# Supplementary material for: A standardized dataset for conservation prioritization of songbirds to support CITES
Source: Data Brief. 2021 May 7;36:107093. doi: 10.1016/j.dib.2021.107093 (PMC8144656; doi:10.1016/j.dib.2021.107093)
Supplement: Supplementary file 1 [file mmc1.xlsx]

## Sheet: Passeriformes_Database
birdlife_species	common_name	class	order	family_name	family	genus	epithet	ITIS_name	IUCN_internalTaxonId	CITES_appendix	CITES_taxonomy	CITES_appendix_hbi	CITES_listing_change	CITES_listing_change_party	CITES_listing_change_type	CMS_agreement	CMS_appendix	CMS_taxonomy	EU_wildlife_trade_reg_annex	EU_wildlife_trade_reg_taxonomy	EU_directive_annex_notes	EU_directive_annex	CTDB_recorded	CTDB_importer_all	CTDB_exporter_all	CTDB_imp_live_com_captive-bred_06	CTDB_imp_live_com_wild_06	CTDB_imp_live_com_unknown_06	CTDB_imp_live_com_confiscated_06	CTDB_imp_live_com_bornincaptivity_06	CTDB_imp_live_com_captive-bredappI_06	CTDB_imp_live_com_pre-convention_06	CTDB_imp_live_com_ranched_06	CTDB_exp_live_com_captive-bred_06	CTDB_exp_live_com_wild_06	CTDB_exp_live_com_unknown_06	CTDB_exp_live_com_confiscated_06	CTDB_exp_live_com_bornincaptivity_06	CTDB_exp_live_com_captive-bredappI_06	CTDB_exp_live_com_pre-convention_06	CTDB_exp_live_com_ranched_06	CTDB_recorded_live_com_2006_18	CTDB_importer_live_com_2006_18	CTDB_exporter_live_com_2006_18	CTDB_recorded_live_com_1975_2018	CTDB_terms_2006_18	CTDB_nterms_2006_18	CTDB_purpose_2006_18	CTDB_npurpose_2006_18
Abroscopus albogularis	Rufous-faced Warbler	Aves	Passeriformes	Scotocercidae	Bush-warblers	Abroscopus	albogularis	Abroscopus albogularis	22715451	NA	NA	NA	NA	NA	NA	NA	NA	NA	NA	NA	NA	NA	NA	NA	NA	NA	NA	NA	NA	NA	NA	NA	NA	NA	NA	NA	NA	NA	NA	NA	NA	NA	NA	NA	NA	NA	NA	NA	NA
Abroscopus schisticeps	Black-faced Warbler	Aves	Passeriformes	Scotocercidae	Bush-warblers	Abroscopus	schisticeps	Abroscopus schisticeps	22715454	NA	NA	NA	NA	NA	NA	CMS	II	Scotocercidae spp.	NA	NA	NA	NA	NA	NA	NA	NA	NA	NA	NA	NA	NA	NA	NA	NA	NA	NA	NA	NA	NA	NA	NA	NA	NA	NA	NA	NA	NA	NA	NA
Abroscopus superciliaris	Yellow-bellied Warbler	Aves	Passeriformes	Scotocercidae	Bush-warblers	Abroscopus	superciliaris	Abroscopus superciliaris	22731005	NA	NA	NA	NA	NA	NA	CMS	II	Scotocercidae spp.	NA	NA	NA	NA	NA	NA	NA	NA	NA	NA	NA	NA	NA	NA	NA	NA	NA	NA	NA	NA	NA	NA	NA	NA	NA	NA	NA	NA	NA	NA	NA
Acanthagenys rufogularis	Spiny-cheeked Honeyeater	Aves	Passeriformes	Meliphagidae	Honeyeaters	Acanthagenys	rufogularis	Acanthagenys rufogularis	22704451	NA	NA	NA	NA	NA	NA	NA	NA	NA	NA	NA	NA	NA	NA	NA	NA	NA	NA	NA	NA	NA	NA	NA	NA	NA	NA	NA	NA	NA	NA	NA	NA	NA	NA	NA	NA	NA	NA	NA	NA
Acanthidops bairdi	Peg-billed Finch	Aves	Passeriformes	Thraupidae	Tanagers	Acanthidops	bairdi	Acanthidops bairdi	22723128	NA	NA	NA	NA	NA	NA	NA	NA	NA	NA	NA	NA	NA	NA	NA	NA	NA	NA	NA	NA	NA	NA	NA	NA	NA	NA	NA	NA	NA	NA	NA	NA	NA	NA	NA	NA	NA	NA	NA	NA
Acanthis flammea	Redpoll	Aves	Passeriformes	Fringillidae	Finches	Acanthis	flammea	Acanthis flammea, Acanthis hornemanni	22725044	NA	NA	NA	NA	NA	NA	NA	NA	NA	NA	NA	NA	NA	NA	NA	NA	NA	NA	NA	NA	NA	NA	NA	NA	NA	NA	NA	NA	NA	NA	NA	NA	NA	NA	NA	NA	NA	NA	NA	NA
Acanthisitta chloris	Rifleman	Aves	Passeriformes	Acanthisittidae	New Zealand wrens	Acanthisitta	chloris	Acanthisitta chloris	22698577	NA	NA	NA	NA	NA	NA	NA	NA	NA	NA	NA	NA	NA	NA	NA	NA	NA	NA	NA	NA	NA	NA	NA	NA	NA	NA	NA	NA	NA	NA	NA	NA	NA	NA	NA	NA	NA	NA	NA	NA
Acanthiza apicalis	Inland Thornbill	Aves	Passeriformes	Acanthizidae	Thornbills	Acanthiza	apicalis	Acanthiza apicalis	22731025	NA	NA	NA	NA	NA	NA	NA	NA	NA	NA	NA	NA	NA	NA	NA	NA	NA	NA	NA	NA	NA	NA	NA	NA	NA	NA	NA	NA	NA	NA	NA	NA	NA	NA	NA	NA	NA	NA	NA	NA
Acanthiza chrysorrhoa	Yellow-rumped Thornbill	Aves	Passeriformes	Acanthizidae	Thornbills	Acanthiza	chrysorrhoa	Acanthiza chrysorrhoa	22704647	NA	NA	NA	NA	NA	NA	NA	NA	NA	NA	NA	NA	NA	NA	NA	NA	NA	NA	NA	NA	NA	NA	NA	NA	NA	NA	NA	NA	NA	NA	NA	NA	NA	NA	NA	NA	NA	NA	NA	NA
Acanthiza cinerea	Grey Thornbill	Aves	Passeriformes	Acanthizidae	Thornbills	Acanthiza	cinerea	Gerygone cinerea	22704665	NA	NA	NA	NA	NA	NA	NA	NA	NA	NA	NA	NA	NA	NA	NA	NA	NA	NA	NA	NA	NA	NA	NA	NA	NA	NA	NA	NA	NA	NA	NA	NA	NA	NA	NA	NA	NA	NA	NA	NA
Acanthiza ewingii	Tasmanian Thornbill	Aves	Passeriformes	Acanthizidae	Thornbills	Acanthiza	ewingii	Acanthiza ewingii	22704635	NA	NA	NA	NA	NA	NA	NA	NA	NA	NA	NA	NA	NA	NA	NA	NA	NA	NA	NA	NA	NA	NA	NA	NA	NA	NA	NA	NA	NA	NA	NA	NA	NA	NA	NA	NA	NA	NA	NA	NA
Acanthiza inornata	Western Thornbill	Aves	Passeriformes	Acanthizidae	Thornbills	Acanthiza	inornata	Acanthiza inornata	22704641	NA	NA	NA	NA	NA	NA	NA	NA	NA	NA	NA	NA	NA	NA	NA	NA	NA	NA	NA	NA	NA	NA	NA	NA	NA	NA	NA	NA	NA	NA	NA	NA	NA	NA	NA	NA	NA	NA	NA	NA
Acanthiza iredalei	Slender-billed Thornbill	Aves	Passeriformes	Acanthizidae	Thornbills	Acanthiza	iredalei	Acanthiza iredalei	22704644	NA	NA	NA	NA	NA	NA	NA	NA	NA	NA	NA	NA	NA	NA	NA	NA	NA	NA	NA	NA	NA	NA	NA	NA	NA	NA	NA	NA	NA	NA	NA	NA	NA	NA	NA	NA	NA	NA	NA	NA
Acanthiza katherina	Mountain Thornbill	Aves	Passeriformes	Acanthizidae	Thornbills	Acanthiza	katherina	Acanthiza katherina	22704627	NA	NA	NA	NA	NA	NA	NA	NA	NA	NA	NA	NA	NA	NA	NA	NA	NA	NA	NA	NA	NA	NA	NA	NA	NA	NA	NA	NA	NA	NA	NA	NA	NA	NA	NA	NA	NA	NA	NA	NA
Acanthiza lineata	Striated Thornbill	Aves	Passeriformes	Acanthizidae	Thornbills	Acanthiza	lineata	Acanthiza lineata	22704656	NA	NA	NA	NA	NA	NA	NA	NA	NA	NA	NA	NA	NA	NA	NA	NA	NA	NA	NA	NA	NA	NA	NA	NA	NA	NA	NA	NA	NA	NA	NA	NA	NA	NA	NA	NA	NA	NA	NA	NA
Acanthiza murina	New Guinea Thornbill	Aves	Passeriformes	Acanthizidae	Thornbills	Acanthiza	murina	Acanthiza murina	22704624	NA	NA	NA	NA	NA	NA	NA	NA	NA	NA	NA	NA	NA	NA	NA	NA	NA	NA	NA	NA	NA	NA	NA	NA	NA	NA	NA	NA	NA	NA	NA	NA	NA	NA	NA	NA	NA	NA	NA	NA
Acanthiza nana	Yellow Thornbill	Aves	Passeriformes	Acanthizidae	Thornbills	Acanthiza	nana	Acanthiza nana	22704653	NA	NA	NA	NA	NA	NA	NA	NA	NA	NA	NA	NA	NA	NA	NA	NA	NA	NA	NA	NA	NA	NA	NA	NA	NA	NA	NA	NA	NA	NA	NA	NA	NA	NA	NA	NA	NA	NA	NA	NA
Acanthiza pusilla	Brown Thornbill	Aves	Passeriformes	Acanthizidae	Thornbills	Acanthiza	pusilla	Acanthiza pusilla	22704630	NA	NA	NA	NA	NA	NA	NA	NA	NA	NA	NA	NA	NA	NA	NA	NA	NA	NA	NA	NA	NA	NA	NA	NA	NA	NA	NA	NA	NA	NA	NA	NA	NA	NA	NA	NA	NA	NA	NA	NA
Acanthiza reguloides	Buff-rumped Thornbill	Aves	Passeriformes	Acanthizidae	Thornbills	Acanthiza	reguloides	Acanthiza reguloides	22704638	NA	NA	NA	NA	NA	NA	NA	NA	NA	NA	NA	NA	NA	NA	NA	NA	NA	NA	NA	NA	NA	NA	NA	NA	NA	NA	NA	NA	NA	NA	NA	NA	NA	NA	NA	NA	NA	NA	NA	NA
Acanthiza robustirostris	Slaty-backed Thornbill	Aves	Passeriformes	Acanthizidae	Thornbills	Acanthiza	robustirostris	Acanthiza robustirostris	22704659	NA	NA	NA	NA	NA	NA	NA	NA	NA	NA	NA	NA	NA	NA	NA	NA	NA	NA	NA	NA	NA	NA	NA	NA	NA	NA	NA	NA	NA	NA	NA	NA	NA	NA	NA	NA	NA	NA	NA	NA
Acanthiza uropygialis	Chestnut-rumped Thornbill	Aves	Passeriformes	Acanthizidae	Thornbills	Acanthiza	uropygialis	Acanthiza uropygialis	22704650	NA	NA	NA	NA	NA	NA	NA	NA	NA	NA	NA	NA	NA	NA	NA	NA	NA	NA	NA	NA	NA	NA	NA	NA	NA	NA	NA	NA	NA	NA	NA	NA	NA	NA	NA	NA	NA	NA	NA	NA
Acanthoptila nipalensis	Spiny Babbler	Aves	Passeriformes	Leiotrichidae	Laughingthrushes and allies	Acanthoptila	nipalensis	Turdoides nipalensis	22716338	NA	NA	NA	NA	NA	NA	NA	NA	NA	NA	NA	NA	NA	NA	NA	NA	NA	NA	NA	NA	NA	NA	NA	NA	NA	NA	NA	NA	NA	NA	NA	NA	NA	NA	NA	NA	NA	NA	NA	NA
Acanthorhynchus superciliosus	Western Spinebill	Aves	Passeriformes	Meliphagidae	Honeyeaters	Acanthorhynchus	superciliosus	Acanthorhynchus superciliosus	22704424	NA	NA	NA	NA	NA	NA	NA	NA	NA	NA	NA	NA	NA	NA	NA	NA	NA	NA	NA	NA	NA	NA	NA	NA	NA	NA	NA	NA	NA	NA	NA	NA	NA	NA	NA	NA	NA	NA	NA	NA
Acanthorhynchus tenuirostris	Eastern Spinebill	Aves	Passeriformes	Meliphagidae	Honeyeaters	Acanthorhynchus	tenuirostris	Acanthorhynchus tenuirostris	22704421	NA	NA	NA	NA	NA	NA	NA	NA	NA	NA	NA	NA	NA	NA	NA	NA	NA	NA	NA	NA	NA	NA	NA	NA	NA	NA	NA	NA	NA	NA	NA	NA	NA	NA	NA	NA	NA	NA	NA	NA
Acanthornis magna	Scrubtit	Aves	Passeriformes	Acanthizidae	Thornbills	Acanthornis	magna	Acanthornis magna	22704585	NA	NA	NA	NA	NA	NA	NA	NA	NA	NA	NA	NA	NA	NA	NA	NA	NA	NA	NA	NA	NA	NA	NA	NA	NA	NA	NA	NA	NA	NA	NA	NA	NA	NA	NA	NA	NA	NA	NA	NA
Achaetops pycnopygius	Rockrunner	Aves	Passeriformes	Macrosphenidae	Crombecs and allies	Achaetops	pycnopygius	Achaetops pycnopygius	22714641	NA	NA	NA	NA	NA	NA	NA	NA	NA	NA	NA	NA	NA	NA	NA	NA	NA	NA	NA	NA	NA	NA	NA	NA	NA	NA	NA	NA	NA	NA	NA	NA	NA	NA	NA	NA	NA	NA	NA	NA
Acridotheres albocinctus	Collared Myna	Aves	Passeriformes	Sturnidae	Starlings	Acridotheres	albocinctus	Acridotheres albocinctus	22710943	NA	NA	NA	NA	NA	NA	NA	NA	NA	NA	NA	NA	NA	NA	NA	NA	NA	NA	NA	NA	NA	NA	NA	NA	NA	NA	NA	NA	NA	NA	NA	NA	NA	NA	NA	NA	NA	NA	NA	NA
Acridotheres burmannicus	Burmese Myna	Aves	Passeriformes	Sturnidae	Starlings	Acridotheres	burmannicus	Acridotheres burmannicus	103870359	NA	NA	NA	NA	NA	NA	NA	NA	NA	NA	NA	NA	NA	NA	NA	NA	NA	NA	NA	NA	NA	NA	NA	NA	NA	NA	NA	NA	NA	NA	NA	NA	NA	NA	NA	NA	NA	NA	NA	NA
Acridotheres cinereus	Pale-bellied Myna	Aves	Passeriformes	Sturnidae	Starlings	Acridotheres	cinereus	Acridotheres cinereus	22710940	NA	NA	NA	NA	NA	NA	NA	NA	NA	NA	NA	NA	NA	NA	NA	NA	NA	NA	NA	NA	NA	NA	NA	NA	NA	NA	NA	NA	NA	NA	NA	NA	NA	NA	NA	NA	NA	NA	NA	NA
Acridotheres cristatellus	Crested Myna	Aves	Passeriformes	Sturnidae	Starlings	Acridotheres	cristatellus	Acridotheres cristatellus	22710946	NA	NA	NA	NA	NA	NA	NA	NA	NA	NA	NA	NA	NA	NA	NA	NA	NA	NA	NA	NA	NA	NA	NA	NA	NA	NA	NA	NA	NA	NA	NA	NA	NA	NA	NA	NA	NA	NA	NA	NA
Acridotheres fuscus	Jungle Myna	Aves	Passeriformes	Sturnidae	Starlings	Acridotheres	fuscus	Acridotheres fuscus	22710932	NA	NA	NA	NA	NA	NA	NA	NA	NA	NA	NA	NA	NA	NA	NA	NA	NA	NA	NA	NA	NA	NA	NA	NA	NA	NA	NA	NA	NA	NA	NA	NA	NA	NA	NA	NA	NA	NA	NA	NA
Acridotheres ginginianus	Bank Myna	Aves	Passeriformes	Sturnidae	Starlings	Acridotheres	ginginianus	Acridotheres ginginianus	22710929	NA	NA	NA	NA	NA	NA	NA	NA	NA	NA	NA	NA	NA	NA	NA	NA	NA	NA	NA	NA	NA	NA	NA	NA	NA	NA	NA	NA	NA	NA	NA	NA	NA	NA	NA	NA	NA	NA	NA	NA
Acridotheres grandis	Great Myna	Aves	Passeriformes	Sturnidae	Starlings	Acridotheres	grandis	Acridotheres grandis	103871222	NA	NA	NA	NA	NA	NA	NA	NA	NA	NA	NA	NA	NA	NA	NA	NA	NA	NA	NA	NA	NA	NA	NA	NA	NA	NA	NA	NA	NA	NA	NA	NA	NA	NA	NA	NA	NA	NA	NA	NA
Acridotheres javanicus	Javan Myna	Aves	Passeriformes	Sturnidae	Starlings	Acridotheres	javanicus	Acridotheres javanicus	103871334	NA	NA	NA	NA	NA	NA	NA	NA	NA	NA	NA	NA	NA	NA	NA	NA	NA	NA	NA	NA	NA	NA	NA	NA	NA	NA	NA	NA	NA	NA	NA	NA	NA	NA	NA	NA	NA	NA	NA	NA
Acridotheres leucocephalus	Vinous-breasted Myna	Aves	Passeriformes	Sturnidae	Starlings	Acridotheres	leucocephalus	NA	103870738	NA	NA	NA	NA	NA	NA	NA	NA	NA	NA	NA	NA	NA	NA	NA	NA	NA	NA	NA	NA	NA	NA	NA	NA	NA	NA	NA	NA	NA	NA	NA	NA	NA	NA	NA	NA	NA	NA	NA	NA
Acridotheres melanopterus	Black-winged Myna	Aves	Passeriformes	Sturnidae	Starlings	Acridotheres	melanopterus	Acridotheres melanopterus	103870843	NA	NA	NA	NA	NA	NA	NA	NA	NA	NA	NA	NA	NA	NA	NA	NA	NA	NA	NA	NA	NA	NA	NA	NA	NA	NA	NA	NA	NA	NA	NA	NA	NA	NA	NA	NA	NA	NA	NA	NA
Acridotheres tertius	Grey-rumped Myna	Aves	Passeriformes	Sturnidae	Starlings	Acridotheres	tertius	NA	103871084	NA	NA	NA	NA	NA	NA	NA	NA	NA	NA	NA	NA	NA	NA	NA	NA	NA	NA	NA	NA	NA	NA	NA	NA	NA	NA	NA	NA	NA	NA	NA	NA	NA	NA	NA	NA	NA	NA	NA	NA
Acridotheres tricolor	Grey-backed Myna	Aves	Passeriformes	Sturnidae	Starlings	Acridotheres	tricolor	NA	103870973	NA	NA	NA	NA	NA	NA	NA	NA	NA	NA	NA	NA	NA	NA	NA	NA	NA	NA	NA	NA	NA	NA	NA	NA	NA	NA	NA	NA	NA	NA	NA	NA	NA	NA	NA	NA	NA	NA	NA	NA
Acridotheres tristis	Common Myna	Aves	Passeriformes	Sturnidae	Starlings	Acridotheres	tristis	Acridotheres tristis	22710921	NA	NA	NA	NA	NA	NA	NA	NA	NA	NA	NA	NA	NA	NA	NA	NA	NA	NA	NA	NA	NA	NA	NA	NA	NA	NA	NA	NA	NA	NA	NA	NA	NA	NA	NA	NA	NA	NA	NA	NA
Acritillas indica	Yellow-browed Bulbul	Aves	Passeriformes	Pycnonotidae	Bulbuls	Acritillas	indica	Acritillas indica	22713173	NA	NA	NA	NA	NA	NA	NA	NA	NA	NA	NA	NA	NA	NA	NA	NA	NA	NA	NA	NA	NA	NA	NA	NA	NA	NA	NA	NA	NA	NA	NA	NA	NA	NA	NA	NA	NA	NA	NA	NA
Acrobatornis fonsecai	Pink-legged Graveteiro	Aves	Passeriformes	Furnariidae	Ovenbirds	Acrobatornis	fonsecai	Acrobatornis fonsecai	22724510	NA	NA	NA	NA	NA	NA	NA	NA	NA	NA	NA	NA	NA	NA	NA	NA	NA	NA	NA	NA	NA	NA	NA	NA	NA	NA	NA	NA	NA	NA	NA	NA	NA	NA	NA	NA	NA	NA	NA	NA
Acrocephalus aequinoctialis	Kiritimati Reed-warbler	Aves	Passeriformes	Acrocephalidae	Reed-warblers	Acrocephalus	aequinoctialis	Acrocephalus aequinoctialis	22714802	NA	NA	NA	NA	NA	NA	NA	NA	NA	NA	NA	NA	NA	NA	NA	NA	NA	NA	NA	NA	NA	NA	NA	NA	NA	NA	NA	NA	NA	NA	NA	NA	NA	NA	NA	NA	NA	NA	NA	NA
Acrocephalus agricola	Paddyfield Warbler	Aves	Passeriformes	Acrocephalidae	Reed-warblers	Acrocephalus	agricola	Acrocephalus agricola	22714714	NA	NA	NA	NA	NA	NA	CMS	II	Acrocephalidae spp.	NA	NA	NA	NA	NA	NA	NA	NA	NA	NA	NA	NA	NA	NA	NA	NA	NA	NA	NA	NA	NA	NA	NA	NA	NA	NA	NA	NA	NA	NA	NA
Acrocephalus arundinaceus	Great Reed-warbler	Aves	Passeriformes	Acrocephalidae	Reed-warblers	Acrocephalus	arundinaceus	Acrocephalus arundinaceus	104317670	NA	NA	NA	NA	NA	NA	CMS	II	Acrocephalidae spp.	NA	NA	NA	NA	NA	NA	NA	NA	NA	NA	NA	NA	NA	NA	NA	NA	NA	NA	NA	NA	NA	NA	NA	NA	NA	NA	NA	NA	NA	NA	NA
Acrocephalus astrolabii	Mangareva Reed-warbler	Aves	Passeriformes	Acrocephalidae	Reed-warblers	Acrocephalus	astrolabii	Acrocephalus astrolabii	103780156	NA	NA	NA	NA	NA	NA	NA	NA	NA	NA	NA	NA	NA	NA	NA	NA	NA	NA	NA	NA	NA	NA	NA	NA	NA	NA	NA	NA	NA	NA	NA	NA	NA	NA	NA	NA	NA	NA	NA	NA
Acrocephalus atyphus	Tuamotu Reed-warbler	Aves	Passeriformes	Acrocephalidae	Reed-warblers	Acrocephalus	atyphus	Acrocephalus atyphus	22714816	NA	NA	NA	NA	NA	NA	NA	NA	NA	NA	NA	NA	NA	NA	NA	NA	NA	NA	NA	NA	NA	NA	NA	NA	NA	NA	NA	NA	NA	NA	NA	NA	NA	NA	NA	NA	NA	NA	NA	NA
Acrocephalus australis	Australasian Reed-warbler	Aves	Passeriformes	Acrocephalidae	Reed-warblers	Acrocephalus	australis	Acrocephalus australis	22714763	NA	NA	NA	NA	NA	NA	NA	NA	NA	NA	NA	NA	NA	NA	NA	NA	NA	NA	NA	NA	NA	NA	NA	NA	NA	NA	NA	NA	NA	NA	NA	NA	NA	NA	NA	NA	NA	NA	NA	NA
Acrocephalus bistrigiceps	Black-browed Reed-warbler	Aves	Passeriformes	Acrocephalidae	Reed-warblers	Acrocephalus	bistrigiceps	Acrocephalus bistrigiceps	22714709	NA	NA	NA	NA	NA	NA	CMS	II	Acrocephalidae spp.	NA	NA	NA	NA	NA	NA	NA	NA	NA	NA	NA	NA	NA	NA	NA	NA	NA	NA	NA	NA	NA	NA	NA	NA	NA	NA	NA	NA	NA	NA	NA
Acrocephalus brevipennis	Cape Verde Swamp-warbler	Aves	Passeriformes	Acrocephalidae	Reed-warblers	Acrocephalus	brevipennis	Acrocephalus brevipennis	22714852	NA	NA	NA	NA	NA	NA	NA	NA	NA	NA	NA	NA	NA	NA	NA	NA	NA	NA	NA	NA	NA	NA	NA	NA	NA	NA	NA	NA	NA	NA	NA	NA	NA	NA	NA	NA	NA	NA	NA	NA
Acrocephalus caffer	Tahiti Reed-warbler	Aves	Passeriformes	Acrocephalidae	Reed-warblers	Acrocephalus	caffer	Acrocephalus caffer	104003523	NA	NA	NA	NA	NA	NA	NA	NA	NA	NA	NA	NA	NA	NA	NA	NA	NA	NA	NA	NA	NA	NA	NA	NA	NA	NA	NA	NA	NA	NA	NA	NA	NA	NA	NA	NA	NA	NA	NA	NA
Acrocephalus concinens	Blunt-winged Warbler	Aves	Passeriformes	Acrocephalidae	Reed-warblers	Acrocephalus	concinens	Acrocephalus concinens	22714719	NA	NA	NA	NA	NA	NA	CMS	II	Acrocephalidae spp.	NA	NA	NA	NA	NA	NA	NA	NA	NA	NA	NA	NA	NA	NA	NA	NA	NA	NA	NA	NA	NA	NA	NA	NA	NA	NA	NA	NA	NA	NA	NA
Acrocephalus dumetorum	Blyth's Reed-warbler	Aves	Passeriformes	Acrocephalidae	Reed-warblers	Acrocephalus	dumetorum	Acrocephalus dumetorum	22714736	NA	NA	NA	NA	NA	NA	CMS	II	Acrocephalidae spp.	NA	NA	NA	NA	NA	NA	NA	NA	NA	NA	NA	NA	NA	NA	NA	NA	NA	NA	NA	NA	NA	NA	NA	NA	NA	NA	NA	NA	NA	NA	NA
Acrocephalus familiaris	Millerbird	Aves	Passeriformes	Acrocephalidae	Reed-warblers	Acrocephalus	familiaris	Acrocephalus familiaris	22714797	NA	NA	NA	NA	NA	NA	NA	NA	NA	NA	NA	NA	NA	NA	NA	NA	NA	NA	NA	NA	NA	NA	NA	NA	NA	NA	NA	NA	NA	NA	NA	NA	NA	NA	NA	NA	NA	NA	NA	NA
Acrocephalus gracilirostris	Lesser Swamp-warbler	Aves	Passeriformes	Acrocephalidae	Reed-warblers	Acrocephalus	gracilirostris	Acrocephalus gracilirostris	22714859	NA	NA	NA	NA	NA	NA	NA	NA	NA	NA	NA	NA	NA	NA	NA	NA	NA	NA	NA	NA	NA	NA	NA	NA	NA	NA	NA	NA	NA	NA	NA	NA	NA	NA	NA	NA	NA	NA	NA	NA
Acrocephalus griseldis	Basra Reed-warbler	Aves	Passeriformes	Acrocephalidae	Reed-warblers	Acrocephalus	griseldis	Acrocephalus griseldis	22714757	NA	NA	NA	NA	NA	NA	CMS	I/II	Acrocephalidae spp.,Acrocephalus griseldis	NA	NA	NA	NA	NA	NA	NA	NA	NA	NA	NA	NA	NA	NA	NA	NA	NA	NA	NA	NA	NA	NA	NA	NA	NA	NA	NA	NA	NA	NA	NA
Acrocephalus hiwae	Saipan Reed-warbler	Aves	Passeriformes	Acrocephalidae	Reed-warblers	Acrocephalus	hiwae	Acrocephalus hiwae	103780118	NA	NA	NA	NA	NA	NA	NA	NA	NA	NA	NA	NA	NA	NA	NA	NA	NA	NA	NA	NA	NA	NA	NA	NA	NA	NA	NA	NA	NA	NA	NA	NA	NA	NA	NA	NA	NA	NA	NA	NA
Acrocephalus kerearako	Cook Reed-warbler	Aves	Passeriformes	Acrocephalidae	Reed-warblers	Acrocephalus	kerearako	Acrocephalus kerearako	22714821	NA	NA	NA	NA	NA	NA	NA	NA	NA	NA	NA	NA	NA	NA	NA	NA	NA	NA	NA	NA	NA	NA	NA	NA	NA	NA	NA	NA	NA	NA	NA	NA	NA	NA	NA	NA	NA	NA	NA	NA
Acrocephalus longirostris	Moorea Reed-warbler	Aves	Passeriformes	Acrocephalidae	Reed-warblers	Acrocephalus	longirostris	Acrocephalus longirostris	22735588	NA	NA	NA	NA	NA	NA	NA	NA	NA	NA	NA	NA	NA	NA	NA	NA	NA	NA	NA	NA	NA	NA	NA	NA	NA	NA	NA	NA	NA	NA	NA	NA	NA	NA	NA	NA	NA	NA	NA	NA
Acrocephalus luscinius	Guam Reed-warbler	Aves	Passeriformes	Acrocephalidae	Reed-warblers	Acrocephalus	luscinius	Acrocephalus luscinius	103780078	NA	NA	NA	NA	NA	NA	NA	NA	NA	NA	NA	NA	NA	NA	NA	NA	NA	NA	NA	NA	NA	NA	NA	NA	NA	NA	NA	NA	NA	NA	NA	NA	NA	NA	NA	NA	NA	NA	NA	NA
Acrocephalus melanopogon	Moustached Warbler	Aves	Passeriformes	Acrocephalidae	Reed-warblers	Acrocephalus	melanopogon	Acrocephalus melanopogon	22714693	NA	NA	NA	NA	NA	NA	CMS	II	Acrocephalidae spp.	NA	NA	I	NA	NA	NA	NA	NA	NA	NA	NA	NA	NA	NA	NA	NA	NA	NA	NA	NA	NA	NA	NA	NA	NA	NA	NA	NA	NA	NA	NA
Acrocephalus mendanae	Southern Marquesan Reed-warbler	Aves	Passeriformes	Acrocephalidae	Reed-warblers	Acrocephalus	mendanae	Acrocephalus mendanae	104012371	NA	NA	NA	NA	NA	NA	NA	NA	NA	NA	NA	NA	NA	NA	NA	NA	NA	NA	NA	NA	NA	NA	NA	NA	NA	NA	NA	NA	NA	NA	NA	NA	NA	NA	NA	NA	NA	NA	NA	NA
Acrocephalus musae	Forster's Reed-warbler	Aves	Passeriformes	Acrocephalidae	Reed-warblers	Acrocephalus	musae	Acrocephalus musae	22735592	NA	NA	NA	NA	NA	NA	NA	NA	NA	NA	NA	NA	NA	NA	NA	NA	NA	NA	NA	NA	NA	NA	NA	NA	NA	NA	NA	NA	NA	NA	NA	NA	NA	NA	NA	NA	NA	NA	NA	NA
Acrocephalus newtoni	Madagascar Swamp-warbler	Aves	Passeriformes	Acrocephalidae	Reed-warblers	Acrocephalus	newtoni	Acrocephalus newtoni	22714865	NA	NA	NA	NA	NA	NA	NA	NA	NA	NA	NA	NA	NA	NA	NA	NA	NA	NA	NA	NA	NA	NA	NA	NA	NA	NA	NA	NA	NA	NA	NA	NA	NA	NA	NA	NA	NA	NA	NA	NA
Acrocephalus nijoi	Aguijan Reed-warbler	Aves	Passeriformes	Acrocephalidae	Reed-warblers	Acrocephalus	nijoi	Acrocephalus nijoi	103780109	NA	NA	NA	NA	NA	NA	NA	NA	NA	NA	NA	NA	NA	NA	NA	NA	NA	NA	NA	NA	NA	NA	NA	NA	NA	NA	NA	NA	NA	NA	NA	NA	NA	NA	NA	NA	NA	NA	NA	NA
Acrocephalus orientalis	Oriental Reed-warbler	Aves	Passeriformes	Acrocephalidae	Reed-warblers	Acrocephalus	orientalis	Acrocephalus orientalis	22734033	NA	NA	NA	NA	NA	NA	CMS	II	Acrocephalidae spp.	NA	NA	NA	NA	NA	NA	NA	NA	NA	NA	NA	NA	NA	NA	NA	NA	NA	NA	NA	NA	NA	NA	NA	NA	NA	NA	NA	NA	NA	NA	NA
Acrocephalus orinus	Large-billed Reed-warbler	Aves	Passeriformes	Acrocephalidae	Reed-warblers	Acrocephalus	orinus	Acrocephalus orinus	22729551	NA	NA	NA	NA	NA	NA	CMS	II	Acrocephalidae spp.	NA	NA	NA	NA	NA	NA	NA	NA	NA	NA	NA	NA	NA	NA	NA	NA	NA	NA	NA	NA	NA	NA	NA	NA	NA	NA	NA	NA	NA	NA	NA
Acrocephalus paludicola	Aquatic Warbler	Aves	Passeriformes	Acrocephalidae	Reed-warblers	Acrocephalus	paludicola	Acrocephalus paludicola	22714696	NA	NA	NA	NA	NA	NA	CMS,Aquatic Warbler	I/II	Acrocephalidae spp.,Acrocephalus paludicola,	NA	NA	I	NA	NA	NA	NA	NA	NA	NA	NA	NA	NA	NA	NA	NA	NA	NA	NA	NA	NA	NA	NA	NA	NA	NA	NA	NA	NA	NA	NA
Acrocephalus palustris	Marsh Warbler	Aves	Passeriformes	Acrocephalidae	Reed-warblers	Acrocephalus	palustris	Acrocephalus palustris	22714741	NA	NA	NA	NA	NA	NA	CMS	II	Acrocephalidae spp.	NA	NA	NA	NA	NA	NA	NA	NA	NA	NA	NA	NA	NA	NA	NA	NA	NA	NA	NA	NA	NA	NA	NA	NA	NA	NA	NA	NA	NA	NA	NA
Acrocephalus percernis	Northern Marquesan Reed-warbler	Aves	Passeriformes	Acrocephalidae	Reed-warblers	Acrocephalus	percernis	Acrocephalus percernis	104011899	NA	NA	NA	NA	NA	NA	NA	NA	NA	NA	NA	NA	NA	NA	NA	NA	NA	NA	NA	NA	NA	NA	NA	NA	NA	NA	NA	NA	NA	NA	NA	NA	NA	NA	NA	NA	NA	NA	NA	NA
Acrocephalus rehsei	Nauru Reed-warbler	Aves	Passeriformes	Acrocephalidae	Reed-warblers	Acrocephalus	rehsei	Acrocephalus rehsei	22714791	NA	NA	NA	NA	NA	NA	NA	NA	NA	NA	NA	NA	NA	NA	NA	NA	NA	NA	NA	NA	NA	NA	NA	NA	NA	NA	NA	NA	NA	NA	NA	NA	NA	NA	NA	NA	NA	NA	NA	NA
Acrocephalus rimitarae	Rimatara Reed-warbler	Aves	Passeriformes	Acrocephalidae	Reed-warblers	Acrocephalus	rimitarae	Acrocephalus rimitarae	22714826	NA	NA	NA	NA	NA	NA	NA	NA	NA	NA	NA	NA	NA	NA	NA	NA	NA	NA	NA	NA	NA	NA	NA	NA	NA	NA	NA	NA	NA	NA	NA	NA	NA	NA	NA	NA	NA	NA	NA	NA
Acrocephalus rodericanus	Rodrigues Warbler	Aves	Passeriformes	Acrocephalidae	Reed-warblers	Acrocephalus	rodericanus	Acrocephalus rodericanus	22714874	III	Acrocephalus rodericanus	III	Unchanged	Mauritius	ADDITION	NA	NA	NA	A	Acrocephalus rodericanus	NA	NA	NA	NA	NA	NA	NA	NA	NA	NA	NA	NA	NA	NA	NA	NA	NA	NA	NA	NA	NA	NA	NA	NA	NA	NA	NA	NA	NA
Acrocephalus rufescens	Greater Swamp-warbler	Aves	Passeriformes	Acrocephalidae	Reed-warblers	Acrocephalus	rufescens	Acrocephalus rufescens	22714846	NA	NA	NA	NA	NA	NA	NA	NA	NA	NA	NA	NA	NA	NA	NA	NA	NA	NA	NA	NA	NA	NA	NA	NA	NA	NA	NA	NA	NA	NA	NA	NA	NA	NA	NA	NA	NA	NA	NA	NA
Acrocephalus schoenobaenus	Sedge Warbler	Aves	Passeriformes	Acrocephalidae	Reed-warblers	Acrocephalus	schoenobaenus	Acrocephalus schoenobaenus	22714700	NA	NA	NA	NA	NA	NA	CMS	II	Acrocephalidae spp.	NA	NA	NA	NA	NA	NA	NA	NA	NA	NA	NA	NA	NA	NA	NA	NA	NA	NA	NA	NA	NA	NA	NA	NA	NA	NA	NA	NA	NA	NA	NA
Acrocephalus scirpaceus	Common Reed-warbler	Aves	Passeriformes	Acrocephalidae	Reed-warblers	Acrocephalus	scirpaceus	Acrocephalus baeticatus, Acrocephalus scirpaceus	22714722	NA	NA	NA	NA	NA	NA	CMS	II	Acrocephalidae spp.	NA	NA	NA	NA	NA	NA	NA	NA	NA	NA	NA	NA	NA	NA	NA	NA	NA	NA	NA	NA	NA	NA	NA	NA	NA	NA	NA	NA	NA	NA	NA
Acrocephalus sechellensis	Seychelles Warbler	Aves	Passeriformes	Acrocephalidae	Reed-warblers	Acrocephalus	sechellensis	Acrocephalus sechellensis	22714882	NA	NA	NA	NA	NA	NA	NA	NA	NA	NA	NA	NA	NA	NA	NA	NA	NA	NA	NA	NA	NA	NA	NA	NA	NA	NA	NA	NA	NA	NA	NA	NA	NA	NA	NA	NA	NA	NA	NA	NA
Acrocephalus sorghophilus	Streaked Reed-warbler	Aves	Passeriformes	Acrocephalidae	Reed-warblers	Acrocephalus	sorghophilus	Acrocephalus sorghophilus	22714704	NA	NA	NA	NA	NA	NA	CMS	I/II	Acrocephalidae spp.,Acrocephalus sorghophilus	NA	NA	NA	NA	NA	NA	NA	NA	NA	NA	NA	NA	NA	NA	NA	NA	NA	NA	NA	NA	NA	NA	NA	NA	NA	NA	NA	NA	NA	NA	NA
Acrocephalus stentoreus	Clamorous Reed-warbler	Aves	Passeriformes	Acrocephalidae	Reed-warblers	Acrocephalus	stentoreus	Acrocephalus stentoreus	22714751	NA	NA	NA	NA	NA	NA	CMS	II	Acrocephalidae spp.	NA	NA	NA	NA	NA	NA	NA	NA	NA	NA	NA	NA	NA	NA	NA	NA	NA	NA	NA	NA	NA	NA	NA	NA	NA	NA	NA	NA	NA	NA	NA
Acrocephalus syrinx	Caroline Reed-warbler	Aves	Passeriformes	Acrocephalidae	Reed-warblers	Acrocephalus	syrinx	Acrocephalus syrinx	22714786	NA	NA	NA	NA	NA	NA	NA	NA	NA	NA	NA	NA	NA	NA	NA	NA	NA	NA	NA	NA	NA	NA	NA	NA	NA	NA	NA	NA	NA	NA	NA	NA	NA	NA	NA	NA	NA	NA	NA	NA
Acrocephalus taiti	Henderson Reed-warbler	Aves	Passeriformes	Acrocephalidae	Reed-warblers	Acrocephalus	taiti	Acrocephalus taiti	22714839	NA	NA	NA	NA	NA	NA	NA	NA	NA	NA	NA	NA	NA	NA	NA	NA	NA	NA	NA	NA	NA	NA	NA	NA	NA	NA	NA	NA	NA	NA	NA	NA	NA	NA	NA	NA	NA	NA	NA	NA
Acrocephalus tangorum	White-browed Reed-warbler	Aves	Passeriformes	Acrocephalidae	Reed-warblers	Acrocephalus	tangorum	Acrocephalus tangorum	22728387	NA	NA	NA	NA	NA	NA	CMS	II	Acrocephalidae spp.	NA	NA	NA	NA	NA	NA	NA	NA	NA	NA	NA	NA	NA	NA	NA	NA	NA	NA	NA	NA	NA	NA	NA	NA	NA	NA	NA	NA	NA	NA	NA
Acrocephalus vaughani	Pitcairn Reed-warbler	Aves	Passeriformes	Acrocephalidae	Reed-warblers	Acrocephalus	vaughani	Acrocephalus vaughani	22714832	NA	NA	NA	NA	NA	NA	NA	NA	NA	NA	NA	NA	NA	NA	NA	NA	NA	NA	NA	NA	NA	NA	NA	NA	NA	NA	NA	NA	NA	NA	NA	NA	NA	NA	NA	NA	NA	NA	NA	NA
Acrocephalus yamashinae	Pagan Reed-warbler	Aves	Passeriformes	Acrocephalidae	Reed-warblers	Acrocephalus	yamashinae	Acrocephalus yamashinae	103780103	NA	NA	NA	NA	NA	NA	NA	NA	NA	NA	NA	NA	NA	NA	NA	NA	NA	NA	NA	NA	NA	NA	NA	NA	NA	NA	NA	NA	NA	NA	NA	NA	NA	NA	NA	NA	NA	NA	NA	NA
Acropternis orthonyx	Ocellated Tapaculo	Aves	Passeriformes	Rhinocryptidae	Tapaculos	Acropternis	orthonyx	Acropternis orthonyx	22703554	NA	NA	NA	NA	NA	NA	NA	NA	NA	NA	NA	NA	NA	NA	NA	NA	NA	NA	NA	NA	NA	NA	NA	NA	NA	NA	NA	NA	NA	NA	NA	NA	NA	NA	NA	NA	NA	NA	NA	NA
Actinodura egertoni	Rusty-fronted Barwing	Aves	Passeriformes	Leiotrichidae	Laughingthrushes and allies	Actinodura	egertoni	Actinodura egertoni	22716557	NA	NA	NA	NA	NA	NA	NA	NA	NA	NA	NA	NA	NA	NA	NA	NA	NA	NA	NA	NA	NA	NA	NA	NA	NA	NA	NA	NA	NA	NA	NA	NA	NA	NA	NA	NA	NA	NA	NA	NA
Actinodura radcliffei	Eastern Spectacled Barwing	Aves	Passeriformes	Leiotrichidae	Laughingthrushes and allies	Actinodura	radcliffei	NA	103879283	NA	NA	NA	NA	NA	NA	NA	NA	NA	NA	NA	NA	NA	NA	NA	NA	NA	NA	NA	NA	NA	NA	NA	NA	NA	NA	NA	NA	NA	NA	NA	NA	NA	NA	NA	NA	NA	NA	NA	NA
Actinodura ramsayi	Western Spectacled Barwing	Aves	Passeriformes	Leiotrichidae	Laughingthrushes and allies	Actinodura	ramsayi	Actinodura ramsayi	103879269	NA	NA	NA	NA	NA	NA	NA	NA	NA	NA	NA	NA	NA	NA	NA	NA	NA	NA	NA	NA	NA	NA	NA	NA	NA	NA	NA	NA	NA	NA	NA	NA	NA	NA	NA	NA	NA	NA	NA	NA
Actinodura sodangorum	Black-crowned Barwing	Aves	Passeriformes	Leiotrichidae	Laughingthrushes and allies	Actinodura	sodangorum	Actinodura sodangorum	22716552	NA	NA	NA	NA	NA	NA	NA	NA	NA	NA	NA	NA	NA	NA	NA	NA	NA	NA	NA	NA	NA	NA	NA	NA	NA	NA	NA	NA	NA	NA	NA	NA	NA	NA	NA	NA	NA	NA	NA	NA
Aegithalos annamensis	Grey-crowned Tit	Aves	Passeriformes	Aegithalidae	Long-tailed tits	Aegithalos	annamensis	NA	103870959	NA	NA	NA	NA	NA	NA	NA	NA	NA	NA	NA	NA	NA	NA	NA	NA	NA	NA	NA	NA	NA	NA	NA	NA	NA	NA	NA	NA	NA	NA	NA	NA	NA	NA	NA	NA	NA	NA	NA	NA
Aegithalos bonvaloti	Black-browed Tit	Aves	Passeriformes	Aegithalidae	Long-tailed tits	Aegithalos	bonvaloti	Aegithalos bonvaloti, Aegithalos sharpei	22736055	NA	NA	NA	NA	NA	NA	NA	NA	NA	NA	NA	NA	NA	NA	NA	NA	NA	NA	NA	NA	NA	NA	NA	NA	NA	NA	NA	NA	NA	NA	NA	NA	NA	NA	NA	NA	NA	NA	NA	NA
Aegithalos caudatus	Long-tailed Tit	Aves	Passeriformes	Aegithalidae	Long-tailed tits	Aegithalos	caudatus	Aegithalos caudatus	103871923	NA	NA	NA	NA	NA	NA	CMS	II	Aegithalidae spp.	NA	NA	NA	NA	NA	NA	NA	NA	NA	NA	NA	NA	NA	NA	NA	NA	NA	NA	NA	NA	NA	NA	NA	NA	NA	NA	NA	NA	NA	NA	NA
Aegithalos concinnus	Black-throated Tit	Aves	Passeriformes	Aegithalidae	Long-tailed tits	Aegithalos	concinnus	Aegithalos concinnus	103870880	NA	NA	NA	NA	NA	NA	NA	NA	NA	NA	NA	NA	NA	NA	NA	NA	NA	NA	NA	NA	NA	NA	NA	NA	NA	NA	NA	NA	NA	NA	NA	NA	NA	NA	NA	NA	NA	NA	NA	NA
Aegithalos fuliginosus	Sooty Tit	Aves	Passeriformes	Aegithalidae	Long-tailed tits	Aegithalos	fuliginosus	Aegithalos fuliginosus	22712024	NA	NA	NA	NA	NA	NA	NA	NA	NA	NA	NA	NA	NA	NA	NA	NA	NA	NA	NA	NA	NA	NA	NA	NA	NA	NA	NA	NA	NA	NA	NA	NA	NA	NA	NA	NA	NA	NA	NA	NA
Aegithalos glaucogularis	Silver-throated Tit	Aves	Passeriformes	Aegithalidae	Long-tailed tits	Aegithalos	glaucogularis	Aegithalos glaucogularis	103871974	NA	NA	NA	NA	NA	NA	NA	NA	NA	NA	NA	NA	NA	NA	NA	NA	NA	NA	NA	NA	NA	NA	NA	NA	NA	NA	NA	NA	NA	NA	NA	NA	NA	NA	NA	NA	NA	NA	NA	NA
Aegithalos iouschistos	Rufous-fronted Tit	Aves	Passeriformes	Aegithalidae	Long-tailed tits	Aegithalos	iouschistos	Aegithalos iouschistos	103871775	NA	NA	NA	NA	NA	NA	NA	NA	NA	NA	NA	NA	NA	NA	NA	NA	NA	NA	NA	NA	NA	NA	NA	NA	NA	NA	NA	NA	NA	NA	NA	NA	NA	NA	NA	NA	NA	NA	NA	NA
Aegithalos iredalei	Red-headed Tit	Aves	Passeriformes	Aegithalidae	Long-tailed tits	Aegithalos	iredalei	NA	103871108	NA	NA	NA	NA	NA	NA	NA	NA	NA	NA	NA	NA	NA	NA	NA	NA	NA	NA	NA	NA	NA	NA	NA	NA	NA	NA	NA	NA	NA	NA	NA	NA	NA	NA	NA	NA	NA	NA	NA	NA
Aegithalos leucogenys	White-cheeked Tit	Aves	Passeriformes	Aegithalidae	Long-tailed tits	Aegithalos	leucogenys	Aegithalos leucogenys	22712008	NA	NA	NA	NA	NA	NA	NA	NA	NA	NA	NA	NA	NA	NA	NA	NA	NA	NA	NA	NA	NA	NA	NA	NA	NA	NA	NA	NA	NA	NA	NA	NA	NA	NA	NA	NA	NA	NA	NA	NA
Aegithalos niveogularis	White-throated Tit	Aves	Passeriformes	Aegithalidae	Long-tailed tits	Aegithalos	niveogularis	Aegithalos niveogularis	22712016	NA	NA	NA	NA	NA	NA	NA	NA	NA	NA	NA	NA	NA	NA	NA	NA	NA	NA	NA	NA	NA	NA	NA	NA	NA	NA	NA	NA	NA	NA	NA	NA	NA	NA	NA	NA	NA	NA	NA	NA
Aegithina lafresnayei	Great Iora	Aves	Passeriformes	Aegithinidae	Ioras	Aegithina	lafresnayei	Aegithina lafresnayei	22707443	NA	NA	NA	NA	NA	NA	NA	NA	NA	NA	NA	NA	NA	NA	NA	NA	NA	NA	NA	NA	NA	NA	NA	NA	NA	NA	NA	NA	NA	NA	NA	NA	NA	NA	NA	NA	NA	NA	NA	NA
Aegithina nigrolutea	Marshall's Iora	Aves	Passeriformes	Aegithinidae	Ioras	Aegithina	nigrolutea	Aegithina nigrolutea	22707436	NA	NA	NA	NA	NA	NA	NA	NA	NA	NA	NA	NA	NA	NA	NA	NA	NA	NA	NA	NA	NA	NA	NA	NA	NA	NA	NA	NA	NA	NA	NA	NA	NA	NA	NA	NA	NA	NA	NA	NA
Aegithina tiphia	Common Iora	Aves	Passeriformes	Aegithinidae	Ioras	Aegithina	tiphia	Aegithina tiphia	22707433	NA	NA	NA	NA	NA	NA	NA	NA	NA	NA	NA	NA	NA	NA	NA	NA	NA	NA	NA	NA	NA	NA	NA	NA	NA	NA	NA	NA	NA	NA	NA	NA	NA	NA	NA	NA	NA	NA	NA	NA
Aegithina viridissima	Green Iora	Aves	Passeriformes	Aegithinidae	Ioras	Aegithina	viridissima	Aegithina viridissima	22707440	NA	NA	NA	NA	NA	NA	NA	NA	NA	NA	NA	NA	NA	NA	NA	NA	NA	NA	NA	NA	NA	NA	NA	NA	NA	NA	NA	NA	NA	NA	NA	NA	NA	NA	NA	NA	NA	NA	NA	NA
Aethopyga bella	Handsome Sunbird	Aves	Passeriformes	Nectariniidae	Sunbirds	Aethopyga	bella	Aethopyga bella	22732130	NA	NA	NA	NA	NA	NA	NA	NA	NA	NA	NA	NA	NA	NA	NA	NA	NA	NA	NA	NA	NA	NA	NA	NA	NA	NA	NA	NA	NA	NA	NA	NA	NA	NA	NA	NA	NA	NA	NA	NA
Aethopyga boltoni	Apo Sunbird	Aves	Passeriformes	Nectariniidae	Sunbirds	Aethopyga	boltoni	Aethopyga boltoni, Aethopyga tibolii	22718059	NA	NA	NA	NA	NA	NA	NA	NA	NA	NA	NA	NA	NA	NA	NA	NA	NA	NA	NA	NA	NA	NA	NA	NA	NA	NA	NA	NA	NA	NA	NA	NA	NA	NA	NA	NA	NA	NA	NA	NA
Aethopyga christinae	Hainan Sunbird	Aves	Passeriformes	Nectariniidae	Sunbirds	Aethopyga	christinae	Aethopyga christinae	103810484	NA	NA	NA	NA	NA	NA	NA	NA	NA	NA	NA	NA	NA	NA	NA	NA	NA	NA	NA	NA	NA	NA	NA	NA	NA	NA	NA	NA	NA	NA	NA	NA	NA	NA	NA	NA	NA	NA	NA	NA
Aethopyga duyvenbodei	Elegant Sunbird	Aves	Passeriformes	Nectariniidae	Sunbirds	Aethopyga	duyvenbodei	Aethopyga duyvenbodei	22718068	NA	NA	NA	NA	NA	NA	NA	NA	NA	NA	NA	NA	NA	NA	NA	NA	NA	NA	NA	NA	NA	NA	NA	NA	NA	NA	NA	NA	NA	NA	NA	NA	NA	NA	NA	NA	NA	NA	NA	NA
Aethopyga eximia	White-flanked Sunbird	Aves	Passeriformes	Nectariniidae	Sunbirds	Aethopyga	eximia	Aethopyga eximia	22718084	NA	NA	NA	NA	NA	NA	NA	NA	NA	NA	NA	NA	NA	NA	NA	NA	NA	NA	NA	NA	NA	NA	NA	NA	NA	NA	NA	NA	NA	NA	NA	NA	NA	NA	NA	NA	NA	NA	NA	NA
Aethopyga flagrans	Flaming Sunbird	Aves	Passeriformes	Nectariniidae	Sunbirds	Aethopyga	flagrans	Aethopyga flagrans	103805010	NA	NA	NA	NA	NA	NA	NA	NA	NA	NA	NA	NA	NA	NA	NA	NA	NA	NA	NA	NA	NA	NA	NA	NA	NA	NA	NA	NA	NA	NA	NA	NA	NA	NA	NA	NA	NA	NA	NA	NA
Aethopyga gouldiae	Gould's Sunbird	Aves	Passeriformes	Nectariniidae	Sunbirds	Aethopyga	gouldiae	Aethopyga gouldiae	22718077	NA	NA	NA	NA	NA	NA	NA	NA	NA	NA	NA	NA	NA	NA	NA	NA	NA	NA	NA	NA	NA	NA	NA	NA	NA	NA	NA	NA	NA	NA	NA	NA	NA	NA	NA	NA	NA	NA	NA	NA
Aethopyga guimarasensis	Maroon-naped Sunbird	Aves	Passeriformes	Nectariniidae	Sunbirds	Aethopyga	guimarasensis	Aethopyga guimarasensis	103809131	NA	NA	NA	NA	NA	NA	NA	NA	NA	NA	NA	NA	NA	NA	NA	NA	NA	NA	NA	NA	NA	NA	NA	NA	NA	NA	NA	NA	NA	NA	NA	NA	NA	NA	NA	NA	NA	NA	NA	NA
Aethopyga ignicauda	Fire-tailed Sunbird	Aves	Passeriformes	Nectariniidae	Sunbirds	Aethopyga	ignicauda	Aethopyga ignicauda	22718100	NA	NA	NA	NA	NA	NA	NA	NA	NA	NA	NA	NA	NA	NA	NA	NA	NA	NA	NA	NA	NA	NA	NA	NA	NA	NA	NA	NA	NA	NA	NA	NA	NA	NA	NA	NA	NA	NA	NA	NA
Aethopyga latouchii	Fork-tailed Sunbird	Aves	Passeriformes	Nectariniidae	Sunbirds	Aethopyga	latouchii	NA	103810497	NA	NA	NA	NA	NA	NA	NA	NA	NA	NA	NA	NA	NA	NA	NA	NA	NA	NA	NA	NA	NA	NA	NA	NA	NA	NA	NA	NA	NA	NA	NA	NA	NA	NA	NA	NA	NA	NA	NA	NA
Aethopyga linaraborae	Lina's Sunbird	Aves	Passeriformes	Nectariniidae	Sunbirds	Aethopyga	linaraborae	Aethopyga linaraborae	22724518	NA	NA	NA	NA	NA	NA	NA	NA	NA	NA	NA	NA	NA	NA	NA	NA	NA	NA	NA	NA	NA	NA	NA	NA	NA	NA	NA	NA	NA	NA	NA	NA	NA	NA	NA	NA	NA	NA	NA	NA
Aethopyga magnifica	Magnificent Sunbird	Aves	Passeriformes	Nectariniidae	Sunbirds	Aethopyga	magnifica	Aethopyga magnifica	103810377	NA	NA	NA	NA	NA	NA	NA	NA	NA	NA	NA	NA	NA	NA	NA	NA	NA	NA	NA	NA	NA	NA	NA	NA	NA	NA	NA	NA	NA	NA	NA	NA	NA	NA	NA	NA	NA	NA	NA	NA
Aethopyga mystacalis	Javan Sunbird	Aves	Passeriformes	Nectariniidae	Sunbirds	Aethopyga	mystacalis	Aethopyga mystacalis	103804351	NA	NA	NA	NA	NA	NA	NA	NA	NA	NA	NA	NA	NA	NA	NA	NA	NA	NA	NA	NA	NA	NA	NA	NA	NA	NA	NA	NA	NA	NA	NA	NA	NA	NA	NA	NA	NA	NA	NA	NA
Aethopyga nipalensis	Green-tailed Sunbird	Aves	Passeriformes	Nectariniidae	Sunbirds	Aethopyga	nipalensis	Aethopyga nipalensis	22718081	NA	NA	NA	NA	NA	NA	NA	NA	NA	NA	NA	NA	NA	NA	NA	NA	NA	NA	NA	NA	NA	NA	NA	NA	NA	NA	NA	NA	NA	NA	NA	NA	NA	NA	NA	NA	NA	NA	NA	NA
Aethopyga primigenia	Grey-hooded Sunbird	Aves	Passeriformes	Nectariniidae	Sunbirds	Aethopyga	primigenia	Aethopyga primigenia	22718048	NA	NA	NA	NA	NA	NA	NA	NA	NA	NA	NA	NA	NA	NA	NA	NA	NA	NA	NA	NA	NA	NA	NA	NA	NA	NA	NA	NA	NA	NA	NA	NA	NA	NA	NA	NA	NA	NA	NA	NA
Aethopyga pulcherrima	Metallic-winged Sunbird	Aves	Passeriformes	Nectariniidae	Sunbirds	Aethopyga	pulcherrima	Aethopyga decorosa, Aethopyga jefferyi, Aethopyga pulcherrima	22718065	NA	NA	NA	NA	NA	NA	NA	NA	NA	NA	NA	NA	NA	NA	NA	NA	NA	NA	NA	NA	NA	NA	NA	NA	NA	NA	NA	NA	NA	NA	NA	NA	NA	NA	NA	NA	NA	NA	NA	NA
Aethopyga saturata	Black-throated Sunbird	Aves	Passeriformes	Nectariniidae	Sunbirds	Aethopyga	saturata	Aethopyga saturata	22718090	NA	NA	NA	NA	NA	NA	NA	NA	NA	NA	NA	NA	NA	NA	NA	NA	NA	NA	NA	NA	NA	NA	NA	NA	NA	NA	NA	NA	NA	NA	NA	NA	NA	NA	NA	NA	NA	NA	NA	NA
Aethopyga shelleyi	Lovely Sunbird	Aves	Passeriformes	Nectariniidae	Sunbirds	Aethopyga	shelleyi	Aethopyga shelleyi	22734230	NA	NA	NA	NA	NA	NA	NA	NA	NA	NA	NA	NA	NA	NA	NA	NA	NA	NA	NA	NA	NA	NA	NA	NA	NA	NA	NA	NA	NA	NA	NA	NA	NA	NA	NA	NA	NA	NA	NA	NA
Aethopyga siparaja	Crimson Sunbird	Aves	Passeriformes	Nectariniidae	Sunbirds	Aethopyga	siparaja	Aethopyga siparaja	103804411	NA	NA	NA	NA	NA	NA	NA	NA	NA	NA	NA	NA	NA	NA	NA	NA	NA	NA	NA	NA	NA	NA	NA	NA	NA	NA	NA	NA	NA	NA	NA	NA	NA	NA	NA	NA	NA	NA	NA	NA
Aethopyga temminckii	Temminck's Sunbird	Aves	Passeriformes	Nectariniidae	Sunbirds	Aethopyga	temminckii	Aethopyga temminckii	103804369	NA	NA	NA	NA	NA	NA	NA	NA	NA	NA	NA	NA	NA	NA	NA	NA	NA	NA	NA	NA	NA	NA	NA	NA	NA	NA	NA	NA	NA	NA	NA	NA	NA	NA	NA	NA	NA	NA	NA	NA
Aethopyga vigorsii	Sahyadri Sunbird	Aves	Passeriformes	Nectariniidae	Sunbirds	Aethopyga	vigorsii	Aethopyga vigorsii	103804493	NA	NA	NA	NA	NA	NA	NA	NA	NA	NA	NA	NA	NA	NA	NA	NA	NA	NA	NA	NA	NA	NA	NA	NA	NA	NA	NA	NA	NA	NA	NA	NA	NA	NA	NA	NA	NA	NA	NA	NA
Agelaioides badius	Greyish Baywing	Aves	Passeriformes	Icteridae	New World blackbirds	Agelaioides	badius	Agelaioides badius	103794964	NA	NA	NA	NA	NA	NA	NA	NA	NA	NA	NA	NA	NA	NA	NA	NA	NA	NA	NA	NA	NA	NA	NA	NA	NA	NA	NA	NA	NA	NA	NA	NA	NA	NA	NA	NA	NA	NA	NA	NA
Agelaioides fringillarius	Pale Baywing	Aves	Passeriformes	Icteridae	New World blackbirds	Agelaioides	fringillarius	NA	103795103	NA	NA	NA	NA	NA	NA	NA	NA	NA	NA	NA	NA	NA	NA	NA	NA	NA	NA	NA	NA	NA	NA	NA	NA	NA	NA	NA	NA	NA	NA	NA	NA	NA	NA	NA	NA	NA	NA	NA	NA
Agelaius assimilis	Red-shouldered Blackbird	Aves	Passeriformes	Icteridae	New World blackbirds	Agelaius	assimilis	Agelaius assimilis	22729118	NA	NA	NA	NA	NA	NA	NA	NA	NA	NA	NA	NA	NA	NA	NA	NA	NA	NA	NA	NA	NA	NA	NA	NA	NA	NA	NA	NA	NA	NA	NA	NA	NA	NA	NA	NA	NA	NA	NA	NA
Agelaius humeralis	Tawny-shouldered Blackbird	Aves	Passeriformes	Icteridae	New World blackbirds	Agelaius	humeralis	Agelaius humeralis	22724206	NA	NA	NA	NA	NA	NA	NA	NA	NA	NA	NA	NA	NA	NA	NA	NA	NA	NA	NA	NA	NA	NA	NA	NA	NA	NA	NA	NA	NA	NA	NA	NA	NA	NA	NA	NA	NA	NA	NA	NA
Agelaius phoeniceus	Red-winged Blackbird	Aves	Passeriformes	Icteridae	New World blackbirds	Agelaius	phoeniceus	Agelaius phoeniceus	22724191	NA	NA	NA	NA	NA	NA	NA	NA	NA	NA	NA	NA	NA	NA	NA	NA	NA	NA	NA	NA	NA	NA	NA	NA	NA	NA	NA	NA	NA	NA	NA	NA	NA	NA	NA	NA	NA	NA	NA	NA
Agelaius tricolor	Tricolored Blackbird	Aves	Passeriformes	Icteridae	New World blackbirds	Agelaius	tricolor	Agelaius tricolor	22724196	NA	NA	NA	NA	NA	NA	NA	NA	NA	NA	NA	NA	NA	NA	NA	NA	NA	NA	NA	NA	NA	NA	NA	NA	NA	NA	NA	NA	NA	NA	NA	NA	NA	NA	NA	NA	NA	NA	NA	NA
Agelaius xanthomus	Yellow-shouldered Blackbird	Aves	Passeriformes	Icteridae	New World blackbirds	Agelaius	xanthomus	Agelaius xanthomus	22724209	NA	NA	NA	NA	NA	NA	NA	NA	NA	NA	NA	NA	NA	NA	NA	NA	NA	NA	NA	NA	NA	NA	NA	NA	NA	NA	NA	NA	NA	NA	NA	NA	NA	NA	NA	NA	NA	NA	NA	NA
Agelasticus cyanopus	Unicolored Blackbird	Aves	Passeriformes	Icteridae	New World blackbirds	Agelasticus	cyanopus	Agelasticus cyanopus	22724184	NA	NA	NA	NA	NA	NA	NA	NA	NA	NA	NA	NA	NA	NA	NA	NA	NA	NA	NA	NA	NA	NA	NA	NA	NA	NA	NA	NA	NA	NA	NA	NA	NA	NA	NA	NA	NA	NA	NA	NA
Agelasticus thilius	Yellow-winged Blackbird	Aves	Passeriformes	Icteridae	New World blackbirds	Agelasticus	thilius	Agelasticus thilius	22724178	NA	NA	NA	NA	NA	NA	NA	NA	NA	NA	NA	NA	NA	NA	NA	NA	NA	NA	NA	NA	NA	NA	NA	NA	NA	NA	NA	NA	NA	NA	NA	NA	NA	NA	NA	NA	NA	NA	NA	NA
Agelasticus xanthophthalmus	Pale-eyed Blackbird	Aves	Passeriformes	Icteridae	New World blackbirds	Agelasticus	xanthophthalmus	Agelasticus xanthophthalmus	22724172	NA	NA	NA	NA	NA	NA	NA	NA	NA	NA	NA	NA	NA	NA	NA	NA	NA	NA	NA	NA	NA	NA	NA	NA	NA	NA	NA	NA	NA	NA	NA	NA	NA	NA	NA	NA	NA	NA	NA	NA
Agraphospiza rubescens	Blanford's Rosefinch	Aves	Passeriformes	Fringillidae	Finches	Agraphospiza	rubescens	Agraphospiza rubescens	22720546	NA	NA	NA	NA	NA	NA	NA	NA	NA	NA	NA	NA	NA	NA	NA	NA	NA	NA	NA	NA	NA	NA	NA	NA	NA	NA	NA	NA	NA	NA	NA	NA	NA	NA	NA	NA	NA	NA	NA	NA
Agricola infuscatus	Chat-flycatcher	Aves	Passeriformes	Muscicapidae	Old World flycatchers and chats	Agricola	infuscatus	Bradornis infuscatus	22709040	NA	NA	NA	NA	NA	NA	NA	NA	NA	NA	NA	NA	NA	NA	NA	NA	NA	NA	NA	NA	NA	NA	NA	NA	NA	NA	NA	NA	NA	NA	NA	NA	NA	NA	NA	NA	NA	NA	NA	NA
Agricola pallidus	Pale Flycatcher	Aves	Passeriformes	Muscicapidae	Old World flycatchers and chats	Agricola	pallidus	Bradornis pallidus	22709035	NA	NA	NA	NA	NA	NA	CMS	II	Muscicapidae spp.	NA	NA	NA	NA	NA	NA	NA	NA	NA	NA	NA	NA	NA	NA	NA	NA	NA	NA	NA	NA	NA	NA	NA	NA	NA	NA	NA	NA	NA	NA	NA
Agriornis albicauda	White-tailed Shrike-tyrant	Aves	Passeriformes	Tyrannidae	Tyrant-flycatchers	Agriornis	albicauda	Agriornis andicola	22700081	NA	NA	NA	NA	NA	NA	NA	NA	NA	NA	NA	NA	NA	NA	NA	NA	NA	NA	NA	NA	NA	NA	NA	NA	NA	NA	NA	NA	NA	NA	NA	NA	NA	NA	NA	NA	NA	NA	NA	NA
Agriornis lividus	Great Shrike-tyrant	Aves	Passeriformes	Tyrannidae	Tyrant-flycatchers	Agriornis	lividus	Agriornis lividus	22700095	NA	NA	NA	NA	NA	NA	NA	NA	NA	NA	NA	NA	NA	NA	NA	NA	NA	NA	NA	NA	NA	NA	NA	NA	NA	NA	NA	NA	NA	NA	NA	NA	NA	NA	NA	NA	NA	NA	NA	NA
Agriornis micropterus	Grey-bellied Shrike-tyrant	Aves	Passeriformes	Tyrannidae	Tyrant-flycatchers	Agriornis	micropterus	Agriornis micropterus	22700104	NA	NA	NA	NA	NA	NA	NA	NA	NA	NA	NA	NA	NA	NA	NA	NA	NA	NA	NA	NA	NA	NA	NA	NA	NA	NA	NA	NA	NA	NA	NA	NA	NA	NA	NA	NA	NA	NA	NA	NA
Agriornis montanus	Black-billed Shrike-tyrant	Aves	Passeriformes	Tyrannidae	Tyrant-flycatchers	Agriornis	montanus	Agriornis montanus	22700072	NA	NA	NA	NA	NA	NA	NA	NA	NA	NA	NA	NA	NA	NA	NA	NA	NA	NA	NA	NA	NA	NA	NA	NA	NA	NA	NA	NA	NA	NA	NA	NA	NA	NA	NA	NA	NA	NA	NA	NA
Agriornis murinus	Lesser Shrike-tyrant	Aves	Passeriformes	Tyrannidae	Tyrant-flycatchers	Agriornis	murinus	Agriornis murinus	22700114	NA	NA	NA	NA	NA	NA	NA	NA	NA	NA	NA	NA	NA	NA	NA	NA	NA	NA	NA	NA	NA	NA	NA	NA	NA	NA	NA	NA	NA	NA	NA	NA	NA	NA	NA	NA	NA	NA	NA	NA
Agropsar philippensis	Chestnut-cheeked Starling	Aves	Passeriformes	Sturnidae	Starlings	Agropsar	philippensis	Agropsar philippensis	22710874	NA	NA	NA	NA	NA	NA	NA	NA	NA	NA	NA	NA	NA	NA	NA	NA	NA	NA	NA	NA	NA	NA	NA	NA	NA	NA	NA	NA	NA	NA	NA	NA	NA	NA	NA	NA	NA	NA	NA	NA
Agropsar sturninus	Purple-backed Starling	Aves	Passeriformes	Sturnidae	Starlings	Agropsar	sturninus	Agropsar sturninus	22710870	NA	NA	NA	NA	NA	NA	NA	NA	NA	NA	NA	NA	NA	NA	NA	NA	NA	NA	NA	NA	NA	NA	NA	NA	NA	NA	NA	NA	NA	NA	NA	NA	NA	NA	NA	NA	NA	NA	NA	NA
Ailuroedus buccoides	White-eared Catbird	Aves	Passeriformes	Ptilonorhynchidae	Bowerbirds	Ailuroedus	buccoides	Ailuroedus buccoides	22703618	NA	NA	NA	NA	NA	NA	NA	NA	NA	NA	NA	NA	NA	NA	NA	NA	NA	NA	NA	NA	NA	NA	NA	NA	NA	NA	NA	NA	NA	NA	NA	NA	NA	NA	NA	NA	NA	NA	NA	NA
Ailuroedus crassirostris	Green Catbird	Aves	Passeriformes	Ptilonorhynchidae	Bowerbirds	Ailuroedus	crassirostris	Ailuroedus crassirostris	22703624	NA	NA	NA	NA	NA	NA	NA	NA	NA	NA	NA	NA	NA	NA	NA	NA	NA	NA	NA	NA	NA	NA	NA	NA	NA	NA	NA	NA	NA	NA	NA	NA	NA	NA	NA	NA	NA	NA	NA	NA
Ailuroedus melanotis	Black-eared Catbird	Aves	Passeriformes	Ptilonorhynchidae	Bowerbirds	Ailuroedus	melanotis	Ailuroedus melanotis	22703621	NA	NA	NA	NA	NA	NA	NA	NA	NA	NA	NA	NA	NA	NA	NA	NA	NA	NA	NA	NA	NA	NA	NA	NA	NA	NA	NA	NA	NA	NA	NA	NA	NA	NA	NA	NA	NA	NA	NA	NA
Aimophila notosticta	Oaxaca Sparrow	Aves	Passeriformes	Passerellidae	New World sparrows	Aimophila	notosticta	Aimophila notosticta	22721291	NA	NA	NA	NA	NA	NA	NA	NA	NA	NA	NA	NA	NA	NA	NA	NA	NA	NA	NA	NA	NA	NA	NA	NA	NA	NA	NA	NA	NA	NA	NA	NA	NA	NA	NA	NA	NA	NA	NA	NA
Aimophila rufescens	Rusty Sparrow	Aves	Passeriformes	Passerellidae	New World sparrows	Aimophila	rufescens	Aimophila rufescens	22721294	NA	NA	NA	NA	NA	NA	NA	NA	NA	NA	NA	NA	NA	NA	NA	NA	NA	NA	NA	NA	NA	NA	NA	NA	NA	NA	NA	NA	NA	NA	NA	NA	NA	NA	NA	NA	NA	NA	NA	NA
Aimophila ruficeps	Rufous-crowned Sparrow	Aves	Passeriformes	Passerellidae	New World sparrows	Aimophila	ruficeps	Aimophila ruficeps	22721288	NA	NA	NA	NA	NA	NA	NA	NA	NA	NA	NA	NA	NA	NA	NA	NA	NA	NA	NA	NA	NA	NA	NA	NA	NA	NA	NA	NA	NA	NA	NA	NA	NA	NA	NA	NA	NA	NA	NA	NA
Akialoa ellisiana	Oahu Akialoa	Aves	Passeriformes	Fringillidae	Finches	Akialoa	ellisiana	Akialoa ellisiana	103823212	NA	NA	NA	NA	NA	NA	NA	NA	NA	NA	NA	NA	NA	NA	NA	NA	NA	NA	NA	NA	NA	NA	NA	NA	NA	NA	NA	NA	NA	NA	NA	NA	NA	NA	NA	NA	NA	NA	NA	NA
Akialoa lanaiensis	Lanai Akialoa	Aves	Passeriformes	Fringillidae	Finches	Akialoa	lanaiensis	Akialoa lanaiensis	103823431	NA	NA	NA	NA	NA	NA	NA	NA	NA	NA	NA	NA	NA	NA	NA	NA	NA	NA	NA	NA	NA	NA	NA	NA	NA	NA	NA	NA	NA	NA	NA	NA	NA	NA	NA	NA	NA	NA	NA	NA
Akialoa obscura	Hawaii Akialoa	Aves	Passeriformes	Fringillidae	Finches	Akialoa	obscura	Akialoa obscura	22728910	NA	NA	NA	NA	NA	NA	NA	NA	NA	NA	NA	NA	NA	NA	NA	NA	NA	NA	NA	NA	NA	NA	NA	NA	NA	NA	NA	NA	NA	NA	NA	NA	NA	NA	NA	NA	NA	NA	NA	NA
Akialoa stejnegeri	Kauai Akialoa	Aves	Passeriformes	Fringillidae	Finches	Akialoa	stejnegeri	Akialoa stejnegeri	103823250	NA	NA	NA	NA	NA	NA	NA	NA	NA	NA	NA	NA	NA	NA	NA	NA	NA	NA	NA	NA	NA	NA	NA	NA	NA	NA	NA	NA	NA	NA	NA	NA	NA	NA	NA	NA	NA	NA	NA	NA
Akletos goeldii	Goeldi's Antbird	Aves	Passeriformes	Thamnophilidae	Typical antbirds	Akletos	goeldii	Myrmeciza goeldii	22701838	NA	NA	NA	NA	NA	NA	NA	NA	NA	NA	NA	NA	NA	NA	NA	NA	NA	NA	NA	NA	NA	NA	NA	NA	NA	NA	NA	NA	NA	NA	NA	NA	NA	NA	NA	NA	NA	NA	NA	NA
Akletos melanoceps	White-shouldered Antbird	Aves	Passeriformes	Thamnophilidae	Typical antbirds	Akletos	melanoceps	Myrmeciza melanoceps	22701835	NA	NA	NA	NA	NA	NA	NA	NA	NA	NA	NA	NA	NA	NA	NA	NA	NA	NA	NA	NA	NA	NA	NA	NA	NA	NA	NA	NA	NA	NA	NA	NA	NA	NA	NA	NA	NA	NA	NA	NA
Alaemon alaudipes	Greater Hoopoe-lark	Aves	Passeriformes	Alaudidae	Larks	Alaemon	alaudipes	Alaemon alaudipes	22717262	NA	NA	NA	NA	NA	NA	NA	NA	NA	NA	NA	NA	NA	NA	NA	NA	NA	NA	NA	NA	NA	NA	NA	NA	NA	NA	NA	NA	NA	NA	NA	NA	NA	NA	NA	NA	NA	NA	NA	NA
Alaemon hamertoni	Lesser Hoopoe-lark	Aves	Passeriformes	Alaudidae	Larks	Alaemon	hamertoni	Alaemon hamertoni	22717270	NA	NA	NA	NA	NA	NA	NA	NA	NA	NA	NA	NA	NA	NA	NA	NA	NA	NA	NA	NA	NA	NA	NA	NA	NA	NA	NA	NA	NA	NA	NA	NA	NA	NA	NA	NA	NA	NA	NA	NA
Alauda arvensis	Eurasian Skylark	Aves	Passeriformes	Alaudidae	Larks	Alauda	arvensis	Alauda arvensis	102998555	NA	NA	NA	NA	NA	NA	NA	NA	NA	NA	NA	II/B	NA	NA	NA	NA	NA	NA	NA	NA	NA	NA	NA	NA	NA	NA	NA	NA	NA	NA	NA	NA	NA	NA	NA	NA	NA	NA	NA	NA
Alauda gulgula	Oriental Skylark	Aves	Passeriformes	Alaudidae	Larks	Alauda	gulgula	Alauda gulgula	22717424	NA	NA	NA	NA	NA	NA	NA	NA	NA	NA	NA	NA	NA	NA	NA	NA	NA	NA	NA	NA	NA	NA	NA	NA	NA	NA	NA	NA	NA	NA	NA	NA	NA	NA	NA	NA	NA	NA	NA	NA
Alauda leucoptera	White-winged Lark	Aves	Passeriformes	Alaudidae	Larks	Alauda	leucoptera	Melanocorypha leucoptera	22717298	NA	NA	NA	NA	NA	NA	NA	NA	NA	NA	NA	NA	NA	NA	NA	NA	NA	NA	NA	NA	NA	NA	NA	NA	NA	NA	NA	NA	NA	NA	NA	NA	NA	NA	NA	NA	NA	NA	NA	NA
Alauda razae	Raso Lark	Aves	Passeriformes	Alaudidae	Larks	Alauda	razae	Alauda razae	22717428	NA	NA	NA	NA	NA	NA	NA	NA	NA	NA	NA	NA	NA	NA	NA	NA	NA	NA	NA	NA	NA	NA	NA	NA	NA	NA	NA	NA	NA	NA	NA	NA	NA	NA	NA	NA	NA	NA	NA	NA
Alaudala raytal	Sand Lark	Aves	Passeriformes	Alaudidae	Larks	Alaudala	raytal	Calandrella raytal	22717336	NA	NA	NA	NA	NA	NA	NA	NA	NA	NA	NA	NA	NA	NA	NA	NA	NA	NA	NA	NA	NA	NA	NA	NA	NA	NA	NA	NA	NA	NA	NA	NA	NA	NA	NA	NA	NA	NA	NA	NA
Alaudala rufescens	Lesser Short-toed Lark	Aves	Passeriformes	Alaudidae	Larks	Alaudala	rufescens	Calandrella cheleensis, Calandrella rufescens	104007058	NA	NA	NA	NA	NA	NA	NA	NA	NA	NA	NA	NA	NA	NA	NA	NA	NA	NA	NA	NA	NA	NA	NA	NA	NA	NA	NA	NA	NA	NA	NA	NA	NA	NA	NA	NA	NA	NA	NA	NA
Alaudala somalica	Somali Short-toed Lark	Aves	Passeriformes	Alaudidae	Larks	Alaudala	somalica	Calandrella athensis, Calandrella somalica	22717340	NA	NA	NA	NA	NA	NA	NA	NA	NA	NA	NA	NA	NA	NA	NA	NA	NA	NA	NA	NA	NA	NA	NA	NA	NA	NA	NA	NA	NA	NA	NA	NA	NA	NA	NA	NA	NA	NA	NA	NA
Alcippe brunneicauda	Brown Fulvetta	Aves	Passeriformes	Leiotrichidae	Laughingthrushes and allies	Alcippe	brunneicauda	Alcippe brunneicauda	22716630	NA	NA	NA	NA	NA	NA	NA	NA	NA	NA	NA	NA	NA	NA	NA	NA	NA	NA	NA	NA	NA	NA	NA	NA	NA	NA	NA	NA	NA	NA	NA	NA	NA	NA	NA	NA	NA	NA	NA	NA
Alcippe grotei	Black-browed Fulvetta	Aves	Passeriformes	Leiotrichidae	Laughingthrushes and allies	Alcippe	grotei	Alcippe grotei	22734608	NA	NA	NA	NA	NA	NA	NA	NA	NA	NA	NA	NA	NA	NA	NA	NA	NA	NA	NA	NA	NA	NA	NA	NA	NA	NA	NA	NA	NA	NA	NA	NA	NA	NA	NA	NA	NA	NA	NA	NA
Alcippe morrisonia	Grey-cheeked Fulvetta	Aves	Passeriformes	Leiotrichidae	Laughingthrushes and allies	Alcippe	morrisonia	Alcippe davidi, Alcippe fratercula, Alcippe hueti, Alcippe morrisonia	22716644	NA	NA	NA	NA	NA	NA	NA	NA	NA	NA	NA	NA	NA	NA	NA	NA	NA	NA	NA	NA	NA	NA	NA	NA	NA	NA	NA	NA	NA	NA	NA	NA	NA	NA	NA	NA	NA	NA	NA	NA
Alcippe nipalensis	Nepal Fulvetta	Aves	Passeriformes	Leiotrichidae	Laughingthrushes and allies	Alcippe	nipalensis	Alcippe nipalensis	22716647	NA	NA	NA	NA	NA	NA	NA	NA	NA	NA	NA	NA	NA	NA	NA	NA	NA	NA	NA	NA	NA	NA	NA	NA	NA	NA	NA	NA	NA	NA	NA	NA	NA	NA	NA	NA	NA	NA	NA	NA
Alcippe peracensis	Mountain Fulvetta	Aves	Passeriformes	Leiotrichidae	Laughingthrushes and allies	Alcippe	peracensis	Alcippe peracensis	22735187	NA	NA	NA	NA	NA	NA	NA	NA	NA	NA	NA	NA	NA	NA	NA	NA	NA	NA	NA	NA	NA	NA	NA	NA	NA	NA	NA	NA	NA	NA	NA	NA	NA	NA	NA	NA	NA	NA	NA	NA
Alcippe poioicephala	Brown-cheeked Fulvetta	Aves	Passeriformes	Leiotrichidae	Laughingthrushes and allies	Alcippe	poioicephala	Alcippe poioicephala	22716633	NA	NA	NA	NA	NA	NA	NA	NA	NA	NA	NA	NA	NA	NA	NA	NA	NA	NA	NA	NA	NA	NA	NA	NA	NA	NA	NA	NA	NA	NA	NA	NA	NA	NA	NA	NA	NA	NA	NA	NA
Alcippe pyrrhoptera	Javan Fulvetta	Aves	Passeriformes	Leiotrichidae	Laughingthrushes and allies	Alcippe	pyrrhoptera	Alcippe pyrrhoptera	22716636	NA	NA	NA	NA	NA	NA	NA	NA	NA	NA	NA	NA	NA	NA	NA	NA	NA	NA	NA	NA	NA	NA	NA	NA	NA	NA	NA	NA	NA	NA	NA	NA	NA	NA	NA	NA	NA	NA	NA	NA
Alcurus striatus	Striated Bulbul	Aves	Passeriformes	Pycnonotidae	Bulbuls	Alcurus	striatus	Pycnonotus striatus	22712607	NA	NA	NA	NA	NA	NA	NA	NA	NA	NA	NA	NA	NA	NA	NA	NA	NA	NA	NA	NA	NA	NA	NA	NA	NA	NA	NA	NA	NA	NA	NA	NA	NA	NA	NA	NA	NA	NA	NA	NA
Aleadryas rufinucha	Rufous-naped Bellbird	Aves	Passeriformes	Oreoicidae	Australo-Papuan bellbirds	Aleadryas	rufinucha	Aleadryas rufinucha	22705428	NA	NA	NA	NA	NA	NA	NA	NA	NA	NA	NA	NA	NA	NA	NA	NA	NA	NA	NA	NA	NA	NA	NA	NA	NA	NA	NA	NA	NA	NA	NA	NA	NA	NA	NA	NA	NA	NA	NA	NA
Alectrurus risora	Strange-tailed Tyrant	Aves	Passeriformes	Tyrannidae	Tyrant-flycatchers	Alectrurus	risora	Alectrurus risora	22700303	NA	NA	NA	NA	NA	NA	CMS,Southern South American Grassland Birds	I/II	Alectrurus risora,	NA	NA	NA	NA	NA	NA	NA	NA	NA	NA	NA	NA	NA	NA	NA	NA	NA	NA	NA	NA	NA	NA	NA	NA	NA	NA	NA	NA	NA	NA	NA
Alectrurus tricolor	Cock-tailed Tyrant	Aves	Passeriformes	Tyrannidae	Tyrant-flycatchers	Alectrurus	tricolor	Alectrurus tricolor	22700300	NA	NA	NA	NA	NA	NA	CMS,Southern South American Grassland Birds	I/II	Alectrurus tricolor,	NA	NA	NA	NA	NA	NA	NA	NA	NA	NA	NA	NA	NA	NA	NA	NA	NA	NA	NA	NA	NA	NA	NA	NA	NA	NA	NA	NA	NA	NA	NA
Alethe castanea	Fire-crested Alethe	Aves	Passeriformes	Muscicapidae	Old World flycatchers and chats	Alethe	castanea	Alethe castanea	22709022	NA	NA	NA	NA	NA	NA	NA	NA	NA	NA	NA	NA	NA	NA	NA	NA	NA	NA	NA	NA	NA	NA	NA	NA	NA	NA	NA	NA	NA	NA	NA	NA	NA	NA	NA	NA	NA	NA	NA	NA
Alethe diademata	White-tailed Alethe	Aves	Passeriformes	Muscicapidae	Old World flycatchers and chats	Alethe	diademata	Alethe diademata	22730755	NA	NA	NA	NA	NA	NA	NA	NA	NA	NA	NA	NA	NA	NA	NA	NA	NA	NA	NA	NA	NA	NA	NA	NA	NA	NA	NA	NA	NA	NA	NA	NA	NA	NA	NA	NA	NA	NA	NA	NA
Allenia fusca	Scaly-breasted Thrasher	Aves	Passeriformes	Mimidae	Mockingbirds and thrashers	Allenia	fusca	Allenia fusca	22711140	NA	NA	NA	NA	NA	NA	NA	NA	NA	NA	NA	NA	NA	NA	NA	NA	NA	NA	NA	NA	NA	NA	NA	NA	NA	NA	NA	NA	NA	NA	NA	NA	NA	NA	NA	NA	NA	NA	NA	NA
Alophoixus bres	Brown-cheeked Bulbul	Aves	Passeriformes	Pycnonotidae	Bulbuls	Alophoixus	bres	Alophoixus bres	103821243	NA	NA	NA	NA	NA	NA	NA	NA	NA	NA	NA	NA	NA	NA	NA	NA	NA	NA	NA	NA	NA	NA	NA	NA	NA	NA	NA	NA	NA	NA	NA	NA	NA	NA	NA	NA	NA	NA	NA	NA
Alophoixus flaveolus	White-throated Bulbul	Aves	Passeriformes	Pycnonotidae	Bulbuls	Alophoixus	flaveolus	Alophoixus flaveolus	22713140	NA	NA	NA	NA	NA	NA	NA	NA	NA	NA	NA	NA	NA	NA	NA	NA	NA	NA	NA	NA	NA	NA	NA	NA	NA	NA	NA	NA	NA	NA	NA	NA	NA	NA	NA	NA	NA	NA	NA	NA
Alophoixus frater	Palawan Bulbul	Aves	Passeriformes	Pycnonotidae	Bulbuls	Alophoixus	frater	Alophoixus frater	103821499	NA	NA	NA	NA	NA	NA	NA	NA	NA	NA	NA	NA	NA	NA	NA	NA	NA	NA	NA	NA	NA	NA	NA	NA	NA	NA	NA	NA	NA	NA	NA	NA	NA	NA	NA	NA	NA	NA	NA	NA
Alophoixus griseiceps	Grey-crowned Bulbul	Aves	Passeriformes	Pycnonotidae	Bulbuls	Alophoixus	griseiceps	NA	103819928	NA	NA	NA	NA	NA	NA	NA	NA	NA	NA	NA	NA	NA	NA	NA	NA	NA	NA	NA	NA	NA	NA	NA	NA	NA	NA	NA	NA	NA	NA	NA	NA	NA	NA	NA	NA	NA	NA	NA	NA
Alophoixus ochraceus	Ochraceous Bulbul	Aves	Passeriformes	Pycnonotidae	Bulbuls	Alophoixus	ochraceus	Alophoixus ochraceus	103821072	NA	NA	NA	NA	NA	NA	NA	NA	NA	NA	NA	NA	NA	NA	NA	NA	NA	NA	NA	NA	NA	NA	NA	NA	NA	NA	NA	NA	NA	NA	NA	NA	NA	NA	NA	NA	NA	NA	NA	NA
Alophoixus pallidus	Puff-throated Bulbul	Aves	Passeriformes	Pycnonotidae	Bulbuls	Alophoixus	pallidus	Alophoixus pallidus	103819799	NA	NA	NA	NA	NA	NA	NA	NA	NA	NA	NA	NA	NA	NA	NA	NA	NA	NA	NA	NA	NA	NA	NA	NA	NA	NA	NA	NA	NA	NA	NA	NA	NA	NA	NA	NA	NA	NA	NA	NA
Alophoixus phaeocephalus	Yellow-bellied Bulbul	Aves	Passeriformes	Pycnonotidae	Bulbuls	Alophoixus	phaeocephalus	Alophoixus phaeocephalus	22713152	NA	NA	NA	NA	NA	NA	NA	NA	NA	NA	NA	NA	NA	NA	NA	NA	NA	NA	NA	NA	NA	NA	NA	NA	NA	NA	NA	NA	NA	NA	NA	NA	NA	NA	NA	NA	NA	NA	NA	NA
Alophoixus ruficrissus	Chestnut-vented Bulbul	Aves	Passeriformes	Pycnonotidae	Bulbuls	Alophoixus	ruficrissus	NA	103821125	NA	NA	NA	NA	NA	NA	NA	NA	NA	NA	NA	NA	NA	NA	NA	NA	NA	NA	NA	NA	NA	NA	NA	NA	NA	NA	NA	NA	NA	NA	NA	NA	NA	NA	NA	NA	NA	NA	NA	NA
Alophoixus tephrogenys	Grey-cheeked Bulbul	Aves	Passeriformes	Pycnonotidae	Bulbuls	Alophoixus	tephrogenys	NA	103821318	NA	NA	NA	NA	NA	NA	NA	NA	NA	NA	NA	NA	NA	NA	NA	NA	NA	NA	NA	NA	NA	NA	NA	NA	NA	NA	NA	NA	NA	NA	NA	NA	NA	NA	NA	NA	NA	NA	NA	NA
Alopochelidon fucata	Tawny-headed Swallow	Aves	Passeriformes	Hirundinidae	Swallows and martins	Alopochelidon	fucata	Alopochelidon fucata	22712146	NA	NA	NA	NA	NA	NA	NA	NA	NA	NA	NA	NA	NA	NA	NA	NA	NA	NA	NA	NA	NA	NA	NA	NA	NA	NA	NA	NA	NA	NA	NA	NA	NA	NA	NA	NA	NA	NA	NA	NA
Amadina erythrocephala	Red-headed Finch	Aves	Passeriformes	Estrildidae	Waxbills	Amadina	erythrocephala	Amadina erythrocephala	22719932	NA	NA	NA	NA	NA	NA	NA	NA	NA	NA	NA	NA	NA	NA	NA	NA	NA	NA	NA	NA	NA	NA	NA	NA	NA	NA	NA	NA	NA	NA	NA	NA	NA	NA	NA	NA	NA	NA	NA	NA
Amadina fasciata	Cut-throat Finch	Aves	Passeriformes	Estrildidae	Waxbills	Amadina	fasciata	Amadina fasciata	22719927	NA	NA	NA	Delisted	Ghana	DELETION	NA	NA	NA	NA	NA	NA	NA	yes	NL,CZ,DE,US,PT,MY,ZA,CO,SE,AT,DK,GB,TN,BE,ES,QA,FR,SA,CA,MT,CH,IT,KW,JP,AW,AR,MX,BS,AE,RU,PL,PK,BH,GR,MC,GT,NZ,BB,ML,BR,RE,SG,GI,XV,MR,CY,BD,MA,MU,IM,LR	GN,SN,MW,ML,GB,TZ,MZ,AE,ZW,BH,NL,NG,CM,VE,US,SE,HR,GH,BR,SG,BE,CA,HU,BW,LR,FR,KW,TG,PK,ES	0	0	NA	NA	NA	NA	NA	NA	10	9308	NA	NA	NA	NA	NA	NA	yes	US,JP	SN,BE	yes	specimens,live	2	Scientific,Commercial	2
Amalocichla incerta	Lesser Ground-robin	Aves	Passeriformes	Petroicidae	Australasian robins	Amalocichla	incerta	Amalocichla incerta	22704761	NA	NA	NA	NA	NA	NA	NA	NA	NA	NA	NA	NA	NA	NA	NA	NA	NA	NA	NA	NA	NA	NA	NA	NA	NA	NA	NA	NA	NA	NA	NA	NA	NA	NA	NA	NA	NA	NA	NA	NA
Amalocichla sclateriana	Greater Ground-robin	Aves	Passeriformes	Petroicidae	Australasian robins	Amalocichla	sclateriana	Amalocichla sclateriana	22704757	NA	NA	NA	NA	NA	NA	NA	NA	NA	NA	NA	NA	NA	NA	NA	NA	NA	NA	NA	NA	NA	NA	NA	NA	NA	NA	NA	NA	NA	NA	NA	NA	NA	NA	NA	NA	NA	NA	NA	NA
Amandava amandava	Red Avadavat	Aves	Passeriformes	Estrildidae	Waxbills	Amandava	amandava	Amandava amandava	22719614	NA	NA	NA	NA	NA	NA	NA	NA	NA	D	Amandava amandava	NA	NA	yes	TW,BE,IT	SG,MY	0	NA	NA	NA	NA	NA	NA	NA	60	NA	NA	NA	NA	NA	NA	NA	yes	TW	SG	yes	live	1	Commercial	1
Amandava formosa	Green Avadavat	Aves	Passeriformes	Estrildidae	Waxbills	Amandava	formosa	Amandava formosa	22719618	II	Amandava formosa	II	Unchanged	NA	ADDITION	NA	NA	NA	B	Amandava formosa	NA	NA	yes	DE,NO,BD	PK,DK,UZ	0	NA	NA	NA	NA	NA	NA	NA	20	NA	NA	NA	NA	NA	NA	NA	yes	BD	UZ	yes	live	1	Commercial	1
Amandava subflava	Zebra Waxbill	Aves	Passeriformes	Estrildidae	Waxbills	Amandava	subflava	Amandava subflava	22719624	NA	NA	NA	Delisted	Ghana	DELETION	NA	NA	NA	NA	NA	NA	NA	yes	IT,BE,CH,PT,HU,GR,JP,AN,MT,AT,MY,ES,NL,CY,CA,DE,FR,ZA,GB,IL,US,QA,KW,MR,NO,DK,SA,SE,BR,CZ,NE,XX,CO,BB,PK,BD,PL,BH,TR,TW,SG,IS,SN,MA,HK,MX,GN,AU,XV,RU,YU,NZ	SN,GN,NL,LR,ML,TZ,MZ,GB,US,SG,BE,UG,DE,DK,CM,ZA,FR,ES,SL,CA,ZW,PK	90	0	18	NA	NA	NA	NA	NA	0	3008	0	NA	NA	NA	NA	NA	yes	CH,JP,BH,US,XX,IL	NL,SN,GN,ES,ZA	yes	live,specimens,feathers,eggs	4	Commercial,Personal,Scientific,Unknown	4
Amaurocichla bocagii	Sao Tome Short-tail	Aves	Passeriformes	Motacillidae	Pipits and wagtails	Amaurocichla	bocagii	Amaurocichla bocagii	22715170	NA	NA	NA	NA	NA	NA	NA	NA	NA	NA	NA	NA	NA	NA	NA	NA	NA	NA	NA	NA	NA	NA	NA	NA	NA	NA	NA	NA	NA	NA	NA	NA	NA	NA	NA	NA	NA	NA	NA	NA
Amaurospiza moesta	Blue Seedeater	Aves	Passeriformes	Cardinalidae	Cardinals	Amaurospiza	moesta	Amaurospiza aequatorialis, Amaurospiza carrizalensis, Amaurospiza concolor, Amaurospiza moesta	105965570	NA	NA	NA	NA	NA	NA	NA	NA	NA	NA	NA	NA	NA	NA	NA	NA	NA	NA	NA	NA	NA	NA	NA	NA	NA	NA	NA	NA	NA	NA	NA	NA	NA	NA	NA	NA	NA	NA	NA	NA
Amaurospiza relicta	Slate-blue Seedeater	Aves	Passeriformes	Cardinalidae	Cardinals	Amaurospiza	relicta	NA	22723554	NA	NA	NA	NA	NA	NA	NA	NA	NA	NA	NA	NA	NA	NA	NA	NA	NA	NA	NA	NA	NA	NA	NA	NA	NA	NA	NA	NA	NA	NA	NA	NA	NA	NA	NA	NA	NA	NA	NA	NA
Amblycercus holosericeus	Yellow-billed Cacique	Aves	Passeriformes	Icteridae	New World blackbirds	Amblycercus	holosericeus	Amblycercus holosericeus	22724065	NA	NA	NA	NA	NA	NA	NA	NA	NA	NA	NA	NA	NA	NA	NA	NA	NA	NA	NA	NA	NA	NA	NA	NA	NA	NA	NA	NA	NA	NA	NA	NA	NA	NA	NA	NA	NA	NA	NA	NA
Amblyornis flavifrons	Golden-fronted Bowerbird	Aves	Passeriformes	Ptilonorhynchidae	Bowerbirds	Amblyornis	flavifrons	Amblyornis flavifrons	22703657	NA	NA	NA	NA	NA	NA	NA	NA	NA	NA	NA	NA	NA	NA	NA	NA	NA	NA	NA	NA	NA	NA	NA	NA	NA	NA	NA	NA	NA	NA	NA	NA	NA	NA	NA	NA	NA	NA	NA	NA
Amblyornis inornata	Vogelkop Bowerbird	Aves	Passeriformes	Ptilonorhynchidae	Bowerbirds	Amblyornis	inornata	Amblyornis inornata	22703644	NA	NA	NA	NA	NA	NA	NA	NA	NA	NA	NA	NA	NA	NA	NA	NA	NA	NA	NA	NA	NA	NA	NA	NA	NA	NA	NA	NA	NA	NA	NA	NA	NA	NA	NA	NA	NA	NA	NA	NA
Amblyornis macgregoriae	MacGregor's Bowerbird	Aves	Passeriformes	Ptilonorhynchidae	Bowerbirds	Amblyornis	macgregoriae	Amblyornis macgregoriae	22703651	NA	NA	NA	NA	NA	NA	NA	NA	NA	NA	NA	NA	NA	NA	NA	NA	NA	NA	NA	NA	NA	NA	NA	NA	NA	NA	NA	NA	NA	NA	NA	NA	NA	NA	NA	NA	NA	NA	NA	NA
Amblyornis subalaris	Streaked Bowerbird	Aves	Passeriformes	Ptilonorhynchidae	Bowerbirds	Amblyornis	subalaris	Amblyornis subalaris	22703654	NA	NA	NA	NA	NA	NA	NA	NA	NA	NA	NA	NA	NA	NA	NA	NA	NA	NA	NA	NA	NA	NA	NA	NA	NA	NA	NA	NA	NA	NA	NA	NA	NA	NA	NA	NA	NA	NA	NA	NA
Amblyospiza albifrons	Thick-billed Weaver	Aves	Passeriformes	Ploceidae	Weavers	Amblyospiza	albifrons	Amblyospiza albifrons	22719260	NA	NA	NA	Delisted	Ghana	DELETION	NA	NA	NA	NA	NA	NA	NA	yes	US,PT,SE,XV,XX,DE,DK,BE	CA,MZ,ZA,TZ,CM	NA	NA	NA	NA	NA	NA	NA	NA	NA	NA	NA	NA	NA	NA	NA	NA	NA	NA	NA	yes	live,bodies	2	Personal	1
Amblyramphus holosericeus	Scarlet-headed Blackbird	Aves	Passeriformes	Icteridae	New World blackbirds	Amblyramphus	holosericeus	Amblyramphus holosericeus	22724265	NA	NA	NA	NA	NA	NA	NA	NA	NA	NA	NA	NA	NA	NA	NA	NA	NA	NA	NA	NA	NA	NA	NA	NA	NA	NA	NA	NA	NA	NA	NA	NA	NA	NA	NA	NA	NA	NA	NA	NA
Ammodramus aurifrons	Yellow-browed Sparrow	Aves	Passeriformes	Passerellidae	New World sparrows	Ammodramus	aurifrons	Ammodramus aurifrons	22721150	NA	NA	NA	NA	NA	NA	NA	NA	NA	NA	NA	NA	NA	NA	NA	NA	NA	NA	NA	NA	NA	NA	NA	NA	NA	NA	NA	NA	NA	NA	NA	NA	NA	NA	NA	NA	NA	NA	NA	NA
Ammodramus humeralis	Grassland Sparrow	Aves	Passeriformes	Passerellidae	New World sparrows	Ammodramus	humeralis	Ammodramus humeralis	22721147	NA	NA	NA	NA	NA	NA	NA	NA	NA	NA	NA	NA	NA	NA	NA	NA	NA	NA	NA	NA	NA	NA	NA	NA	NA	NA	NA	NA	NA	NA	NA	NA	NA	NA	NA	NA	NA	NA	NA	NA
Ammodramus savannarum	Grasshopper Sparrow	Aves	Passeriformes	Passerellidae	New World sparrows	Ammodramus	savannarum	Ammodramus savannarum	22721144	NA	NA	NA	NA	NA	NA	NA	NA	NA	NA	NA	NA	NA	NA	NA	NA	NA	NA	NA	NA	NA	NA	NA	NA	NA	NA	NA	NA	NA	NA	NA	NA	NA	NA	NA	NA	NA	NA	NA	NA
Ammomanes cinctura	Bar-tailed Lark	Aves	Passeriformes	Alaudidae	Larks	Ammomanes	cinctura	Ammomanes cinctura	22717236	NA	NA	NA	NA	NA	NA	NA	NA	NA	NA	NA	NA	NA	NA	NA	NA	NA	NA	NA	NA	NA	NA	NA	NA	NA	NA	NA	NA	NA	NA	NA	NA	NA	NA	NA	NA	NA	NA	NA	NA
Ammomanes deserti	Desert Lark	Aves	Passeriformes	Alaudidae	Larks	Ammomanes	deserti	Ammomanes deserti	22717254	NA	NA	NA	NA	NA	NA	NA	NA	NA	NA	NA	NA	NA	NA	NA	NA	NA	NA	NA	NA	NA	NA	NA	NA	NA	NA	NA	NA	NA	NA	NA	NA	NA	NA	NA	NA	NA	NA	NA	NA
Ammomanes phoenicura	Rufous-tailed Lark	Aves	Passeriformes	Alaudidae	Larks	Ammomanes	phoenicura	Ammomanes phoenicura	22717247	NA	NA	NA	NA	NA	NA	NA	NA	NA	NA	NA	NA	NA	NA	NA	NA	NA	NA	NA	NA	NA	NA	NA	NA	NA	NA	NA	NA	NA	NA	NA	NA	NA	NA	NA	NA	NA	NA	NA	NA
Ammomanopsis grayi	Gray's Lark	Aves	Passeriformes	Alaudidae	Larks	Ammomanopsis	grayi	Ammomanopsis grayi	22717258	NA	NA	NA	NA	NA	NA	NA	NA	NA	NA	NA	NA	NA	NA	NA	NA	NA	NA	NA	NA	NA	NA	NA	NA	NA	NA	NA	NA	NA	NA	NA	NA	NA	NA	NA	NA	NA	NA	NA	NA
Ammonastes pelzelni	Grey-bellied Antbird	Aves	Passeriformes	Thamnophilidae	Typical antbirds	Ammonastes	pelzelni	Myrmeciza pelzelni	22701823	NA	NA	NA	NA	NA	NA	NA	NA	NA	NA	NA	NA	NA	NA	NA	NA	NA	NA	NA	NA	NA	NA	NA	NA	NA	NA	NA	NA	NA	NA	NA	NA	NA	NA	NA	NA	NA	NA	NA	NA
Ammospiza caudacuta	Saltmarsh Sparrow	Aves	Passeriformes	Passerellidae	New World sparrows	Ammospiza	caudacuta	Ammodramus caudacutus	22721129	NA	NA	NA	NA	NA	NA	NA	NA	NA	NA	NA	NA	NA	NA	NA	NA	NA	NA	NA	NA	NA	NA	NA	NA	NA	NA	NA	NA	NA	NA	NA	NA	NA	NA	NA	NA	NA	NA	NA	NA
Ammospiza leconteii	Le Conte's Sparrow	Aves	Passeriformes	Passerellidae	New World sparrows	Ammospiza	leconteii	Ammodramus leconteii	22721135	NA	NA	NA	NA	NA	NA	NA	NA	NA	NA	NA	NA	NA	NA	NA	NA	NA	NA	NA	NA	NA	NA	NA	NA	NA	NA	NA	NA	NA	NA	NA	NA	NA	NA	NA	NA	NA	NA	NA	NA
Ammospiza maritima	Seaside Sparrow	Aves	Passeriformes	Passerellidae	New World sparrows	Ammospiza	maritima	Ammodramus maritimus	22721123	NA	NA	NA	NA	NA	NA	NA	NA	NA	NA	NA	NA	NA	NA	NA	NA	NA	NA	NA	NA	NA	NA	NA	NA	NA	NA	NA	NA	NA	NA	NA	NA	NA	NA	NA	NA	NA	NA	NA	NA
Ammospiza nelsoni	Nelson's Sparrow	Aves	Passeriformes	Passerellidae	New World sparrows	Ammospiza	nelsoni	Ammodramus nelsoni	22728393	NA	NA	NA	NA	NA	NA	NA	NA	NA	NA	NA	NA	NA	NA	NA	NA	NA	NA	NA	NA	NA	NA	NA	NA	NA	NA	NA	NA	NA	NA	NA	NA	NA	NA	NA	NA	NA	NA	NA	NA
Ampeliceps coronatus	Golden-crested Myna	Aves	Passeriformes	Sturnidae	Starlings	Ampeliceps	coronatus	Ampeliceps coronatus	22710949	NA	NA	NA	NA	NA	NA	NA	NA	NA	NA	NA	NA	NA	NA	NA	NA	NA	NA	NA	NA	NA	NA	NA	NA	NA	NA	NA	NA	NA	NA	NA	NA	NA	NA	NA	NA	NA	NA	NA	NA
Ampelioides tschudii	Scaled Fruiteater	Aves	Passeriformes	Cotingidae	Cotingas	Ampelioides	tschudii	Ampelioides tschudii	22700815	NA	NA	NA	NA	NA	NA	NA	NA	NA	NA	NA	NA	NA	NA	NA	NA	NA	NA	NA	NA	NA	NA	NA	NA	NA	NA	NA	NA	NA	NA	NA	NA	NA	NA	NA	NA	NA	NA	NA	NA
Ampelion rubrocristatus	Red-crested Cotinga	Aves	Passeriformes	Cotingidae	Cotingas	Ampelion	rubrocristatus	Ampelion rubrocristatus	22700753	NA	NA	NA	NA	NA	NA	NA	NA	NA	NA	NA	NA	NA	NA	NA	NA	NA	NA	NA	NA	NA	NA	NA	NA	NA	NA	NA	NA	NA	NA	NA	NA	NA	NA	NA	NA	NA	NA	NA	NA
Ampelion rufaxilla	Chestnut-crested Cotinga	Aves	Passeriformes	Cotingidae	Cotingas	Ampelion	rufaxilla	Ampelion rufaxilla	22700761	NA	NA	NA	NA	NA	NA	NA	NA	NA	NA	NA	NA	NA	NA	NA	NA	NA	NA	NA	NA	NA	NA	NA	NA	NA	NA	NA	NA	NA	NA	NA	NA	NA	NA	NA	NA	NA	NA	NA	NA
Ampelornis griseiceps	Grey-headed Antbird	Aves	Passeriformes	Thamnophilidae	Typical antbirds	Ampelornis	griseiceps	Myrmeciza griseiceps	22701847	NA	NA	NA	NA	NA	NA	NA	NA	NA	NA	NA	NA	NA	NA	NA	NA	NA	NA	NA	NA	NA	NA	NA	NA	NA	NA	NA	NA	NA	NA	NA	NA	NA	NA	NA	NA	NA	NA	NA	NA
Amphilais seebohmi	Madagascar Grassbird	Aves	Passeriformes	Locustellidae	Grasshopper-warblers and grassbirds	Amphilais	seebohmi	Amphilais seebohmi	22715475	NA	NA	NA	NA	NA	NA	NA	NA	NA	NA	NA	NA	NA	NA	NA	NA	NA	NA	NA	NA	NA	NA	NA	NA	NA	NA	NA	NA	NA	NA	NA	NA	NA	NA	NA	NA	NA	NA	NA	NA
Amphispiza bilineata	Black-throated Sparrow	Aves	Passeriformes	Passerellidae	New World sparrows	Amphispiza	bilineata	Amphispiza bilineata	22721194	NA	NA	NA	NA	NA	NA	NA	NA	NA	NA	NA	NA	NA	NA	NA	NA	NA	NA	NA	NA	NA	NA	NA	NA	NA	NA	NA	NA	NA	NA	NA	NA	NA	NA	NA	NA	NA	NA	NA	NA
Amphispiza quinquestriata	Five-striped Sparrow	Aves	Passeriformes	Passerellidae	New World sparrows	Amphispiza	quinquestriata	Amphispiza quinquestriata	22721200	NA	NA	NA	NA	NA	NA	NA	NA	NA	NA	NA	NA	NA	NA	NA	NA	NA	NA	NA	NA	NA	NA	NA	NA	NA	NA	NA	NA	NA	NA	NA	NA	NA	NA	NA	NA	NA	NA	NA	NA
Amytornis ballarae	Kalkadoon Grasswren	Aves	Passeriformes	Maluridae	Fairy-wrens	Amytornis	ballarae	Amytornis ballarae	22735654	NA	NA	NA	NA	NA	NA	NA	NA	NA	NA	NA	NA	NA	NA	NA	NA	NA	NA	NA	NA	NA	NA	NA	NA	NA	NA	NA	NA	NA	NA	NA	NA	NA	NA	NA	NA	NA	NA	NA	NA
Amytornis barbatus	Grey Grasswren	Aves	Passeriformes	Maluridae	Fairy-wrens	Amytornis	barbatus	Amytornis barbatus	22703780	NA	NA	NA	NA	NA	NA	NA	NA	NA	NA	NA	NA	NA	NA	NA	NA	NA	NA	NA	NA	NA	NA	NA	NA	NA	NA	NA	NA	NA	NA	NA	NA	NA	NA	NA	NA	NA	NA	NA	NA
Amytornis dorotheae	Carpentarian Grasswren	Aves	Passeriformes	Maluridae	Fairy-wrens	Amytornis	dorotheae	Amytornis dorotheae	22703786	NA	NA	NA	NA	NA	NA	NA	NA	NA	NA	NA	NA	NA	NA	NA	NA	NA	NA	NA	NA	NA	NA	NA	NA	NA	NA	NA	NA	NA	NA	NA	NA	NA	NA	NA	NA	NA	NA	NA	NA
Amytornis goyderi	Eyrean Grasswren	Aves	Passeriformes	Maluridae	Fairy-wrens	Amytornis	goyderi	Amytornis goyderi	22703795	NA	NA	NA	Delisted	NA	DELETION	NA	NA	NA	NA	NA	NA	NA	NA	NA	NA	NA	NA	NA	NA	NA	NA	NA	NA	NA	NA	NA	NA	NA	NA	NA	NA	NA	NA	NA	NA	NA	NA	NA	NA
Amytornis housei	Black Grasswren	Aves	Passeriformes	Maluridae	Fairy-wrens	Amytornis	housei	Amytornis housei	22703807	NA	NA	NA	NA	NA	NA	NA	NA	NA	NA	NA	NA	NA	NA	NA	NA	NA	NA	NA	NA	NA	NA	NA	NA	NA	NA	NA	NA	NA	NA	NA	NA	NA	NA	NA	NA	NA	NA	NA	NA
Amytornis merrotsyi	Short-tailed Grasswren	Aves	Passeriformes	Maluridae	Fairy-wrens	Amytornis	merrotsyi	Amytornis merrotsyi	22732155	NA	NA	NA	NA	NA	NA	NA	NA	NA	NA	NA	NA	NA	NA	NA	NA	NA	NA	NA	NA	NA	NA	NA	NA	NA	NA	NA	NA	NA	NA	NA	NA	NA	NA	NA	NA	NA	NA	NA	NA
Amytornis modestus	Thick-billed Grasswren	Aves	Passeriformes	Maluridae	Fairy-wrens	Amytornis	modestus	NA	103684164	NA	NA	NA	NA	NA	NA	NA	NA	NA	NA	NA	NA	NA	NA	NA	NA	NA	NA	NA	NA	NA	NA	NA	NA	NA	NA	NA	NA	NA	NA	NA	NA	NA	NA	NA	NA	NA	NA	NA	NA
Amytornis purnelli	Dusky Grasswren	Aves	Passeriformes	Maluridae	Fairy-wrens	Amytornis	purnelli	Amytornis purnelli	22735659	NA	NA	NA	NA	NA	NA	NA	NA	NA	NA	NA	NA	NA	NA	NA	NA	NA	NA	NA	NA	NA	NA	NA	NA	NA	NA	NA	NA	NA	NA	NA	NA	NA	NA	NA	NA	NA	NA	NA	NA
Amytornis striatus	Striated Grasswren	Aves	Passeriformes	Maluridae	Fairy-wrens	Amytornis	striatus	Amytornis striatus	22734297	NA	NA	NA	NA	NA	NA	NA	NA	NA	NA	NA	NA	NA	NA	NA	NA	NA	NA	NA	NA	NA	NA	NA	NA	NA	NA	NA	NA	NA	NA	NA	NA	NA	NA	NA	NA	NA	NA	NA	NA
Amytornis textilis	Western Grasswren	Aves	Passeriformes	Maluridae	Fairy-wrens	Amytornis	textilis	Amytornis textilis	103684117	NA	NA	NA	NA	NA	NA	NA	NA	NA	NA	NA	NA	NA	NA	NA	NA	NA	NA	NA	NA	NA	NA	NA	NA	NA	NA	NA	NA	NA	NA	NA	NA	NA	NA	NA	NA	NA	NA	NA	NA
Amytornis woodwardi	White-throated Grasswren	Aves	Passeriformes	Maluridae	Fairy-wrens	Amytornis	woodwardi	Amytornis woodwardi	22703783	NA	NA	NA	NA	NA	NA	NA	NA	NA	NA	NA	NA	NA	NA	NA	NA	NA	NA	NA	NA	NA	NA	NA	NA	NA	NA	NA	NA	NA	NA	NA	NA	NA	NA	NA	NA	NA	NA	NA	NA
Anabacerthia amaurotis	White-browed Foliage-gleaner	Aves	Passeriformes	Furnariidae	Ovenbirds	Anabacerthia	amaurotis	Anabacerthia amaurotis	22702843	NA	NA	NA	NA	NA	NA	NA	NA	NA	NA	NA	NA	NA	NA	NA	NA	NA	NA	NA	NA	NA	NA	NA	NA	NA	NA	NA	NA	NA	NA	NA	NA	NA	NA	NA	NA	NA	NA	NA	NA
Anabacerthia lichtensteini	Ochre-breasted Foliage-gleaner	Aves	Passeriformes	Furnariidae	Ovenbirds	Anabacerthia	lichtensteini	Philydor lichtensteini	22702855	NA	NA	NA	NA	NA	NA	NA	NA	NA	NA	NA	NA	NA	NA	NA	NA	NA	NA	NA	NA	NA	NA	NA	NA	NA	NA	NA	NA	NA	NA	NA	NA	NA	NA	NA	NA	NA	NA	NA	NA
Anabacerthia ruficaudata	Rufous-tailed Foliage-gleaner	Aves	Passeriformes	Furnariidae	Ovenbirds	Anabacerthia	ruficaudata	Philydor ruficaudatum	22702792	NA	NA	NA	NA	NA	NA	NA	NA	NA	NA	NA	NA	NA	NA	NA	NA	NA	NA	NA	NA	NA	NA	NA	NA	NA	NA	NA	NA	NA	NA	NA	NA	NA	NA	NA	NA	NA	NA	NA	NA
Anabacerthia striaticollis	Montane Foliage-gleaner	Aves	Passeriformes	Furnariidae	Ovenbirds	Anabacerthia	striaticollis	Anabacerthia striaticollis	22702789	NA	NA	NA	NA	NA	NA	NA	NA	NA	NA	NA	NA	NA	NA	NA	NA	NA	NA	NA	NA	NA	NA	NA	NA	NA	NA	NA	NA	NA	NA	NA	NA	NA	NA	NA	NA	NA	NA	NA	NA
Anabacerthia variegaticeps	Scaly-throated Foliage-gleaner	Aves	Passeriformes	Furnariidae	Ovenbirds	Anabacerthia	variegaticeps	Anabacerthia variegaticeps	22702786	NA	NA	NA	NA	NA	NA	NA	NA	NA	NA	NA	NA	NA	NA	NA	NA	NA	NA	NA	NA	NA	NA	NA	NA	NA	NA	NA	NA	NA	NA	NA	NA	NA	NA	NA	NA	NA	NA	NA	NA
Anabathmis hartlaubii	Principe Sunbird	Aves	Passeriformes	Nectariniidae	Sunbirds	Anabathmis	hartlaubii	Anabathmis hartlaubii	22717709	NA	NA	NA	NA	NA	NA	NA	NA	NA	NA	NA	NA	NA	NA	NA	NA	NA	NA	NA	NA	NA	NA	NA	NA	NA	NA	NA	NA	NA	NA	NA	NA	NA	NA	NA	NA	NA	NA	NA	NA
Anabathmis newtonii	Newton's Sunbird	Aves	Passeriformes	Nectariniidae	Sunbirds	Anabathmis	newtonii	Anabathmis newtonii	22717714	NA	NA	NA	NA	NA	NA	NA	NA	NA	NA	NA	NA	NA	NA	NA	NA	NA	NA	NA	NA	NA	NA	NA	NA	NA	NA	NA	NA	NA	NA	NA	NA	NA	NA	NA	NA	NA	NA	NA	NA
Anabathmis reichenbachii	Reichenbach's Sunbird	Aves	Passeriformes	Nectariniidae	Sunbirds	Anabathmis	reichenbachii	Anabathmis reichenbachii	22717705	NA	NA	NA	NA	NA	NA	NA	NA	NA	NA	NA	NA	NA	NA	NA	NA	NA	NA	NA	NA	NA	NA	NA	NA	NA	NA	NA	NA	NA	NA	NA	NA	NA	NA	NA	NA	NA	NA	NA	NA
Anabazenops dorsalis	Dusky-cheeked Foliage-gleaner	Aves	Passeriformes	Furnariidae	Ovenbirds	Anabazenops	dorsalis	Anabazenops dorsalis	22702913	NA	NA	NA	NA	NA	NA	NA	NA	NA	NA	NA	NA	NA	NA	NA	NA	NA	NA	NA	NA	NA	NA	NA	NA	NA	NA	NA	NA	NA	NA	NA	NA	NA	NA	NA	NA	NA	NA	NA	NA
Anabazenops fuscus	White-collared Foliage-gleaner	Aves	Passeriformes	Furnariidae	Ovenbirds	Anabazenops	fuscus	Anabazenops fuscus	22702881	NA	NA	NA	NA	NA	NA	NA	NA	NA	NA	NA	NA	NA	NA	NA	NA	NA	NA	NA	NA	NA	NA	NA	NA	NA	NA	NA	NA	NA	NA	NA	NA	NA	NA	NA	NA	NA	NA	NA	NA
Anairetes alpinus	Ash-breasted Tit-tyrant	Aves	Passeriformes	Tyrannidae	Tyrant-flycatchers	Anairetes	alpinus	Anairetes alpinus	22699383	NA	NA	NA	NA	NA	NA	NA	NA	NA	NA	NA	NA	NA	NA	NA	NA	NA	NA	NA	NA	NA	NA	NA	NA	NA	NA	NA	NA	NA	NA	NA	NA	NA	NA	NA	NA	NA	NA	NA	NA
Anairetes fernandezianus	Juan Fernandez Tit-tyrant	Aves	Passeriformes	Tyrannidae	Tyrant-flycatchers	Anairetes	fernandezianus	Anairetes fernandezianus	22699401	NA	NA	NA	NA	NA	NA	NA	NA	NA	NA	NA	NA	NA	NA	NA	NA	NA	NA	NA	NA	NA	NA	NA	NA	NA	NA	NA	NA	NA	NA	NA	NA	NA	NA	NA	NA	NA	NA	NA	NA
Anairetes flavirostris	Yellow-billed Tit-tyrant	Aves	Passeriformes	Tyrannidae	Tyrant-flycatchers	Anairetes	flavirostris	Anairetes flavirostris	22699397	NA	NA	NA	NA	NA	NA	NA	NA	NA	NA	NA	NA	NA	NA	NA	NA	NA	NA	NA	NA	NA	NA	NA	NA	NA	NA	NA	NA	NA	NA	NA	NA	NA	NA	NA	NA	NA	NA	NA	NA
Anairetes nigrocristatus	Black-crested Tit-tyrant	Aves	Passeriformes	Tyrannidae	Tyrant-flycatchers	Anairetes	nigrocristatus	Anairetes nigrocristatus	22699387	NA	NA	NA	NA	NA	NA	NA	NA	NA	NA	NA	NA	NA	NA	NA	NA	NA	NA	NA	NA	NA	NA	NA	NA	NA	NA	NA	NA	NA	NA	NA	NA	NA	NA	NA	NA	NA	NA	NA	NA
Anairetes parulus	Tufted Tit-tyrant	Aves	Passeriformes	Tyrannidae	Tyrant-flycatchers	Anairetes	parulus	Anairetes parulus	22699406	NA	NA	NA	NA	NA	NA	NA	NA	NA	NA	NA	NA	NA	NA	NA	NA	NA	NA	NA	NA	NA	NA	NA	NA	NA	NA	NA	NA	NA	NA	NA	NA	NA	NA	NA	NA	NA	NA	NA	NA
Anairetes reguloides	Pied-crested Tit-tyrant	Aves	Passeriformes	Tyrannidae	Tyrant-flycatchers	Anairetes	reguloides	Anairetes reguloides	22699393	NA	NA	NA	NA	NA	NA	NA	NA	NA	NA	NA	NA	NA	NA	NA	NA	NA	NA	NA	NA	NA	NA	NA	NA	NA	NA	NA	NA	NA	NA	NA	NA	NA	NA	NA	NA	NA	NA	NA	NA
Anaplectes jubaensis	Red Weaver	Aves	Passeriformes	Ploceidae	Weavers	Anaplectes	jubaensis	NA	103812651	NA	NA	NA	NA	NA	NA	NA	NA	NA	NA	NA	NA	NA	NA	NA	NA	NA	NA	NA	NA	NA	NA	NA	NA	NA	NA	NA	NA	NA	NA	NA	NA	NA	NA	NA	NA	NA	NA	NA	NA
Anaplectes leuconotos	Northern Red-headed Weaver	Aves	Passeriformes	Ploceidae	Weavers	Anaplectes	leuconotos	NA	103812620	NA	NA	NA	NA	NA	NA	NA	NA	NA	NA	NA	NA	NA	NA	NA	NA	NA	NA	NA	NA	NA	NA	NA	NA	NA	NA	NA	NA	NA	NA	NA	NA	NA	NA	NA	NA	NA	NA	NA	NA
Anaplectes rubriceps	Southern Red-headed Weaver	Aves	Passeriformes	Ploceidae	Weavers	Anaplectes	rubriceps	Anaplectes rubriceps	103812581	NA	NA	NA	Delisted	Ghana	DELETION	NA	NA	NA	NA	NA	NA	NA	yes	US,BE,NL,GB	MW,SN,TZ	NA	NA	NA	NA	NA	NA	NA	NA	NA	NA	NA	NA	NA	NA	NA	NA	NA	NA	NA	yes	NA	NA	NA	NA
Ancistrops strigilatus	Chestnut-winged Hookbill	Aves	Passeriformes	Furnariidae	Ovenbirds	Ancistrops	strigilatus	Ancistrops strigilatus	22702757	NA	NA	NA	NA	NA	NA	NA	NA	NA	NA	NA	NA	NA	NA	NA	NA	NA	NA	NA	NA	NA	NA	NA	NA	NA	NA	NA	NA	NA	NA	NA	NA	NA	NA	NA	NA	NA	NA	NA	NA
Andropadus importunus	Sombre Greenbul	Aves	Passeriformes	Pycnonotidae	Bulbuls	Andropadus	importunus	Andropadus importunus	22712795	NA	NA	NA	NA	NA	NA	NA	NA	NA	NA	NA	NA	NA	NA	NA	NA	NA	NA	NA	NA	NA	NA	NA	NA	NA	NA	NA	NA	NA	NA	NA	NA	NA	NA	NA	NA	NA	NA	NA	NA
Androphobus viridis	Papuan Whipbird	Aves	Passeriformes	Psophodidae	Whipbirds and wedgebills	Androphobus	viridis	Androphobus viridis	22705324	NA	NA	NA	NA	NA	NA	NA	NA	NA	NA	NA	NA	NA	NA	NA	NA	NA	NA	NA	NA	NA	NA	NA	NA	NA	NA	NA	NA	NA	NA	NA	NA	NA	NA	NA	NA	NA	NA	NA	NA
Anisognathus flavinucha	Bolivian Mountain-tanager	Aves	Passeriformes	Thraupidae	Tanagers	Anisognathus	flavinucha	NA	103845698	NA	NA	NA	NA	NA	NA	NA	NA	NA	NA	NA	NA	NA	NA	NA	NA	NA	NA	NA	NA	NA	NA	NA	NA	NA	NA	NA	NA	NA	NA	NA	NA	NA	NA	NA	NA	NA	NA	NA	NA
Anisognathus igniventris	Fire-bellied Mountain-tanager	Aves	Passeriformes	Thraupidae	Tanagers	Anisognathus	igniventris	Anisognathus igniventris	103845767	NA	NA	NA	NA	NA	NA	NA	NA	NA	NA	NA	NA	NA	NA	NA	NA	NA	NA	NA	NA	NA	NA	NA	NA	NA	NA	NA	NA	NA	NA	NA	NA	NA	NA	NA	NA	NA	NA	NA	NA
Anisognathus lacrymosus	Lacrimose Mountain-tanager	Aves	Passeriformes	Thraupidae	Tanagers	Anisognathus	lacrymosus	Anisognathus lacrymosus	22722630	NA	NA	NA	NA	NA	NA	NA	NA	NA	NA	NA	NA	NA	NA	NA	NA	NA	NA	NA	NA	NA	NA	NA	NA	NA	NA	NA	NA	NA	NA	NA	NA	NA	NA	NA	NA	NA	NA	NA	NA
Anisognathus lunulatus	Scarlet-bellied Mountain-tanager	Aves	Passeriformes	Thraupidae	Tanagers	Anisognathus	lunulatus	NA	103845827	NA	NA	NA	NA	NA	NA	NA	NA	NA	NA	NA	NA	NA	NA	NA	NA	NA	NA	NA	NA	NA	NA	NA	NA	NA	NA	NA	NA	NA	NA	NA	NA	NA	NA	NA	NA	NA	NA	NA	NA
Anisognathus melanogenys	Santa Marta Mountain-tanager	Aves	Passeriformes	Thraupidae	Tanagers	Anisognathus	melanogenys	Anisognathus melanogenys	22722624	NA	NA	NA	NA	NA	NA	NA	NA	NA	NA	NA	NA	NA	NA	NA	NA	NA	NA	NA	NA	NA	NA	NA	NA	NA	NA	NA	NA	NA	NA	NA	NA	NA	NA	NA	NA	NA	NA	NA	NA
Anisognathus notabilis	Black-chinned Mountain-tanager	Aves	Passeriformes	Thraupidae	Tanagers	Anisognathus	notabilis	Anisognathus notabilis	22722651	NA	NA	NA	NA	NA	NA	NA	NA	NA	NA	NA	NA	NA	NA	NA	NA	NA	NA	NA	NA	NA	NA	NA	NA	NA	NA	NA	NA	NA	NA	NA	NA	NA	NA	NA	NA	NA	NA	NA	NA
Anisognathus somptuosus	Blue-winged Mountain-tanager	Aves	Passeriformes	Thraupidae	Tanagers	Anisognathus	somptuosus	Anisognathus somptuosus	103845565	NA	NA	NA	NA	NA	NA	NA	NA	NA	NA	NA	NA	NA	NA	NA	NA	NA	NA	NA	NA	NA	NA	NA	NA	NA	NA	NA	NA	NA	NA	NA	NA	NA	NA	NA	NA	NA	NA	NA	NA
Anomalospiza imberbis	Cuckoo-finch	Aves	Passeriformes	Viduidae	Whydahs and indigobirds	Anomalospiza	imberbis	Anomalospiza imberbis	22719254	NA	NA	NA	Delisted	Ghana	DELETION	NA	NA	NA	NA	NA	NA	NA	yes	BS,US	US,ML	NA	NA	NA	NA	NA	NA	NA	NA	NA	NA	NA	NA	NA	NA	NA	NA	NA	NA	NA	NA	NA	NA	NA	NA
Anthipes monileger	White-gorgeted Flycatcher	Aves	Passeriformes	Muscicapidae	Old World flycatchers and chats	Anthipes	monileger	Anthipes monileger	22709349	NA	NA	NA	NA	NA	NA	NA	NA	NA	NA	NA	NA	NA	NA	NA	NA	NA	NA	NA	NA	NA	NA	NA	NA	NA	NA	NA	NA	NA	NA	NA	NA	NA	NA	NA	NA	NA	NA	NA	NA
Anthipes solitaris	Rufous-browed Flycatcher	Aves	Passeriformes	Muscicapidae	Old World flycatchers and chats	Anthipes	solitaris	Anthipes solitaris	22709355	NA	NA	NA	NA	NA	NA	NA	NA	NA	NA	NA	NA	NA	NA	NA	NA	NA	NA	NA	NA	NA	NA	NA	NA	NA	NA	NA	NA	NA	NA	NA	NA	NA	NA	NA	NA	NA	NA	NA	NA
Anthobaphes violacea	Orange-breasted Sunbird	Aves	Passeriformes	Nectariniidae	Sunbirds	Anthobaphes	violacea	Anthobaphes violacea	22717695	NA	NA	NA	NA	NA	NA	NA	NA	NA	NA	NA	NA	NA	NA	NA	NA	NA	NA	NA	NA	NA	NA	NA	NA	NA	NA	NA	NA	NA	NA	NA	NA	NA	NA	NA	NA	NA	NA	NA	NA
Anthochaera carunculata	Red Wattlebird	Aves	Passeriformes	Meliphagidae	Honeyeaters	Anthochaera	carunculata	Anthochaera carunculata	22704466	NA	NA	NA	NA	NA	NA	NA	NA	NA	NA	NA	NA	NA	NA	NA	NA	NA	NA	NA	NA	NA	NA	NA	NA	NA	NA	NA	NA	NA	NA	NA	NA	NA	NA	NA	NA	NA	NA	NA	NA
Anthochaera chrysoptera	Little Wattlebird	Aves	Passeriformes	Meliphagidae	Honeyeaters	Anthochaera	chrysoptera	Anthochaera chrysoptera	22704460	NA	NA	NA	NA	NA	NA	NA	NA	NA	NA	NA	NA	NA	NA	NA	NA	NA	NA	NA	NA	NA	NA	NA	NA	NA	NA	NA	NA	NA	NA	NA	NA	NA	NA	NA	NA	NA	NA	NA	NA
Anthochaera lunulata	Western Wattlebird	Aves	Passeriformes	Meliphagidae	Honeyeaters	Anthochaera	lunulata	Anthochaera lunulata	22704454	NA	NA	NA	NA	NA	NA	NA	NA	NA	NA	NA	NA	NA	NA	NA	NA	NA	NA	NA	NA	NA	NA	NA	NA	NA	NA	NA	NA	NA	NA	NA	NA	NA	NA	NA	NA	NA	NA	NA	NA
Anthochaera paradoxa	Yellow Wattlebird	Aves	Passeriformes	Meliphagidae	Honeyeaters	Anthochaera	paradoxa	Anthochaera paradoxa	22704469	NA	NA	NA	NA	NA	NA	NA	NA	NA	NA	NA	NA	NA	NA	NA	NA	NA	NA	NA	NA	NA	NA	NA	NA	NA	NA	NA	NA	NA	NA	NA	NA	NA	NA	NA	NA	NA	NA	NA	NA
Anthochaera phrygia	Regent Honeyeater	Aves	Passeriformes	Meliphagidae	Honeyeaters	Anthochaera	phrygia	Xanthomyza phrygia	22704415	NA	NA	NA	NA	NA	NA	NA	NA	NA	NA	NA	NA	NA	NA	NA	NA	NA	NA	NA	NA	NA	NA	NA	NA	NA	NA	NA	NA	NA	NA	NA	NA	NA	NA	NA	NA	NA	NA	NA	NA
Anthornis melanocephala	Chatham Bellbird	Aves	Passeriformes	Meliphagidae	Honeyeaters	Anthornis	melanocephala	NA	22728814	NA	NA	NA	NA	NA	NA	NA	NA	NA	NA	NA	NA	NA	NA	NA	NA	NA	NA	NA	NA	NA	NA	NA	NA	NA	NA	NA	NA	NA	NA	NA	NA	NA	NA	NA	NA	NA	NA	NA	NA
Anthornis melanura	New Zealand Bellbird	Aves	Passeriformes	Meliphagidae	Honeyeaters	Anthornis	melanura	Anthornis melanura	22704447	NA	NA	NA	NA	NA	NA	NA	NA	NA	NA	NA	NA	NA	NA	NA	NA	NA	NA	NA	NA	NA	NA	NA	NA	NA	NA	NA	NA	NA	NA	NA	NA	NA	NA	NA	NA	NA	NA	NA	NA
Anthoscopus caroli	Grey Penduline-tit	Aves	Passeriformes	Remizidae	Penduline-tits	Anthoscopus	caroli	Anthoscopus caroli	22731087	NA	NA	NA	NA	NA	NA	NA	NA	NA	NA	NA	NA	NA	NA	NA	NA	NA	NA	NA	NA	NA	NA	NA	NA	NA	NA	NA	NA	NA	NA	NA	NA	NA	NA	NA	NA	NA	NA	NA	NA
Anthoscopus flavifrons	Forest Penduline-tit	Aves	Passeriformes	Remizidae	Penduline-tits	Anthoscopus	flavifrons	Anthoscopus flavifrons	22711660	NA	NA	NA	NA	NA	NA	NA	NA	NA	NA	NA	NA	NA	NA	NA	NA	NA	NA	NA	NA	NA	NA	NA	NA	NA	NA	NA	NA	NA	NA	NA	NA	NA	NA	NA	NA	NA	NA	NA	NA
Anthoscopus minutus	Cape Penduline-tit	Aves	Passeriformes	Remizidae	Penduline-tits	Anthoscopus	minutus	Anthoscopus minutus	22711679	NA	NA	NA	NA	NA	NA	NA	NA	NA	NA	NA	NA	NA	NA	NA	NA	NA	NA	NA	NA	NA	NA	NA	NA	NA	NA	NA	NA	NA	NA	NA	NA	NA	NA	NA	NA	NA	NA	NA	NA
Anthoscopus musculus	Mouse-coloured Penduline-tit	Aves	Passeriformes	Remizidae	Penduline-tits	Anthoscopus	musculus	Anthoscopus musculus	22711653	NA	NA	NA	NA	NA	NA	NA	NA	NA	NA	NA	NA	NA	NA	NA	NA	NA	NA	NA	NA	NA	NA	NA	NA	NA	NA	NA	NA	NA	NA	NA	NA	NA	NA	NA	NA	NA	NA	NA	NA
Anthoscopus parvulus	Yellow Penduline-tit	Aves	Passeriformes	Remizidae	Penduline-tits	Anthoscopus	parvulus	Anthoscopus parvulus	22711646	NA	NA	NA	NA	NA	NA	NA	NA	NA	NA	NA	NA	NA	NA	NA	NA	NA	NA	NA	NA	NA	NA	NA	NA	NA	NA	NA	NA	NA	NA	NA	NA	NA	NA	NA	NA	NA	NA	NA	NA
Anthoscopus punctifrons	Sennar Penduline-tit	Aves	Passeriformes	Remizidae	Penduline-tits	Anthoscopus	punctifrons	Anthoscopus punctifrons	22711639	NA	NA	NA	NA	NA	NA	NA	NA	NA	NA	NA	NA	NA	NA	NA	NA	NA	NA	NA	NA	NA	NA	NA	NA	NA	NA	NA	NA	NA	NA	NA	NA	NA	NA	NA	NA	NA	NA	NA	NA
Anthoscopus sylviella	Buff-bellied Penduline-Tit	Aves	Passeriformes	Remizidae	Penduline-tits	Anthoscopus	sylviella	NA	22711674	NA	NA	NA	NA	NA	NA	NA	NA	NA	NA	NA	NA	NA	NA	NA	NA	NA	NA	NA	NA	NA	NA	NA	NA	NA	NA	NA	NA	NA	NA	NA	NA	NA	NA	NA	NA	NA	NA	NA	NA
Anthreptes anchietae	Anchieta's Sunbird	Aves	Passeriformes	Nectariniidae	Sunbirds	Anthreptes	anchietae	Anthreptes anchietae	22717606	NA	NA	NA	NA	NA	NA	NA	NA	NA	NA	NA	NA	NA	NA	NA	NA	NA	NA	NA	NA	NA	NA	NA	NA	NA	NA	NA	NA	NA	NA	NA	NA	NA	NA	NA	NA	NA	NA	NA	NA
Anthreptes aurantius	Violet-tailed Sunbird	Aves	Passeriformes	Nectariniidae	Sunbirds	Anthreptes	aurantius	Anthreptes aurantius	22717649	NA	NA	NA	NA	NA	NA	NA	NA	NA	NA	NA	NA	NA	NA	NA	NA	NA	NA	NA	NA	NA	NA	NA	NA	NA	NA	NA	NA	NA	NA	NA	NA	NA	NA	NA	NA	NA	NA	NA	NA
Anthreptes gabonicus	Mouse-brown Sunbird	Aves	Passeriformes	Nectariniidae	Sunbirds	Anthreptes	gabonicus	Anthreptes gabonicus	22717629	NA	NA	NA	NA	NA	NA	NA	NA	NA	NA	NA	NA	NA	NA	NA	NA	NA	NA	NA	NA	NA	NA	NA	NA	NA	NA	NA	NA	NA	NA	NA	NA	NA	NA	NA	NA	NA	NA	NA	NA
Anthreptes griseigularis	Grey-throated Sunbird	Aves	Passeriformes	Nectariniidae	Sunbirds	Anthreptes	griseigularis	Anthreptes griseigularis	103792631	NA	NA	NA	NA	NA	NA	NA	NA	NA	NA	NA	NA	NA	NA	NA	NA	NA	NA	NA	NA	NA	NA	NA	NA	NA	NA	NA	NA	NA	NA	NA	NA	NA	NA	NA	NA	NA	NA	NA	NA
Anthreptes longuemarei	Western Violet-backed Sunbird	Aves	Passeriformes	Nectariniidae	Sunbirds	Anthreptes	longuemarei	Anthreptes longuemarei	22717635	NA	NA	NA	NA	NA	NA	NA	NA	NA	NA	NA	NA	NA	NA	NA	NA	NA	NA	NA	NA	NA	NA	NA	NA	NA	NA	NA	NA	NA	NA	NA	NA	NA	NA	NA	NA	NA	NA	NA	NA
Anthreptes malacensis	Brown-throated Sunbird	Aves	Passeriformes	Nectariniidae	Sunbirds	Anthreptes	malacensis	Anthreptes malacensis	103792612	NA	NA	NA	NA	NA	NA	NA	NA	NA	NA	NA	NA	NA	NA	NA	NA	NA	NA	NA	NA	NA	NA	NA	NA	NA	NA	NA	NA	NA	NA	NA	NA	NA	NA	NA	NA	NA	NA	NA	NA
Anthreptes neglectus	Uluguru Violet-backed Sunbird	Aves	Passeriformes	Nectariniidae	Sunbirds	Anthreptes	neglectus	Anthreptes neglectus	22717645	NA	NA	NA	NA	NA	NA	NA	NA	NA	NA	NA	NA	NA	NA	NA	NA	NA	NA	NA	NA	NA	NA	NA	NA	NA	NA	NA	NA	NA	NA	NA	NA	NA	NA	NA	NA	NA	NA	NA	NA
Anthreptes orientalis	Eastern Violet-backed Sunbird	Aves	Passeriformes	Nectariniidae	Sunbirds	Anthreptes	orientalis	Anthreptes orientalis	22717640	NA	NA	NA	NA	NA	NA	NA	NA	NA	NA	NA	NA	NA	NA	NA	NA	NA	NA	NA	NA	NA	NA	NA	NA	NA	NA	NA	NA	NA	NA	NA	NA	NA	NA	NA	NA	NA	NA	NA	NA
Anthreptes rectirostris	Yellow-chinned Sunbird	Aves	Passeriformes	Nectariniidae	Sunbirds	Anthreptes	rectirostris	Anthreptes rectirostris	103792746	NA	NA	NA	NA	NA	NA	NA	NA	NA	NA	NA	NA	NA	NA	NA	NA	NA	NA	NA	NA	NA	NA	NA	NA	NA	NA	NA	NA	NA	NA	NA	NA	NA	NA	NA	NA	NA	NA	NA	NA
Anthreptes reichenowi	Plain-backed Sunbird	Aves	Passeriformes	Nectariniidae	Sunbirds	Anthreptes	reichenowi	Anthreptes reichenowi	22717602	NA	NA	NA	NA	NA	NA	NA	NA	NA	NA	NA	NA	NA	NA	NA	NA	NA	NA	NA	NA	NA	NA	NA	NA	NA	NA	NA	NA	NA	NA	NA	NA	NA	NA	NA	NA	NA	NA	NA	NA
Anthreptes rhodolaemus	Red-throated Sunbird	Aves	Passeriformes	Nectariniidae	Sunbirds	Anthreptes	rhodolaemus	Anthreptes rhodolaemus	22717618	NA	NA	NA	NA	NA	NA	NA	NA	NA	NA	NA	NA	NA	NA	NA	NA	NA	NA	NA	NA	NA	NA	NA	NA	NA	NA	NA	NA	NA	NA	NA	NA	NA	NA	NA	NA	NA	NA	NA	NA
Anthreptes rubritorques	Banded Sunbird	Aves	Passeriformes	Nectariniidae	Sunbirds	Anthreptes	rubritorques	Anthreptes rubritorques	22717663	NA	NA	NA	NA	NA	NA	NA	NA	NA	NA	NA	NA	NA	NA	NA	NA	NA	NA	NA	NA	NA	NA	NA	NA	NA	NA	NA	NA	NA	NA	NA	NA	NA	NA	NA	NA	NA	NA	NA	NA
Anthreptes seimundi	Little Green Sunbird	Aves	Passeriformes	Nectariniidae	Sunbirds	Anthreptes	seimundi	Anthreptes seimundi	22717683	NA	NA	NA	NA	NA	NA	NA	NA	NA	NA	NA	NA	NA	NA	NA	NA	NA	NA	NA	NA	NA	NA	NA	NA	NA	NA	NA	NA	NA	NA	NA	NA	NA	NA	NA	NA	NA	NA	NA	NA
Anthreptes simplex	Plain Sunbird	Aves	Passeriformes	Nectariniidae	Sunbirds	Anthreptes	simplex	Anthreptes simplex	22717611	NA	NA	NA	NA	NA	NA	NA	NA	NA	NA	NA	NA	NA	NA	NA	NA	NA	NA	NA	NA	NA	NA	NA	NA	NA	NA	NA	NA	NA	NA	NA	NA	NA	NA	NA	NA	NA	NA	NA	NA
Anthreptes tephrolaemus	Grey-chinned Sunbird	Aves	Passeriformes	Nectariniidae	Sunbirds	Anthreptes	tephrolaemus	NA	103792796	NA	NA	NA	NA	NA	NA	NA	NA	NA	NA	NA	NA	NA	NA	NA	NA	NA	NA	NA	NA	NA	NA	NA	NA	NA	NA	NA	NA	NA	NA	NA	NA	NA	NA	NA	NA	NA	NA	NA	NA
Anthus antarcticus	South Georgia Pipit	Aves	Passeriformes	Motacillidae	Pipits and wagtails	Anthus	antarcticus	Anthus antarcticus	22718588	NA	NA	NA	NA	NA	NA	NA	NA	NA	NA	NA	NA	NA	NA	NA	NA	NA	NA	NA	NA	NA	NA	NA	NA	NA	NA	NA	NA	NA	NA	NA	NA	NA	NA	NA	NA	NA	NA	NA	NA
Anthus berthelotii	Berthelot's Pipit	Aves	Passeriformes	Motacillidae	Pipits and wagtails	Anthus	berthelotii	Anthus berthelotii	22718508	NA	NA	NA	NA	NA	NA	NA	NA	NA	NA	NA	NA	NA	NA	NA	NA	NA	NA	NA	NA	NA	NA	NA	NA	NA	NA	NA	NA	NA	NA	NA	NA	NA	NA	NA	NA	NA	NA	NA	NA
Anthus bogotensis	Paramo Pipit	Aves	Passeriformes	Motacillidae	Pipits and wagtails	Anthus	bogotensis	Anthus bogotensis	22718600	NA	NA	NA	NA	NA	NA	NA	NA	NA	NA	NA	NA	NA	NA	NA	NA	NA	NA	NA	NA	NA	NA	NA	NA	NA	NA	NA	NA	NA	NA	NA	NA	NA	NA	NA	NA	NA	NA	NA	NA
Anthus brachyurus	Short-tailed Pipit	Aves	Passeriformes	Motacillidae	Pipits and wagtails	Anthus	brachyurus	Anthus brachyurus	22718532	NA	NA	NA	NA	NA	NA	CMS	II	Motacillidae spp.	NA	NA	NA	NA	NA	NA	NA	NA	NA	NA	NA	NA	NA	NA	NA	NA	NA	NA	NA	NA	NA	NA	NA	NA	NA	NA	NA	NA	NA	NA	NA
Anthus caffer	Bush Pipit	Aves	Passeriformes	Motacillidae	Pipits and wagtails	Anthus	caffer	Anthus caffer	22718536	NA	NA	NA	NA	NA	NA	CMS	II	Motacillidae spp.	NA	NA	NA	NA	NA	NA	NA	NA	NA	NA	NA	NA	NA	NA	NA	NA	NA	NA	NA	NA	NA	NA	NA	NA	NA	NA	NA	NA	NA	NA	NA
Anthus campestris	Tawny Pipit	Aves	Passeriformes	Motacillidae	Pipits and wagtails	Anthus	campestris	Anthus campestris	22718501	NA	NA	NA	NA	NA	NA	CMS	II	Motacillidae spp.	NA	NA	I	NA	NA	NA	NA	NA	NA	NA	NA	NA	NA	NA	NA	NA	NA	NA	NA	NA	NA	NA	NA	NA	NA	NA	NA	NA	NA	NA	NA
Anthus cervinus	Red-throated Pipit	Aves	Passeriformes	Motacillidae	Pipits and wagtails	Anthus	cervinus	Anthus cervinus	22718560	NA	NA	NA	NA	NA	NA	CMS	II	Motacillidae spp.	NA	NA	NA	NA	NA	NA	NA	NA	NA	NA	NA	NA	NA	NA	NA	NA	NA	NA	NA	NA	NA	NA	NA	NA	NA	NA	NA	NA	NA	NA	NA
Anthus chacoensis	Pampas Pipit	Aves	Passeriformes	Motacillidae	Pipits and wagtails	Anthus	chacoensis	Anthus chacoensis	22718606	NA	NA	NA	NA	NA	NA	CMS	II	Motacillidae spp.	NA	NA	NA	NA	NA	NA	NA	NA	NA	NA	NA	NA	NA	NA	NA	NA	NA	NA	NA	NA	NA	NA	NA	NA	NA	NA	NA	NA	NA	NA	NA
Anthus cinnamomeus	African Pipit	Aves	Passeriformes	Motacillidae	Pipits and wagtails	Anthus	cinnamomeus	Anthus cinnamomeus	103821565	NA	NA	NA	NA	NA	NA	CMS	II	Motacillidae spp.	NA	NA	NA	NA	NA	NA	NA	NA	NA	NA	NA	NA	NA	NA	NA	NA	NA	NA	NA	NA	NA	NA	NA	NA	NA	NA	NA	NA	NA	NA	NA
Anthus correndera	Correndera Pipit	Aves	Passeriformes	Motacillidae	Pipits and wagtails	Anthus	correndera	Anthus correndera	22718585	NA	NA	NA	NA	NA	NA	CMS	II	Motacillidae spp.	NA	NA	NA	NA	NA	NA	NA	NA	NA	NA	NA	NA	NA	NA	NA	NA	NA	NA	NA	NA	NA	NA	NA	NA	NA	NA	NA	NA	NA	NA	NA
Anthus crenatus	Yellow-tufted Pipit	Aves	Passeriformes	Motacillidae	Pipits and wagtails	Anthus	crenatus	Anthus crenatus	22718452	NA	NA	NA	NA	NA	NA	NA	NA	NA	NA	NA	NA	NA	NA	NA	NA	NA	NA	NA	NA	NA	NA	NA	NA	NA	NA	NA	NA	NA	NA	NA	NA	NA	NA	NA	NA	NA	NA	NA	NA
Anthus furcatus	Short-billed Pipit	Aves	Passeriformes	Motacillidae	Pipits and wagtails	Anthus	furcatus	Anthus furcatus	22718594	NA	NA	NA	NA	NA	NA	CMS	II	Motacillidae spp.	NA	NA	NA	NA	NA	NA	NA	NA	NA	NA	NA	NA	NA	NA	NA	NA	NA	NA	NA	NA	NA	NA	NA	NA	NA	NA	NA	NA	NA	NA	NA
Anthus godlewskii	Blyth's Pipit	Aves	Passeriformes	Motacillidae	Pipits and wagtails	Anthus	godlewskii	Anthus godlewskii	22718505	NA	NA	NA	NA	NA	NA	CMS	II	Motacillidae spp.	NA	NA	NA	NA	NA	NA	NA	NA	NA	NA	NA	NA	NA	NA	NA	NA	NA	NA	NA	NA	NA	NA	NA	NA	NA	NA	NA	NA	NA	NA	NA
Anthus gustavi	Pechora Pipit	Aves	Passeriformes	Motacillidae	Pipits and wagtails	Anthus	gustavi	Anthus gustavi	22718553	NA	NA	NA	NA	NA	NA	CMS	II	Motacillidae spp.	NA	NA	NA	NA	NA	NA	NA	NA	NA	NA	NA	NA	NA	NA	NA	NA	NA	NA	NA	NA	NA	NA	NA	NA	NA	NA	NA	NA	NA	NA	NA
Anthus gutturalis	Alpine Pipit	Aves	Passeriformes	Motacillidae	Pipits and wagtails	Anthus	gutturalis	Anthus gutturalis	22718614	NA	NA	NA	NA	NA	NA	NA	NA	NA	NA	NA	NA	NA	NA	NA	NA	NA	NA	NA	NA	NA	NA	NA	NA	NA	NA	NA	NA	NA	NA	NA	NA	NA	NA	NA	NA	NA	NA	NA	NA
Anthus hellmayri	Hellmayr's Pipit	Aves	Passeriformes	Motacillidae	Pipits and wagtails	Anthus	hellmayri	Anthus hellmayri	22718597	NA	NA	NA	NA	NA	NA	CMS	II	Motacillidae spp.	NA	NA	NA	NA	NA	NA	NA	NA	NA	NA	NA	NA	NA	NA	NA	NA	NA	NA	NA	NA	NA	NA	NA	NA	NA	NA	NA	NA	NA	NA	NA
Anthus hodgsoni	Olive-backed Pipit	Aves	Passeriformes	Motacillidae	Pipits and wagtails	Anthus	hodgsoni	Anthus hodgsoni	22718550	NA	NA	NA	NA	NA	NA	CMS	II	Motacillidae spp.	NA	NA	NA	NA	NA	NA	NA	NA	NA	NA	NA	NA	NA	NA	NA	NA	NA	NA	NA	NA	NA	NA	NA	NA	NA	NA	NA	NA	NA	NA	NA
Anthus hoeschi	Mountain Pipit	Aves	Passeriformes	Motacillidae	Pipits and wagtails	Anthus	hoeschi	Anthus hoeschi	22718467	NA	NA	NA	NA	NA	NA	CMS	II	Motacillidae spp.	NA	NA	NA	NA	NA	NA	NA	NA	NA	NA	NA	NA	NA	NA	NA	NA	NA	NA	NA	NA	NA	NA	NA	NA	NA	NA	NA	NA	NA	NA	NA
Anthus leucophrys	Plain-backed Pipit	Aves	Passeriformes	Motacillidae	Pipits and wagtails	Anthus	leucophrys	Anthus leucophrys	22718485	NA	NA	NA	NA	NA	NA	NA	NA	NA	NA	NA	NA	NA	NA	NA	NA	NA	NA	NA	NA	NA	NA	NA	NA	NA	NA	NA	NA	NA	NA	NA	NA	NA	NA	NA	NA	NA	NA	NA	NA
Anthus lineiventris	Striped Pipit	Aves	Passeriformes	Motacillidae	Pipits and wagtails	Anthus	lineiventris	Anthus lineiventris	22718448	NA	NA	NA	NA	NA	NA	CMS	II	Motacillidae spp.	NA	NA	NA	NA	NA	NA	NA	NA	NA	NA	NA	NA	NA	NA	NA	NA	NA	NA	NA	NA	NA	NA	NA	NA	NA	NA	NA	NA	NA	NA	NA
Anthus lutescens	Yellowish Pipit	Aves	Passeriformes	Motacillidae	Pipits and wagtails	Anthus	lutescens	Anthus lutescens	103820643	NA	NA	NA	NA	NA	NA	NA	NA	NA	NA	NA	NA	NA	NA	NA	NA	NA	NA	NA	NA	NA	NA	NA	NA	NA	NA	NA	NA	NA	NA	NA	NA	NA	NA	NA	NA	NA	NA	NA	NA
Anthus melindae	Malindi Pipit	Aves	Passeriformes	Motacillidae	Pipits and wagtails	Anthus	melindae	Anthus melindae	22718497	NA	NA	NA	NA	NA	NA	NA	NA	NA	NA	NA	NA	NA	NA	NA	NA	NA	NA	NA	NA	NA	NA	NA	NA	NA	NA	NA	NA	NA	NA	NA	NA	NA	NA	NA	NA	NA	NA	NA	NA
Anthus nattereri	Ochre-breasted Pipit	Aves	Passeriformes	Motacillidae	Pipits and wagtails	Anthus	nattereri	Anthus nattereri	22718611	NA	NA	NA	NA	NA	NA	NA	NA	NA	NA	NA	NA	NA	NA	NA	NA	NA	NA	NA	NA	NA	NA	NA	NA	NA	NA	NA	NA	NA	NA	NA	NA	NA	NA	NA	NA	NA	NA	NA	NA
Anthus nilghiriensis	Nilgiri Pipit	Aves	Passeriformes	Motacillidae	Pipits and wagtails	Anthus	nilghiriensis	Anthus nilghiriensis	22718582	NA	NA	NA	NA	NA	NA	NA	NA	NA	NA	NA	NA	NA	NA	NA	NA	NA	NA	NA	NA	NA	NA	NA	NA	NA	NA	NA	NA	NA	NA	NA	NA	NA	NA	NA	NA	NA	NA	NA	NA
Anthus novaeseelandiae	Australasian Pipit	Aves	Passeriformes	Motacillidae	Pipits and wagtails	Anthus	novaeseelandiae	Anthus australis, Anthus novaeseelandiae	22718480	NA	NA	NA	NA	NA	NA	NA	NA	NA	NA	NA	NA	NA	NA	NA	NA	NA	NA	NA	NA	NA	NA	NA	NA	NA	NA	NA	NA	NA	NA	NA	NA	NA	NA	NA	NA	NA	NA	NA	NA
Anthus nyassae	Woodland Pipit	Aves	Passeriformes	Motacillidae	Pipits and wagtails	Anthus	nyassae	Anthus nyassae	103821482	NA	NA	NA	NA	NA	NA	NA	NA	NA	NA	NA	NA	NA	NA	NA	NA	NA	NA	NA	NA	NA	NA	NA	NA	NA	NA	NA	NA	NA	NA	NA	NA	NA	NA	NA	NA	NA	NA	NA	NA
Anthus pallidiventris	Long-legged Pipit	Aves	Passeriformes	Motacillidae	Pipits and wagtails	Anthus	pallidiventris	Anthus pallidiventris	22718493	NA	NA	NA	NA	NA	NA	NA	NA	NA	NA	NA	NA	NA	NA	NA	NA	NA	NA	NA	NA	NA	NA	NA	NA	NA	NA	NA	NA	NA	NA	NA	NA	NA	NA	NA	NA	NA	NA	NA	NA
Anthus peruvianus	Peruvian Pipit	Aves	Passeriformes	Motacillidae	Pipits and wagtails	Anthus	peruvianus	NA	103820648	NA	NA	NA	NA	NA	NA	NA	NA	NA	NA	NA	NA	NA	NA	NA	NA	NA	NA	NA	NA	NA	NA	NA	NA	NA	NA	NA	NA	NA	NA	NA	NA	NA	NA	NA	NA	NA	NA	NA	NA
Anthus petrosus	Rock Pipit	Aves	Passeriformes	Motacillidae	Pipits and wagtails	Anthus	petrosus	Anthus petrosus	22718567	NA	NA	NA	NA	NA	NA	CMS	II	Motacillidae spp.	NA	NA	NA	NA	NA	NA	NA	NA	NA	NA	NA	NA	NA	NA	NA	NA	NA	NA	NA	NA	NA	NA	NA	NA	NA	NA	NA	NA	NA	NA	NA
Anthus pratensis	Meadow Pipit	Aves	Passeriformes	Motacillidae	Pipits and wagtails	Anthus	pratensis	Anthus pratensis	22718556	NA	NA	NA	NA	NA	NA	CMS	II	Motacillidae spp.	NA	NA	NA	NA	NA	NA	NA	NA	NA	NA	NA	NA	NA	NA	NA	NA	NA	NA	NA	NA	NA	NA	NA	NA	NA	NA	NA	NA	NA	NA	NA
Anthus richardi	Richard's Pipit	Aves	Passeriformes	Motacillidae	Pipits and wagtails	Anthus	richardi	Anthus richardi	103821389	NA	NA	NA	NA	NA	NA	CMS	II	Motacillidae spp.	NA	NA	NA	NA	NA	NA	NA	NA	NA	NA	NA	NA	NA	NA	NA	NA	NA	NA	NA	NA	NA	NA	NA	NA	NA	NA	NA	NA	NA	NA	NA
Anthus roseatus	Rosy Pipit	Aves	Passeriformes	Motacillidae	Pipits and wagtails	Anthus	roseatus	Anthus roseatus	22718564	NA	NA	NA	NA	NA	NA	CMS	II	Motacillidae spp.	NA	NA	NA	NA	NA	NA	NA	NA	NA	NA	NA	NA	NA	NA	NA	NA	NA	NA	NA	NA	NA	NA	NA	NA	NA	NA	NA	NA	NA	NA	NA
Anthus rubescens	Buff-bellied Pipit	Aves	Passeriformes	Motacillidae	Pipits and wagtails	Anthus	rubescens	Anthus rubescens	22718575	NA	NA	NA	NA	NA	NA	CMS	II	Motacillidae spp.	NA	NA	NA	NA	NA	NA	NA	NA	NA	NA	NA	NA	NA	NA	NA	NA	NA	NA	NA	NA	NA	NA	NA	NA	NA	NA	NA	NA	NA	NA	NA
Anthus rufulus	Paddyfield Pipit	Aves	Passeriformes	Motacillidae	Pipits and wagtails	Anthus	rufulus	Anthus rufulus	22718477	NA	NA	NA	NA	NA	NA	NA	NA	NA	NA	NA	NA	NA	NA	NA	NA	NA	NA	NA	NA	NA	NA	NA	NA	NA	NA	NA	NA	NA	NA	NA	NA	NA	NA	NA	NA	NA	NA	NA	NA
Anthus similis	Long-billed Pipit	Aves	Passeriformes	Motacillidae	Pipits and wagtails	Anthus	similis	Anthus similis	103821527	NA	NA	NA	NA	NA	NA	NA	NA	NA	NA	NA	NA	NA	NA	NA	NA	NA	NA	NA	NA	NA	NA	NA	NA	NA	NA	NA	NA	NA	NA	NA	NA	NA	NA	NA	NA	NA	NA	NA	NA
Anthus sokokensis	Sokoke Pipit	Aves	Passeriformes	Motacillidae	Pipits and wagtails	Anthus	sokokensis	Anthus sokokensis	22718542	NA	NA	NA	NA	NA	NA	NA	NA	NA	NA	NA	NA	NA	NA	NA	NA	NA	NA	NA	NA	NA	NA	NA	NA	NA	NA	NA	NA	NA	NA	NA	NA	NA	NA	NA	NA	NA	NA	NA	NA
Anthus spinoletta	Water Pipit	Aves	Passeriformes	Motacillidae	Pipits and wagtails	Anthus	spinoletta	Anthus spinoletta	22718571	NA	NA	NA	NA	NA	NA	CMS	II	Motacillidae spp.	NA	NA	NA	NA	NA	NA	NA	NA	NA	NA	NA	NA	NA	NA	NA	NA	NA	NA	NA	NA	NA	NA	NA	NA	NA	NA	NA	NA	NA	NA	NA
Anthus spragueii	Sprague's Pipit	Aves	Passeriformes	Motacillidae	Pipits and wagtails	Anthus	spragueii	Anthus spragueii	22718591	NA	NA	NA	NA	NA	NA	CMS	II	Motacillidae spp.	NA	NA	NA	NA	NA	NA	NA	NA	NA	NA	NA	NA	NA	NA	NA	NA	NA	NA	NA	NA	NA	NA	NA	NA	NA	NA	NA	NA	NA	NA	NA
Anthus sylvanus	Upland Pipit	Aves	Passeriformes	Motacillidae	Pipits and wagtails	Anthus	sylvanus	Anthus sylvanus	22718579	NA	NA	NA	NA	NA	NA	NA	NA	NA	NA	NA	NA	NA	NA	NA	NA	NA	NA	NA	NA	NA	NA	NA	NA	NA	NA	NA	NA	NA	NA	NA	NA	NA	NA	NA	NA	NA	NA	NA	NA
Anthus trivialis	Tree Pipit	Aves	Passeriformes	Motacillidae	Pipits and wagtails	Anthus	trivialis	Anthus trivialis	22718546	NA	NA	NA	NA	NA	NA	CMS	II	Motacillidae spp.	NA	NA	NA	NA	NA	NA	NA	NA	NA	NA	NA	NA	NA	NA	NA	NA	NA	NA	NA	NA	NA	NA	NA	NA	NA	NA	NA	NA	NA	NA	NA
Anthus vaalensis	Buffy Pipit	Aves	Passeriformes	Motacillidae	Pipits and wagtails	Anthus	vaalensis	Anthus longicaudatus, Anthus vaalensis	22718489	NA	NA	NA	NA	NA	NA	CMS	II	Motacillidae spp.	NA	NA	NA	NA	NA	NA	NA	NA	NA	NA	NA	NA	NA	NA	NA	NA	NA	NA	NA	NA	NA	NA	NA	NA	NA	NA	NA	NA	NA	NA	NA
Antilophia bokermanni	Araripe Manakin	Aves	Passeriformes	Pipridae	Manakins	Antilophia	bokermanni	Antilophia bokermanni	22728410	NA	NA	NA	NA	NA	NA	NA	NA	NA	NA	NA	NA	NA	NA	NA	NA	NA	NA	NA	NA	NA	NA	NA	NA	NA	NA	NA	NA	NA	NA	NA	NA	NA	NA	NA	NA	NA	NA	NA	NA
Antilophia galeata	Helmeted Manakin	Aves	Passeriformes	Pipridae	Manakins	Antilophia	galeata	Antilophia galeata	22701068	NA	NA	NA	NA	NA	NA	NA	NA	NA	NA	NA	NA	NA	NA	NA	NA	NA	NA	NA	NA	NA	NA	NA	NA	NA	NA	NA	NA	NA	NA	NA	NA	NA	NA	NA	NA	NA	NA	NA	NA
Anumara forbesi	Forbes's Blackbird	Aves	Passeriformes	Icteridae	New World blackbirds	Anumara	forbesi	Curaeus forbesi	22724274	NA	NA	NA	NA	NA	NA	NA	NA	NA	NA	NA	NA	NA	NA	NA	NA	NA	NA	NA	NA	NA	NA	NA	NA	NA	NA	NA	NA	NA	NA	NA	NA	NA	NA	NA	NA	NA	NA	NA	NA
Anumbius annumbi	Firewood-gatherer	Aves	Passeriformes	Furnariidae	Ovenbirds	Anumbius	annumbi	Anumbius annumbi	22702661	NA	NA	NA	NA	NA	NA	NA	NA	NA	NA	NA	NA	NA	NA	NA	NA	NA	NA	NA	NA	NA	NA	NA	NA	NA	NA	NA	NA	NA	NA	NA	NA	NA	NA	NA	NA	NA	NA	NA	NA
Apalis alticola	Brown-headed Apalis	Aves	Passeriformes	Cisticolidae	Cisticolas and allies	Apalis	alticola	Apalis alticola	22713825	NA	NA	NA	NA	NA	NA	NA	NA	NA	NA	NA	NA	NA	NA	NA	NA	NA	NA	NA	NA	NA	NA	NA	NA	NA	NA	NA	NA	NA	NA	NA	NA	NA	NA	NA	NA	NA	NA	NA	NA
Apalis argentea	Kungwe Apalis	Aves	Passeriformes	Cisticolidae	Cisticolas and allies	Apalis	argentea	Apalis argentea	22713779	NA	NA	NA	NA	NA	NA	NA	NA	NA	NA	NA	NA	NA	NA	NA	NA	NA	NA	NA	NA	NA	NA	NA	NA	NA	NA	NA	NA	NA	NA	NA	NA	NA	NA	NA	NA	NA	NA	NA	NA
Apalis bamendae	Bamenda Apalis	Aves	Passeriformes	Cisticolidae	Cisticolas and allies	Apalis	bamendae	Apalis bamendae	22713788	NA	NA	NA	NA	NA	NA	NA	NA	NA	NA	NA	NA	NA	NA	NA	NA	NA	NA	NA	NA	NA	NA	NA	NA	NA	NA	NA	NA	NA	NA	NA	NA	NA	NA	NA	NA	NA	NA	NA	NA
Apalis binotata	Masked Apalis	Aves	Passeriformes	Cisticolidae	Cisticolas and allies	Apalis	binotata	Apalis binotata	22713741	NA	NA	NA	NA	NA	NA	NA	NA	NA	NA	NA	NA	NA	NA	NA	NA	NA	NA	NA	NA	NA	NA	NA	NA	NA	NA	NA	NA	NA	NA	NA	NA	NA	NA	NA	NA	NA	NA	NA	NA
Apalis chapini	Chapin's Apalis	Aves	Passeriformes	Cisticolidae	Cisticolas and allies	Apalis	chapini	Apalis chapini	22713806	NA	NA	NA	NA	NA	NA	NA	NA	NA	NA	NA	NA	NA	NA	NA	NA	NA	NA	NA	NA	NA	NA	NA	NA	NA	NA	NA	NA	NA	NA	NA	NA	NA	NA	NA	NA	NA	NA	NA	NA
Apalis chariessa	White-winged Apalis	Aves	Passeriformes	Cisticolidae	Cisticolas and allies	Apalis	chariessa	Apalis chariessa	22713737	NA	NA	NA	NA	NA	NA	NA	NA	NA	NA	NA	NA	NA	NA	NA	NA	NA	NA	NA	NA	NA	NA	NA	NA	NA	NA	NA	NA	NA	NA	NA	NA	NA	NA	NA	NA	NA	NA	NA	NA
Apalis chirindensis	Chirinda Apalis	Aves	Passeriformes	Cisticolidae	Cisticolas and allies	Apalis	chirindensis	Apalis chirindensis	22713815	NA	NA	NA	NA	NA	NA	NA	NA	NA	NA	NA	NA	NA	NA	NA	NA	NA	NA	NA	NA	NA	NA	NA	NA	NA	NA	NA	NA	NA	NA	NA	NA	NA	NA	NA	NA	NA	NA	NA	NA
Apalis cinerea	Grey Apalis	Aves	Passeriformes	Cisticolidae	Cisticolas and allies	Apalis	cinerea	Apalis cinerea	22730909	NA	NA	NA	NA	NA	NA	NA	NA	NA	NA	NA	NA	NA	NA	NA	NA	NA	NA	NA	NA	NA	NA	NA	NA	NA	NA	NA	NA	NA	NA	NA	NA	NA	NA	NA	NA	NA	NA	NA	NA
Apalis flavida	Yellow-breasted Apalis	Aves	Passeriformes	Cisticolidae	Cisticolas and allies	Apalis	flavida	Apalis flavida	103772612	NA	NA	NA	NA	NA	NA	NA	NA	NA	NA	NA	NA	NA	NA	NA	NA	NA	NA	NA	NA	NA	NA	NA	NA	NA	NA	NA	NA	NA	NA	NA	NA	NA	NA	NA	NA	NA	NA	NA	NA
Apalis flavigularis	Yellow-throated Apalis	Aves	Passeriformes	Cisticolidae	Cisticolas and allies	Apalis	flavigularis	Apalis flavigularis	22728413	NA	NA	NA	NA	NA	NA	NA	NA	NA	NA	NA	NA	NA	NA	NA	NA	NA	NA	NA	NA	NA	NA	NA	NA	NA	NA	NA	NA	NA	NA	NA	NA	NA	NA	NA	NA	NA	NA	NA	NA
Apalis flavocincta	Brown-tailed Apalis	Aves	Passeriformes	Cisticolidae	Cisticolas and allies	Apalis	flavocincta	NA	103772661	NA	NA	NA	NA	NA	NA	NA	NA	NA	NA	NA	NA	NA	NA	NA	NA	NA	NA	NA	NA	NA	NA	NA	NA	NA	NA	NA	NA	NA	NA	NA	NA	NA	NA	NA	NA	NA	NA	NA	NA
Apalis fuscigularis	Taita Apalis	Aves	Passeriformes	Cisticolidae	Cisticolas and allies	Apalis	fuscigularis	Apalis fuscigularis	22713719	NA	NA	NA	NA	NA	NA	NA	NA	NA	NA	NA	NA	NA	NA	NA	NA	NA	NA	NA	NA	NA	NA	NA	NA	NA	NA	NA	NA	NA	NA	NA	NA	NA	NA	NA	NA	NA	NA	NA	NA
Apalis goslingi	Gosling's Apalis	Aves	Passeriformes	Cisticolidae	Cisticolas and allies	Apalis	goslingi	Apalis goslingi	22713792	NA	NA	NA	NA	NA	NA	NA	NA	NA	NA	NA	NA	NA	NA	NA	NA	NA	NA	NA	NA	NA	NA	NA	NA	NA	NA	NA	NA	NA	NA	NA	NA	NA	NA	NA	NA	NA	NA	NA	NA
Apalis jacksoni	Black-throated Apalis	Aves	Passeriformes	Cisticolidae	Cisticolas and allies	Apalis	jacksoni	Apalis jacksoni	22713733	NA	NA	NA	NA	NA	NA	NA	NA	NA	NA	NA	NA	NA	NA	NA	NA	NA	NA	NA	NA	NA	NA	NA	NA	NA	NA	NA	NA	NA	NA	NA	NA	NA	NA	NA	NA	NA	NA	NA	NA
Apalis kaboboensis	Kabobo Apalis	Aves	Passeriformes	Cisticolidae	Cisticolas and allies	Apalis	kaboboensis	Apalis kaboboensis	22713801	NA	NA	NA	NA	NA	NA	NA	NA	NA	NA	NA	NA	NA	NA	NA	NA	NA	NA	NA	NA	NA	NA	NA	NA	NA	NA	NA	NA	NA	NA	NA	NA	NA	NA	NA	NA	NA	NA	NA	NA
Apalis karamojae	Karamoja Apalis	Aves	Passeriformes	Cisticolidae	Cisticolas and allies	Apalis	karamojae	Apalis karamojae	22713830	NA	NA	NA	NA	NA	NA	NA	NA	NA	NA	NA	NA	NA	NA	NA	NA	NA	NA	NA	NA	NA	NA	NA	NA	NA	NA	NA	NA	NA	NA	NA	NA	NA	NA	NA	NA	NA	NA	NA	NA
Apalis lynesi	Namuli Apalis	Aves	Passeriformes	Cisticolidae	Cisticolas and allies	Apalis	lynesi	Apalis lynesi	22713724	NA	NA	NA	NA	NA	NA	NA	NA	NA	NA	NA	NA	NA	NA	NA	NA	NA	NA	NA	NA	NA	NA	NA	NA	NA	NA	NA	NA	NA	NA	NA	NA	NA	NA	NA	NA	NA	NA	NA	NA
Apalis melanocephala	Black-headed Apalis	Aves	Passeriformes	Cisticolidae	Cisticolas and allies	Apalis	melanocephala	Apalis melanocephala	22713811	NA	NA	NA	NA	NA	NA	NA	NA	NA	NA	NA	NA	NA	NA	NA	NA	NA	NA	NA	NA	NA	NA	NA	NA	NA	NA	NA	NA	NA	NA	NA	NA	NA	NA	NA	NA	NA	NA	NA	NA
Apalis nigriceps	Black-capped Apalis	Aves	Passeriformes	Cisticolidae	Cisticolas and allies	Apalis	nigriceps	Apalis nigriceps	22713729	NA	NA	NA	NA	NA	NA	NA	NA	NA	NA	NA	NA	NA	NA	NA	NA	NA	NA	NA	NA	NA	NA	NA	NA	NA	NA	NA	NA	NA	NA	NA	NA	NA	NA	NA	NA	NA	NA	NA	NA
Apalis personata	Black-faced Apalis	Aves	Passeriformes	Cisticolidae	Cisticolas and allies	Apalis	personata	Apalis personata	22713746	NA	NA	NA	NA	NA	NA	NA	NA	NA	NA	NA	NA	NA	NA	NA	NA	NA	NA	NA	NA	NA	NA	NA	NA	NA	NA	NA	NA	NA	NA	NA	NA	NA	NA	NA	NA	NA	NA	NA	NA
Apalis porphyrolaema	Chestnut-throated Apalis	Aves	Passeriformes	Cisticolidae	Cisticolas and allies	Apalis	porphyrolaema	Apalis porphyrolaema	22713796	NA	NA	NA	NA	NA	NA	NA	NA	NA	NA	NA	NA	NA	NA	NA	NA	NA	NA	NA	NA	NA	NA	NA	NA	NA	NA	NA	NA	NA	NA	NA	NA	NA	NA	NA	NA	NA	NA	NA	NA
Apalis ruddi	Rudd's Apalis	Aves	Passeriformes	Cisticolidae	Cisticolas and allies	Apalis	ruddi	Apalis ruddi	22713762	NA	NA	NA	NA	NA	NA	NA	NA	NA	NA	NA	NA	NA	NA	NA	NA	NA	NA	NA	NA	NA	NA	NA	NA	NA	NA	NA	NA	NA	NA	NA	NA	NA	NA	NA	NA	NA	NA	NA	NA
Apalis rufogularis	Buff-throated Apalis	Aves	Passeriformes	Cisticolidae	Cisticolas and allies	Apalis	rufogularis	Apalis rufogularis	22713770	NA	NA	NA	NA	NA	NA	NA	NA	NA	NA	NA	NA	NA	NA	NA	NA	NA	NA	NA	NA	NA	NA	NA	NA	NA	NA	NA	NA	NA	NA	NA	NA	NA	NA	NA	NA	NA	NA	NA	NA
Apalis sharpii	Sharpe's Apalis	Aves	Passeriformes	Cisticolidae	Cisticolas and allies	Apalis	sharpii	Apalis sharpii	22713766	NA	NA	NA	NA	NA	NA	NA	NA	NA	NA	NA	NA	NA	NA	NA	NA	NA	NA	NA	NA	NA	NA	NA	NA	NA	NA	NA	NA	NA	NA	NA	NA	NA	NA	NA	NA	NA	NA	NA	NA
Apalis thoracica	Bar-throated Apalis	Aves	Passeriformes	Cisticolidae	Cisticolas and allies	Apalis	thoracica	Apalis thoracica	22713714	NA	NA	NA	NA	NA	NA	NA	NA	NA	NA	NA	NA	NA	NA	NA	NA	NA	NA	NA	NA	NA	NA	NA	NA	NA	NA	NA	NA	NA	NA	NA	NA	NA	NA	NA	NA	NA	NA	NA	NA
Apalopteron familiare	Bonin White-eye	Aves	Passeriformes	Zosteropidae	White-eyes and yuhinas	Apalopteron	familiare	Apalopteron familiare	22704125	NA	NA	NA	NA	NA	NA	NA	NA	NA	NA	NA	NA	NA	NA	NA	NA	NA	NA	NA	NA	NA	NA	NA	NA	NA	NA	NA	NA	NA	NA	NA	NA	NA	NA	NA	NA	NA	NA	NA	NA
Aphanotriccus audax	Black-billed Flycatcher	Aves	Passeriformes	Tyrannidae	Tyrant-flycatchers	Aphanotriccus	audax	Aphanotriccus audax	22699770	NA	NA	NA	NA	NA	NA	NA	NA	NA	NA	NA	NA	NA	NA	NA	NA	NA	NA	NA	NA	NA	NA	NA	NA	NA	NA	NA	NA	NA	NA	NA	NA	NA	NA	NA	NA	NA	NA	NA	NA
Aphanotriccus capitalis	Tawny-chested Flycatcher	Aves	Passeriformes	Tyrannidae	Tyrant-flycatchers	Aphanotriccus	capitalis	Aphanotriccus capitalis	22699767	NA	NA	NA	NA	NA	NA	NA	NA	NA	NA	NA	NA	NA	NA	NA	NA	NA	NA	NA	NA	NA	NA	NA	NA	NA	NA	NA	NA	NA	NA	NA	NA	NA	NA	NA	NA	NA	NA	NA	NA
Aphelocephala leucopsis	Southern Whiteface	Aves	Passeriformes	Acanthizidae	Thornbills	Aphelocephala	leucopsis	Aphelocephala leucopsis	22704748	NA	NA	NA	NA	NA	NA	NA	NA	NA	NA	NA	NA	NA	NA	NA	NA	NA	NA	NA	NA	NA	NA	NA	NA	NA	NA	NA	NA	NA	NA	NA	NA	NA	NA	NA	NA	NA	NA	NA	NA
Aphelocephala nigricincta	Banded Whiteface	Aves	Passeriformes	Acanthizidae	Thornbills	Aphelocephala	nigricincta	Aphelocephala nigricincta	22704754	NA	NA	NA	NA	NA	NA	NA	NA	NA	NA	NA	NA	NA	NA	NA	NA	NA	NA	NA	NA	NA	NA	NA	NA	NA	NA	NA	NA	NA	NA	NA	NA	NA	NA	NA	NA	NA	NA	NA	NA
Aphelocephala pectoralis	Chestnut-breasted Whiteface	Aves	Passeriformes	Acanthizidae	Thornbills	Aphelocephala	pectoralis	Aphelocephala pectoralis	22704751	NA	NA	NA	NA	NA	NA	NA	NA	NA	NA	NA	NA	NA	NA	NA	NA	NA	NA	NA	NA	NA	NA	NA	NA	NA	NA	NA	NA	NA	NA	NA	NA	NA	NA	NA	NA	NA	NA	NA	NA
Aphelocoma californica	Western Scrub-jay	Aves	Passeriformes	Corvidae	Crows and jays	Aphelocoma	californica	Aphelocoma californica, Aphelocoma insularis, Aphelocoma woodhouseii	103727785	NA	NA	NA	NA	NA	NA	NA	NA	NA	NA	NA	NA	NA	NA	NA	NA	NA	NA	NA	NA	NA	NA	NA	NA	NA	NA	NA	NA	NA	NA	NA	NA	NA	NA	NA	NA	NA	NA	NA	NA
Aphelocoma coerulescens	Florida Scrub-jay	Aves	Passeriformes	Corvidae	Crows and jays	Aphelocoma	coerulescens	Aphelocoma coerulescens	22705629	NA	NA	NA	NA	NA	NA	NA	NA	NA	NA	NA	NA	NA	NA	NA	NA	NA	NA	NA	NA	NA	NA	NA	NA	NA	NA	NA	NA	NA	NA	NA	NA	NA	NA	NA	NA	NA	NA	NA	NA
Aphelocoma ultramarina	Ultramarine Jay	Aves	Passeriformes	Corvidae	Crows and jays	Aphelocoma	ultramarina	Aphelocoma ultramarina	22724961	NA	NA	NA	NA	NA	NA	NA	NA	NA	NA	NA	NA	NA	NA	NA	NA	NA	NA	NA	NA	NA	NA	NA	NA	NA	NA	NA	NA	NA	NA	NA	NA	NA	NA	NA	NA	NA	NA	NA	NA
Aphelocoma unicolor	Unicolored Jay	Aves	Passeriformes	Corvidae	Crows and jays	Aphelocoma	unicolor	Aphelocoma unicolor	22705642	NA	NA	NA	NA	NA	NA	NA	NA	NA	NA	NA	NA	NA	NA	NA	NA	NA	NA	NA	NA	NA	NA	NA	NA	NA	NA	NA	NA	NA	NA	NA	NA	NA	NA	NA	NA	NA	NA	NA	NA
Aphelocoma wollweberi	Mexican Jay	Aves	Passeriformes	Corvidae	Crows and jays	Aphelocoma	wollweberi	Aphelocoma wollweberi	22724967	NA	NA	NA	NA	NA	NA	NA	NA	NA	NA	NA	NA	NA	NA	NA	NA	NA	NA	NA	NA	NA	NA	NA	NA	NA	NA	NA	NA	NA	NA	NA	NA	NA	NA	NA	NA	NA	NA	NA	NA
Aphrastura masafucrae	Masafuera Rayadito	Aves	Passeriformes	Furnariidae	Ovenbirds	Aphrastura	masafucrae	Aphrastura masafuerae	22702156	NA	NA	NA	NA	NA	NA	NA	NA	NA	NA	NA	NA	NA	NA	NA	NA	NA	NA	NA	NA	NA	NA	NA	NA	NA	NA	NA	NA	NA	NA	NA	NA	NA	NA	NA	NA	NA	NA	NA	NA
Aphrastura spinicauda	Thorn-tailed Rayadito	Aves	Passeriformes	Furnariidae	Ovenbirds	Aphrastura	spinicauda	Aphrastura spinicauda	22702153	NA	NA	NA	NA	NA	NA	NA	NA	NA	NA	NA	NA	NA	NA	NA	NA	NA	NA	NA	NA	NA	NA	NA	NA	NA	NA	NA	NA	NA	NA	NA	NA	NA	NA	NA	NA	NA	NA	NA	NA
Aplonis atrifusca	Samoan Starling	Aves	Passeriformes	Sturnidae	Starlings	Aplonis	atrifusca	Aplonis atrifusca	22710493	NA	NA	NA	NA	NA	NA	NA	NA	NA	NA	NA	NA	NA	NA	NA	NA	NA	NA	NA	NA	NA	NA	NA	NA	NA	NA	NA	NA	NA	NA	NA	NA	NA	NA	NA	NA	NA	NA	NA	NA
Aplonis brunneicapillus	White-eyed Starling	Aves	Passeriformes	Sturnidae	Starlings	Aplonis	brunneicapillus	Aplonis brunneicapillus	22710565	NA	NA	NA	NA	NA	NA	NA	NA	NA	NA	NA	NA	NA	NA	NA	NA	NA	NA	NA	NA	NA	NA	NA	NA	NA	NA	NA	NA	NA	NA	NA	NA	NA	NA	NA	NA	NA	NA	NA	NA
Aplonis cantoroides	Singing Starling	Aves	Passeriformes	Sturnidae	Starlings	Aplonis	cantoroides	Aplonis cantoroides	22710525	NA	NA	NA	NA	NA	NA	NA	NA	NA	NA	NA	NA	NA	NA	NA	NA	NA	NA	NA	NA	NA	NA	NA	NA	NA	NA	NA	NA	NA	NA	NA	NA	NA	NA	NA	NA	NA	NA	NA	NA
Aplonis cinerascens	Rarotonga Starling	Aves	Passeriformes	Sturnidae	Starlings	Aplonis	cinerascens	Aplonis cinerascens	22710502	NA	NA	NA	NA	NA	NA	NA	NA	NA	NA	NA	NA	NA	NA	NA	NA	NA	NA	NA	NA	NA	NA	NA	NA	NA	NA	NA	NA	NA	NA	NA	NA	NA	NA	NA	NA	NA	NA	NA	NA
Aplonis corvina	Kosrae Starling	Aves	Passeriformes	Sturnidae	Starlings	Aplonis	corvina	Aplonis corvina	22710496	NA	NA	NA	NA	NA	NA	NA	NA	NA	NA	NA	NA	NA	NA	NA	NA	NA	NA	NA	NA	NA	NA	NA	NA	NA	NA	NA	NA	NA	NA	NA	NA	NA	NA	NA	NA	NA	NA	NA	NA
Aplonis crassa	Tanimbar Starling	Aves	Passeriformes	Sturnidae	Starlings	Aplonis	crassa	Aplonis crassa	22710522	NA	NA	NA	NA	NA	NA	NA	NA	NA	NA	NA	NA	NA	NA	NA	NA	NA	NA	NA	NA	NA	NA	NA	NA	NA	NA	NA	NA	NA	NA	NA	NA	NA	NA	NA	NA	NA	NA	NA	NA
Aplonis dichroa	Makira Starling	Aves	Passeriformes	Sturnidae	Starlings	Aplonis	dichroa	Aplonis dichroa	22710540	NA	NA	NA	NA	NA	NA	NA	NA	NA	NA	NA	NA	NA	NA	NA	NA	NA	NA	NA	NA	NA	NA	NA	NA	NA	NA	NA	NA	NA	NA	NA	NA	NA	NA	NA	NA	NA	NA	NA	NA
Aplonis feadensis	Atoll Starling	Aves	Passeriformes	Sturnidae	Starlings	Aplonis	feadensis	Aplonis feadensis	22710531	NA	NA	NA	NA	NA	NA	NA	NA	NA	NA	NA	NA	NA	NA	NA	NA	NA	NA	NA	NA	NA	NA	NA	NA	NA	NA	NA	NA	NA	NA	NA	NA	NA	NA	NA	NA	NA	NA	NA	NA
Aplonis fusca	Norfolk Starling	Aves	Passeriformes	Sturnidae	Starlings	Aplonis	fusca	Aplonis fusca	22710511	NA	NA	NA	NA	NA	NA	NA	NA	NA	NA	NA	NA	NA	NA	NA	NA	NA	NA	NA	NA	NA	NA	NA	NA	NA	NA	NA	NA	NA	NA	NA	NA	NA	NA	NA	NA	NA	NA	NA	NA
Aplonis grandis	Brown-winged Starling	Aves	Passeriformes	Sturnidae	Starlings	Aplonis	grandis	Aplonis grandis	22710537	NA	NA	NA	NA	NA	NA	NA	NA	NA	NA	NA	NA	NA	NA	NA	NA	NA	NA	NA	NA	NA	NA	NA	NA	NA	NA	NA	NA	NA	NA	NA	NA	NA	NA	NA	NA	NA	NA	NA	NA
Aplonis insularis	Rennell Starling	Aves	Passeriformes	Sturnidae	Starlings	Aplonis	insularis	Aplonis insularis	22710534	NA	NA	NA	NA	NA	NA	NA	NA	NA	NA	NA	NA	NA	NA	NA	NA	NA	NA	NA	NA	NA	NA	NA	NA	NA	NA	NA	NA	NA	NA	NA	NA	NA	NA	NA	NA	NA	NA	NA	NA
Aplonis magna	Long-tailed Starling	Aves	Passeriformes	Sturnidae	Starlings	Aplonis	magna	Aplonis magna	22710559	NA	NA	NA	NA	NA	NA	NA	NA	NA	NA	NA	NA	NA	NA	NA	NA	NA	NA	NA	NA	NA	NA	NA	NA	NA	NA	NA	NA	NA	NA	NA	NA	NA	NA	NA	NA	NA	NA	NA	NA
Aplonis mavornata	Mysterious Starling	Aves	Passeriformes	Sturnidae	Starlings	Aplonis	mavornata	Aplonis mavornata	22710499	NA	NA	NA	NA	NA	NA	NA	NA	NA	NA	NA	NA	NA	NA	NA	NA	NA	NA	NA	NA	NA	NA	NA	NA	NA	NA	NA	NA	NA	NA	NA	NA	NA	NA	NA	NA	NA	NA	NA	NA
Aplonis metallica	Metallic Starling	Aves	Passeriformes	Sturnidae	Starlings	Aplonis	metallica	Aplonis circumscripta, Aplonis metallica	22710553	NA	NA	NA	NA	NA	NA	NA	NA	NA	NA	NA	NA	NA	NA	NA	NA	NA	NA	NA	NA	NA	NA	NA	NA	NA	NA	NA	NA	NA	NA	NA	NA	NA	NA	NA	NA	NA	NA	NA	NA
Aplonis minor	Short-tailed Starling	Aves	Passeriformes	Sturnidae	Starlings	Aplonis	minor	Aplonis minor	22710547	NA	NA	NA	NA	NA	NA	NA	NA	NA	NA	NA	NA	NA	NA	NA	NA	NA	NA	NA	NA	NA	NA	NA	NA	NA	NA	NA	NA	NA	NA	NA	NA	NA	NA	NA	NA	NA	NA	NA	NA
Aplonis mysolensis	Moluccan Starling	Aves	Passeriformes	Sturnidae	Starlings	Aplonis	mysolensis	Aplonis mysolensis	22710544	NA	NA	NA	NA	NA	NA	NA	NA	NA	NA	NA	NA	NA	NA	NA	NA	NA	NA	NA	NA	NA	NA	NA	NA	NA	NA	NA	NA	NA	NA	NA	NA	NA	NA	NA	NA	NA	NA	NA	NA
Aplonis mystacea	Yellow-eyed Starling	Aves	Passeriformes	Sturnidae	Starlings	Aplonis	mystacea	Aplonis mystacea	22710562	NA	NA	NA	NA	NA	NA	NA	NA	NA	NA	NA	NA	NA	NA	NA	NA	NA	NA	NA	NA	NA	NA	NA	NA	NA	NA	NA	NA	NA	NA	NA	NA	NA	NA	NA	NA	NA	NA	NA	NA
Aplonis opaca	Micronesian Starling	Aves	Passeriformes	Sturnidae	Starlings	Aplonis	opaca	Aplonis opaca	22710519	NA	NA	NA	NA	NA	NA	NA	NA	NA	NA	NA	NA	NA	NA	NA	NA	NA	NA	NA	NA	NA	NA	NA	NA	NA	NA	NA	NA	NA	NA	NA	NA	NA	NA	NA	NA	NA	NA	NA	NA
Aplonis panayensis	Asian Glossy Starling	Aves	Passeriformes	Sturnidae	Starlings	Aplonis	panayensis	Aplonis panayensis	22710550	NA	NA	NA	NA	NA	NA	NA	NA	NA	NA	NA	NA	NA	NA	NA	NA	NA	NA	NA	NA	NA	NA	NA	NA	NA	NA	NA	NA	NA	NA	NA	NA	NA	NA	NA	NA	NA	NA	NA	NA
Aplonis pelzelni	Pohnpei Starling	Aves	Passeriformes	Sturnidae	Starlings	Aplonis	pelzelni	Aplonis pelzelni	22710490	NA	NA	NA	NA	NA	NA	NA	NA	NA	NA	NA	NA	NA	NA	NA	NA	NA	NA	NA	NA	NA	NA	NA	NA	NA	NA	NA	NA	NA	NA	NA	NA	NA	NA	NA	NA	NA	NA	NA	NA
Aplonis santovestris	Mountain Starling	Aves	Passeriformes	Sturnidae	Starlings	Aplonis	santovestris	Aplonis santovestris	22710485	NA	NA	NA	NA	NA	NA	NA	NA	NA	NA	NA	NA	NA	NA	NA	NA	NA	NA	NA	NA	NA	NA	NA	NA	NA	NA	NA	NA	NA	NA	NA	NA	NA	NA	NA	NA	NA	NA	NA	NA
Aplonis striata	Striated Starling	Aves	Passeriformes	Sturnidae	Starlings	Aplonis	striata	Aplonis striata	22710508	NA	NA	NA	NA	NA	NA	NA	NA	NA	NA	NA	NA	NA	NA	NA	NA	NA	NA	NA	NA	NA	NA	NA	NA	NA	NA	NA	NA	NA	NA	NA	NA	NA	NA	NA	NA	NA	NA	NA	NA
Aplonis tabuensis	Polynesian Starling	Aves	Passeriformes	Sturnidae	Starlings	Aplonis	tabuensis	Aplonis tabuensis	22710505	NA	NA	NA	NA	NA	NA	NA	NA	NA	NA	NA	NA	NA	NA	NA	NA	NA	NA	NA	NA	NA	NA	NA	NA	NA	NA	NA	NA	NA	NA	NA	NA	NA	NA	NA	NA	NA	NA	NA	NA
Aplonis ulietensis	Raiatea Starling	Aves	Passeriformes	Sturnidae	Starlings	Aplonis	ulietensis	NA	22734867	NA	NA	NA	NA	NA	NA	NA	NA	NA	NA	NA	NA	NA	NA	NA	NA	NA	NA	NA	NA	NA	NA	NA	NA	NA	NA	NA	NA	NA	NA	NA	NA	NA	NA	NA	NA	NA	NA	NA	NA
Aplonis zelandica	Rusty-winged Starling	Aves	Passeriformes	Sturnidae	Starlings	Aplonis	zelandica	Aplonis zelandica	22710482	NA	NA	NA	NA	NA	NA	NA	NA	NA	NA	NA	NA	NA	NA	NA	NA	NA	NA	NA	NA	NA	NA	NA	NA	NA	NA	NA	NA	NA	NA	NA	NA	NA	NA	NA	NA	NA	NA	NA	NA
Aprositornis disjuncta	Yapacana Antbird	Aves	Passeriformes	Thamnophilidae	Typical antbirds	Aprositornis	disjuncta	Myrmeciza disjuncta	22701820	NA	NA	NA	NA	NA	NA	NA	NA	NA	NA	NA	NA	NA	NA	NA	NA	NA	NA	NA	NA	NA	NA	NA	NA	NA	NA	NA	NA	NA	NA	NA	NA	NA	NA	NA	NA	NA	NA	NA	NA
Arachnothera affinis	Streaky-breasted Spiderhunter	Aves	Passeriformes	Nectariniidae	Sunbirds	Arachnothera	affinis	Arachnothera affinis, Arachnothera everetti	103792496	NA	NA	NA	NA	NA	NA	NA	NA	NA	NA	NA	NA	NA	NA	NA	NA	NA	NA	NA	NA	NA	NA	NA	NA	NA	NA	NA	NA	NA	NA	NA	NA	NA	NA	NA	NA	NA	NA	NA	NA
Arachnothera chrysogenys	Yellow-eared Spiderhunter	Aves	Passeriformes	Nectariniidae	Sunbirds	Arachnothera	chrysogenys	Arachnothera chrysogenys	22718115	NA	NA	NA	NA	NA	NA	NA	NA	NA	NA	NA	NA	NA	NA	NA	NA	NA	NA	NA	NA	NA	NA	NA	NA	NA	NA	NA	NA	NA	NA	NA	NA	NA	NA	NA	NA	NA	NA	NA	NA
Arachnothera clarae	Naked-faced Spiderhunter	Aves	Passeriformes	Nectariniidae	Sunbirds	Arachnothera	clarae	Arachnothera clarae	22718118	NA	NA	NA	NA	NA	NA	NA	NA	NA	NA	NA	NA	NA	NA	NA	NA	NA	NA	NA	NA	NA	NA	NA	NA	NA	NA	NA	NA	NA	NA	NA	NA	NA	NA	NA	NA	NA	NA	NA	NA
Arachnothera crassirostris	Thick-billed Spiderhunter	Aves	Passeriformes	Nectariniidae	Sunbirds	Arachnothera	crassirostris	Arachnothera crassirostris	22718106	NA	NA	NA	NA	NA	NA	NA	NA	NA	NA	NA	NA	NA	NA	NA	NA	NA	NA	NA	NA	NA	NA	NA	NA	NA	NA	NA	NA	NA	NA	NA	NA	NA	NA	NA	NA	NA	NA	NA	NA
Arachnothera dilutior	Palawan Spiderhunter	Aves	Passeriformes	Nectariniidae	Sunbirds	Arachnothera	dilutior	Arachnothera dilutior	103778680	NA	NA	NA	NA	NA	NA	NA	NA	NA	NA	NA	NA	NA	NA	NA	NA	NA	NA	NA	NA	NA	NA	NA	NA	NA	NA	NA	NA	NA	NA	NA	NA	NA	NA	NA	NA	NA	NA	NA	NA
Arachnothera flammifera	Orange-tufted Spiderhunter	Aves	Passeriformes	Nectariniidae	Sunbirds	Arachnothera	flammifera	Arachnothera flammifera	103778923	NA	NA	NA	NA	NA	NA	NA	NA	NA	NA	NA	NA	NA	NA	NA	NA	NA	NA	NA	NA	NA	NA	NA	NA	NA	NA	NA	NA	NA	NA	NA	NA	NA	NA	NA	NA	NA	NA	NA	NA
Arachnothera flavigaster	Spectacled Spiderhunter	Aves	Passeriformes	Nectariniidae	Sunbirds	Arachnothera	flavigaster	Arachnothera flavigaster	22718112	NA	NA	NA	NA	NA	NA	NA	NA	NA	NA	NA	NA	NA	NA	NA	NA	NA	NA	NA	NA	NA	NA	NA	NA	NA	NA	NA	NA	NA	NA	NA	NA	NA	NA	NA	NA	NA	NA	NA	NA
Arachnothera hypogrammica	Purple-naped Spiderhunter	Aves	Passeriformes	Nectariniidae	Sunbirds	Arachnothera	hypogrammica	Hypogramma hypogrammicum	22717680	NA	NA	NA	NA	NA	NA	NA	NA	NA	NA	NA	NA	NA	NA	NA	NA	NA	NA	NA	NA	NA	NA	NA	NA	NA	NA	NA	NA	NA	NA	NA	NA	NA	NA	NA	NA	NA	NA	NA	NA
Arachnothera juliae	Whitehead's Spiderhunter	Aves	Passeriformes	Nectariniidae	Sunbirds	Arachnothera	juliae	Arachnothera juliae	22718131	NA	NA	NA	NA	NA	NA	NA	NA	NA	NA	NA	NA	NA	NA	NA	NA	NA	NA	NA	NA	NA	NA	NA	NA	NA	NA	NA	NA	NA	NA	NA	NA	NA	NA	NA	NA	NA	NA	NA	NA
Arachnothera longirostra	Little Spiderhunter	Aves	Passeriformes	Nectariniidae	Sunbirds	Arachnothera	longirostra	Arachnothera longirostra	103778625	NA	NA	NA	NA	NA	NA	NA	NA	NA	NA	NA	NA	NA	NA	NA	NA	NA	NA	NA	NA	NA	NA	NA	NA	NA	NA	NA	NA	NA	NA	NA	NA	NA	NA	NA	NA	NA	NA	NA	NA
Arachnothera magna	Streaked Spiderhunter	Aves	Passeriformes	Nectariniidae	Sunbirds	Arachnothera	magna	Arachnothera magna	22718128	NA	NA	NA	NA	NA	NA	NA	NA	NA	NA	NA	NA	NA	NA	NA	NA	NA	NA	NA	NA	NA	NA	NA	NA	NA	NA	NA	NA	NA	NA	NA	NA	NA	NA	NA	NA	NA	NA	NA	NA
Arachnothera modesta	Grey-breasted Spiderhunter	Aves	Passeriformes	Nectariniidae	Sunbirds	Arachnothera	modesta	Arachnothera modesta	103792501	NA	NA	NA	NA	NA	NA	NA	NA	NA	NA	NA	NA	NA	NA	NA	NA	NA	NA	NA	NA	NA	NA	NA	NA	NA	NA	NA	NA	NA	NA	NA	NA	NA	NA	NA	NA	NA	NA	NA	NA
Arachnothera robusta	Long-billed Spiderhunter	Aves	Passeriformes	Nectariniidae	Sunbirds	Arachnothera	robusta	Arachnothera robusta	22718109	NA	NA	NA	NA	NA	NA	NA	NA	NA	NA	NA	NA	NA	NA	NA	NA	NA	NA	NA	NA	NA	NA	NA	NA	NA	NA	NA	NA	NA	NA	NA	NA	NA	NA	NA	NA	NA	NA	NA	NA
Arcanator orostruthus	Dapple-throat	Aves	Passeriformes	Modulatricidae	Spot-throat and allies	Arcanator	orostruthus	Arcanator orostruthus	22715783	NA	NA	NA	NA	NA	NA	NA	NA	NA	NA	NA	NA	NA	NA	NA	NA	NA	NA	NA	NA	NA	NA	NA	NA	NA	NA	NA	NA	NA	NA	NA	NA	NA	NA	NA	NA	NA	NA	NA	NA
Archboldia papuensis	Archbold's Bowerbird	Aves	Passeriformes	Ptilonorhynchidae	Bowerbirds	Archboldia	papuensis	Archboldia papuensis	22731912	NA	NA	NA	NA	NA	NA	NA	NA	NA	NA	NA	NA	NA	NA	NA	NA	NA	NA	NA	NA	NA	NA	NA	NA	NA	NA	NA	NA	NA	NA	NA	NA	NA	NA	NA	NA	NA	NA	NA	NA
Argya altirostris	Iraq Babbler	Aves	Passeriformes	Leiotrichidae	Laughingthrushes and allies	Argya	altirostris	Turdoides altirostris	22716341	NA	NA	NA	NA	NA	NA	NA	NA	NA	NA	NA	NA	NA	NA	NA	NA	NA	NA	NA	NA	NA	NA	NA	NA	NA	NA	NA	NA	NA	NA	NA	NA	NA	NA	NA	NA	NA	NA	NA	NA
Argya aylmeri	Scaly Chatterer	Aves	Passeriformes	Leiotrichidae	Laughingthrushes and allies	Argya	aylmeri	Turdoides aylmeri	22716379	NA	NA	NA	NA	NA	NA	NA	NA	NA	NA	NA	NA	NA	NA	NA	NA	NA	NA	NA	NA	NA	NA	NA	NA	NA	NA	NA	NA	NA	NA	NA	NA	NA	NA	NA	NA	NA	NA	NA	NA
Argya caudata	Common Babbler	Aves	Passeriformes	Leiotrichidae	Laughingthrushes and allies	Argya	caudata	Turdoides caudata, Turdoides huttoni	22716344	NA	NA	NA	NA	NA	NA	NA	NA	NA	NA	NA	NA	NA	NA	NA	NA	NA	NA	NA	NA	NA	NA	NA	NA	NA	NA	NA	NA	NA	NA	NA	NA	NA	NA	NA	NA	NA	NA	NA	NA
Argya earlei	Striated Babbler	Aves	Passeriformes	Leiotrichidae	Laughingthrushes and allies	Argya	earlei	Turdoides earlei	22716352	NA	NA	NA	NA	NA	NA	NA	NA	NA	NA	NA	NA	NA	NA	NA	NA	NA	NA	NA	NA	NA	NA	NA	NA	NA	NA	NA	NA	NA	NA	NA	NA	NA	NA	NA	NA	NA	NA	NA	NA
Argya fulva	Fulvous Babbler	Aves	Passeriformes	Leiotrichidae	Laughingthrushes and allies	Argya	fulva	Turdoides fulva	22716368	NA	NA	NA	NA	NA	NA	NA	NA	NA	NA	NA	NA	NA	NA	NA	NA	NA	NA	NA	NA	NA	NA	NA	NA	NA	NA	NA	NA	NA	NA	NA	NA	NA	NA	NA	NA	NA	NA	NA	NA
Argya malcolmi	Large Grey Babbler	Aves	Passeriformes	Leiotrichidae	Laughingthrushes and allies	Argya	malcolmi	Turdoides malcolmi	22716361	NA	NA	NA	NA	NA	NA	NA	NA	NA	NA	NA	NA	NA	NA	NA	NA	NA	NA	NA	NA	NA	NA	NA	NA	NA	NA	NA	NA	NA	NA	NA	NA	NA	NA	NA	NA	NA	NA	NA	NA
Argya rubiginosa	Rufous Chatterer	Aves	Passeriformes	Leiotrichidae	Laughingthrushes and allies	Argya	rubiginosa	Turdoides rubiginosa	22716383	NA	NA	NA	NA	NA	NA	NA	NA	NA	NA	NA	NA	NA	NA	NA	NA	NA	NA	NA	NA	NA	NA	NA	NA	NA	NA	NA	NA	NA	NA	NA	NA	NA	NA	NA	NA	NA	NA	NA	NA
Argya squamiceps	Arabian Babbler	Aves	Passeriformes	Leiotrichidae	Laughingthrushes and allies	Argya	squamiceps	Turdoides squamiceps	22716364	NA	NA	NA	NA	NA	NA	NA	NA	NA	NA	NA	NA	NA	NA	NA	NA	NA	NA	NA	NA	NA	NA	NA	NA	NA	NA	NA	NA	NA	NA	NA	NA	NA	NA	NA	NA	NA	NA	NA	NA
Argya subrufa	Rufous Babbler	Aves	Passeriformes	Leiotrichidae	Laughingthrushes and allies	Argya	subrufa	Turdoides subrufa	22716392	NA	NA	NA	NA	NA	NA	NA	NA	NA	NA	NA	NA	NA	NA	NA	NA	NA	NA	NA	NA	NA	NA	NA	NA	NA	NA	NA	NA	NA	NA	NA	NA	NA	NA	NA	NA	NA	NA	NA	NA
Arizelocichla chlorigula	Yellow-throated Mountain Greenbul	Aves	Passeriformes	Pycnonotidae	Bulbuls	Arizelocichla	chlorigula	Arizelocichla chlorigula	103818289	NA	NA	NA	NA	NA	NA	NA	NA	NA	NA	NA	NA	NA	NA	NA	NA	NA	NA	NA	NA	NA	NA	NA	NA	NA	NA	NA	NA	NA	NA	NA	NA	NA	NA	NA	NA	NA	NA	NA	NA
Arizelocichla fusciceps	Black-browed Mountain Greenbul	Aves	Passeriformes	Pycnonotidae	Bulbuls	Arizelocichla	fusciceps	Arizelocichla fusciceps	103818240	NA	NA	NA	NA	NA	NA	NA	NA	NA	NA	NA	NA	NA	NA	NA	NA	NA	NA	NA	NA	NA	NA	NA	NA	NA	NA	NA	NA	NA	NA	NA	NA	NA	NA	NA	NA	NA	NA	NA	NA
Arizelocichla masukuensis	Shelley's Greenbul	Aves	Passeriformes	Pycnonotidae	Bulbuls	Arizelocichla	masukuensis	Arizelocichla kakamegae, Arizelocichla masukuensis	22712760	NA	NA	NA	NA	NA	NA	NA	NA	NA	NA	NA	NA	NA	NA	NA	NA	NA	NA	NA	NA	NA	NA	NA	NA	NA	NA	NA	NA	NA	NA	NA	NA	NA	NA	NA	NA	NA	NA	NA	NA
Arizelocichla milanjensis	Stripe-cheeked Bulbul	Aves	Passeriformes	Pycnonotidae	Bulbuls	Arizelocichla	milanjensis	Arizelocichla milanjensis	22730593	NA	NA	NA	NA	NA	NA	NA	NA	NA	NA	NA	NA	NA	NA	NA	NA	NA	NA	NA	NA	NA	NA	NA	NA	NA	NA	NA	NA	NA	NA	NA	NA	NA	NA	NA	NA	NA	NA	NA	NA
Arizelocichla montana	Cameroon Mountain Greenbul	Aves	Passeriformes	Pycnonotidae	Bulbuls	Arizelocichla	montana	Arizelocichla montana	22712750	NA	NA	NA	NA	NA	NA	NA	NA	NA	NA	NA	NA	NA	NA	NA	NA	NA	NA	NA	NA	NA	NA	NA	NA	NA	NA	NA	NA	NA	NA	NA	NA	NA	NA	NA	NA	NA	NA	NA	NA
Arizelocichla neumanni	Uluguru Mountain Greenbul	Aves	Passeriformes	Pycnonotidae	Bulbuls	Arizelocichla	neumanni	Arizelocichla neumanni	103818359	NA	NA	NA	NA	NA	NA	NA	NA	NA	NA	NA	NA	NA	NA	NA	NA	NA	NA	NA	NA	NA	NA	NA	NA	NA	NA	NA	NA	NA	NA	NA	NA	NA	NA	NA	NA	NA	NA	NA	NA
Arizelocichla nigriceps	Eastern Mountain Greenbul	Aves	Passeriformes	Pycnonotidae	Bulbuls	Arizelocichla	nigriceps	Arizelocichla kikuyuensis, Arizelocichla nigriceps	103818214	NA	NA	NA	NA	NA	NA	NA	NA	NA	NA	NA	NA	NA	NA	NA	NA	NA	NA	NA	NA	NA	NA	NA	NA	NA	NA	NA	NA	NA	NA	NA	NA	NA	NA	NA	NA	NA	NA	NA	NA
Arizelocichla striifacies	Olive-headed Bulbul	Aves	Passeriformes	Pycnonotidae	Bulbuls	Arizelocichla	striifacies	Arizelocichla olivaceiceps, Arizelocichla striifacies	22712821	NA	NA	NA	NA	NA	NA	NA	NA	NA	NA	NA	NA	NA	NA	NA	NA	NA	NA	NA	NA	NA	NA	NA	NA	NA	NA	NA	NA	NA	NA	NA	NA	NA	NA	NA	NA	NA	NA	NA	NA
Arizelocichla tephrolaema	Western Mountain Greenbul	Aves	Passeriformes	Pycnonotidae	Bulbuls	Arizelocichla	tephrolaema	Arizelocichla tephrolaema	22712804	NA	NA	NA	NA	NA	NA	NA	NA	NA	NA	NA	NA	NA	NA	NA	NA	NA	NA	NA	NA	NA	NA	NA	NA	NA	NA	NA	NA	NA	NA	NA	NA	NA	NA	NA	NA	NA	NA	NA	NA
Arremon abeillei	Black-capped Sparrow	Aves	Passeriformes	Passerellidae	New World sparrows	Arremon	abeillei	Arremon abeillei	103771714	NA	NA	NA	NA	NA	NA	NA	NA	NA	NA	NA	NA	NA	NA	NA	NA	NA	NA	NA	NA	NA	NA	NA	NA	NA	NA	NA	NA	NA	NA	NA	NA	NA	NA	NA	NA	NA	NA	NA	NA
Arremon assimilis	Grey-browed Brush-finch	Aves	Passeriformes	Passerellidae	New World sparrows	Arremon	assimilis	Arremon assimilis	22724905	NA	NA	NA	NA	NA	NA	NA	NA	NA	NA	NA	NA	NA	NA	NA	NA	NA	NA	NA	NA	NA	NA	NA	NA	NA	NA	NA	NA	NA	NA	NA	NA	NA	NA	NA	NA	NA	NA	NA	NA
Arremon atricapillus	Black-headed Brush-finch	Aves	Passeriformes	Passerellidae	New World sparrows	Arremon	atricapillus	Arremon atricapillus	22724887	NA	NA	NA	NA	NA	NA	NA	NA	NA	NA	NA	NA	NA	NA	NA	NA	NA	NA	NA	NA	NA	NA	NA	NA	NA	NA	NA	NA	NA	NA	NA	NA	NA	NA	NA	NA	NA	NA	NA	NA
Arremon aurantiirostris	Orange-billed Sparrow	Aves	Passeriformes	Passerellidae	New World sparrows	Arremon	aurantiirostris	Arremon aurantiirostris	22721367	NA	NA	NA	NA	NA	NA	NA	NA	NA	NA	NA	NA	NA	NA	NA	NA	NA	NA	NA	NA	NA	NA	NA	NA	NA	NA	NA	NA	NA	NA	NA	NA	NA	NA	NA	NA	NA	NA	NA	NA
Arremon axillaris	Yellow-mandibled Sparrow	Aves	Passeriformes	Passerellidae	New World sparrows	Arremon	axillaris	NA	103771596	NA	NA	NA	NA	NA	NA	NA	NA	NA	NA	NA	NA	NA	NA	NA	NA	NA	NA	NA	NA	NA	NA	NA	NA	NA	NA	NA	NA	NA	NA	NA	NA	NA	NA	NA	NA	NA	NA	NA	NA
Arremon basilicus	Sierra Nevada Brush-finch	Aves	Passeriformes	Passerellidae	New World sparrows	Arremon	basilicus	Arremon basilicus	22724893	NA	NA	NA	NA	NA	NA	NA	NA	NA	NA	NA	NA	NA	NA	NA	NA	NA	NA	NA	NA	NA	NA	NA	NA	NA	NA	NA	NA	NA	NA	NA	NA	NA	NA	NA	NA	NA	NA	NA	NA
Arremon brunneinucha	Chestnut-capped Brush-finch	Aves	Passeriformes	Passerellidae	New World sparrows	Arremon	brunneinucha	Arremon brunneinucha	22721519	NA	NA	NA	NA	NA	NA	NA	NA	NA	NA	NA	NA	NA	NA	NA	NA	NA	NA	NA	NA	NA	NA	NA	NA	NA	NA	NA	NA	NA	NA	NA	NA	NA	NA	NA	NA	NA	NA	NA	NA
Arremon castaneiceps	Olive Finch	Aves	Passeriformes	Passerellidae	New World sparrows	Arremon	castaneiceps	Arremon castaneiceps	22721572	NA	NA	NA	NA	NA	NA	NA	NA	NA	NA	NA	NA	NA	NA	NA	NA	NA	NA	NA	NA	NA	NA	NA	NA	NA	NA	NA	NA	NA	NA	NA	NA	NA	NA	NA	NA	NA	NA	NA	NA
Arremon costaricensis	Costa Rican Brush-finch	Aves	Passeriformes	Passerellidae	New World sparrows	Arremon	costaricensis	Arremon costaricensis	22724923	NA	NA	NA	NA	NA	NA	NA	NA	NA	NA	NA	NA	NA	NA	NA	NA	NA	NA	NA	NA	NA	NA	NA	NA	NA	NA	NA	NA	NA	NA	NA	NA	NA	NA	NA	NA	NA	NA	NA	NA
Arremon crassirostris	Sooty-faced Finch	Aves	Passeriformes	Passerellidae	New World sparrows	Arremon	crassirostris	Arremon crassirostris	22721566	NA	NA	NA	NA	NA	NA	NA	NA	NA	NA	NA	NA	NA	NA	NA	NA	NA	NA	NA	NA	NA	NA	NA	NA	NA	NA	NA	NA	NA	NA	NA	NA	NA	NA	NA	NA	NA	NA	NA	NA
Arremon dorbignii	Stripe-crowned Sparrow	Aves	Passeriformes	Passerellidae	New World sparrows	Arremon	dorbignii	NA	155185351	NA	NA	NA	NA	NA	NA	NA	NA	NA	NA	NA	NA	NA	NA	NA	NA	NA	NA	NA	NA	NA	NA	NA	NA	NA	NA	NA	NA	NA	NA	NA	NA	NA	NA	NA	NA	NA	NA	NA	NA
Arremon flavirostris	Saffron-billed Sparrow	Aves	Passeriformes	Passerellidae	New World sparrows	Arremon	flavirostris	Arremon flavirostris	155185342	NA	NA	NA	NA	NA	NA	NA	NA	NA	NA	NA	NA	NA	NA	NA	NA	NA	NA	NA	NA	NA	NA	NA	NA	NA	NA	NA	NA	NA	NA	NA	NA	NA	NA	NA	NA	NA	NA	NA	NA
Arremon franciscanus	Sao Francisco Sparrow	Aves	Passeriformes	Passerellidae	New World sparrows	Arremon	franciscanus	Arremon franciscanus	22728418	NA	NA	NA	NA	NA	NA	NA	NA	NA	NA	NA	NA	NA	NA	NA	NA	NA	NA	NA	NA	NA	NA	NA	NA	NA	NA	NA	NA	NA	NA	NA	NA	NA	NA	NA	NA	NA	NA	NA	NA
Arremon nigriceps	Maranon Sparrow	Aves	Passeriformes	Passerellidae	New World sparrows	Arremon	nigriceps	NA	103771846	NA	NA	NA	NA	NA	NA	NA	NA	NA	NA	NA	NA	NA	NA	NA	NA	NA	NA	NA	NA	NA	NA	NA	NA	NA	NA	NA	NA	NA	NA	NA	NA	NA	NA	NA	NA	NA	NA	NA	NA
Arremon perijanus	Perija Brush-finch	Aves	Passeriformes	Passerellidae	New World sparrows	Arremon	perijanus	Arremon perijanus	22724899	NA	NA	NA	NA	NA	NA	NA	NA	NA	NA	NA	NA	NA	NA	NA	NA	NA	NA	NA	NA	NA	NA	NA	NA	NA	NA	NA	NA	NA	NA	NA	NA	NA	NA	NA	NA	NA	NA	NA	NA
Arremon phaeopleurus	Caracas Brush-finch	Aves	Passeriformes	Passerellidae	New World sparrows	Arremon	phaeopleurus	Arremon phaeopleurus	22724911	NA	NA	NA	NA	NA	NA	NA	NA	NA	NA	NA	NA	NA	NA	NA	NA	NA	NA	NA	NA	NA	NA	NA	NA	NA	NA	NA	NA	NA	NA	NA	NA	NA	NA	NA	NA	NA	NA	NA	NA
Arremon phygas	Paria Brush-finch	Aves	Passeriformes	Passerellidae	New World sparrows	Arremon	phygas	Arremon phygas	22724917	NA	NA	NA	NA	NA	NA	NA	NA	NA	NA	NA	NA	NA	NA	NA	NA	NA	NA	NA	NA	NA	NA	NA	NA	NA	NA	NA	NA	NA	NA	NA	NA	NA	NA	NA	NA	NA	NA	NA	NA
Arremon schlegeli	Golden-winged Sparrow	Aves	Passeriformes	Passerellidae	New World sparrows	Arremon	schlegeli	Arremon schlegeli	22721372	NA	NA	NA	NA	NA	NA	NA	NA	NA	NA	NA	NA	NA	NA	NA	NA	NA	NA	NA	NA	NA	NA	NA	NA	NA	NA	NA	NA	NA	NA	NA	NA	NA	NA	NA	NA	NA	NA	NA	NA
Arremon semitorquatus	Half-collared Sparrow	Aves	Passeriformes	Passerellidae	New World sparrows	Arremon	semitorquatus	Arremon semitorquatus	22729332	NA	NA	NA	NA	NA	NA	NA	NA	NA	NA	NA	NA	NA	NA	NA	NA	NA	NA	NA	NA	NA	NA	NA	NA	NA	NA	NA	NA	NA	NA	NA	NA	NA	NA	NA	NA	NA	NA	NA	NA
Arremon taciturnus	Pectoral Sparrow	Aves	Passeriformes	Passerellidae	New World sparrows	Arremon	taciturnus	Arremon taciturnus	103771491	NA	NA	NA	NA	NA	NA	NA	NA	NA	NA	NA	NA	NA	NA	NA	NA	NA	NA	NA	NA	NA	NA	NA	NA	NA	NA	NA	NA	NA	NA	NA	NA	NA	NA	NA	NA	NA	NA	NA	NA
Arremon torquatus	White-browed Brush-finch	Aves	Passeriformes	Passerellidae	New World sparrows	Arremon	torquatus	Arremon torquatus	103769530	NA	NA	NA	NA	NA	NA	NA	NA	NA	NA	NA	NA	NA	NA	NA	NA	NA	NA	NA	NA	NA	NA	NA	NA	NA	NA	NA	NA	NA	NA	NA	NA	NA	NA	NA	NA	NA	NA	NA	NA
Arremon virenticeps	Green-striped Brush-finch	Aves	Passeriformes	Passerellidae	New World sparrows	Arremon	virenticeps	Arremon virenticeps	22721533	NA	NA	NA	NA	NA	NA	NA	NA	NA	NA	NA	NA	NA	NA	NA	NA	NA	NA	NA	NA	NA	NA	NA	NA	NA	NA	NA	NA	NA	NA	NA	NA	NA	NA	NA	NA	NA	NA	NA	NA
Arremonops chloronotus	Green-backed Sparrow	Aves	Passeriformes	Passerellidae	New World sparrows	Arremonops	chloronotus	Arremonops chloronotus	22721398	NA	NA	NA	NA	NA	NA	NA	NA	NA	NA	NA	NA	NA	NA	NA	NA	NA	NA	NA	NA	NA	NA	NA	NA	NA	NA	NA	NA	NA	NA	NA	NA	NA	NA	NA	NA	NA	NA	NA	NA
Arremonops conirostris	Black-striped Sparrow	Aves	Passeriformes	Passerellidae	New World sparrows	Arremonops	conirostris	Arremonops conirostris	22721401	NA	NA	NA	NA	NA	NA	NA	NA	NA	NA	NA	NA	NA	NA	NA	NA	NA	NA	NA	NA	NA	NA	NA	NA	NA	NA	NA	NA	NA	NA	NA	NA	NA	NA	NA	NA	NA	NA	NA	NA
Arremonops rufivirgatus	Olive Sparrow	Aves	Passeriformes	Passerellidae	New World sparrows	Arremonops	rufivirgatus	Arremonops rufivirgatus	22721392	NA	NA	NA	NA	NA	NA	NA	NA	NA	NA	NA	NA	NA	NA	NA	NA	NA	NA	NA	NA	NA	NA	NA	NA	NA	NA	NA	NA	NA	NA	NA	NA	NA	NA	NA	NA	NA	NA	NA	NA
Arremonops tocuyensis	Tocuyo Sparrow	Aves	Passeriformes	Passerellidae	New World sparrows	Arremonops	tocuyensis	Arremonops tocuyensis	22721395	NA	NA	NA	NA	NA	NA	NA	NA	NA	NA	NA	NA	NA	NA	NA	NA	NA	NA	NA	NA	NA	NA	NA	NA	NA	NA	NA	NA	NA	NA	NA	NA	NA	NA	NA	NA	NA	NA	NA	NA
Arses insularis	Ochre-collared Monarch	Aves	Passeriformes	Monarchidae	Monarch-flycatchers	Arses	insularis	Arses insularis	22707348	NA	NA	NA	NA	NA	NA	NA	NA	NA	NA	NA	NA	NA	NA	NA	NA	NA	NA	NA	NA	NA	NA	NA	NA	NA	NA	NA	NA	NA	NA	NA	NA	NA	NA	NA	NA	NA	NA	NA	NA
Arses kaupi	Pied Monarch	Aves	Passeriformes	Monarchidae	Monarch-flycatchers	Arses	kaupi	Arses kaupi	22707351	NA	NA	NA	NA	NA	NA	NA	NA	NA	NA	NA	NA	NA	NA	NA	NA	NA	NA	NA	NA	NA	NA	NA	NA	NA	NA	NA	NA	NA	NA	NA	NA	NA	NA	NA	NA	NA	NA	NA	NA
Arses lorealis	Frill-necked Monarch	Aves	Passeriformes	Monarchidae	Monarch-flycatchers	Arses	lorealis	Arses lorealis	103712825	NA	NA	NA	NA	NA	NA	NA	NA	NA	NA	NA	NA	NA	NA	NA	NA	NA	NA	NA	NA	NA	NA	NA	NA	NA	NA	NA	NA	NA	NA	NA	NA	NA	NA	NA	NA	NA	NA	NA	NA
Arses telescopthalmus	Frilled Monarch	Aves	Passeriformes	Monarchidae	Monarch-flycatchers	Arses	telescopthalmus	Arses telescopthalmus	103712805	NA	NA	NA	NA	NA	NA	NA	NA	NA	NA	NA	NA	NA	NA	NA	NA	NA	NA	NA	NA	NA	NA	NA	NA	NA	NA	NA	NA	NA	NA	NA	NA	NA	NA	NA	NA	NA	NA	NA	NA
Artamella viridis	White-headed Vanga	Aves	Passeriformes	Vangidae	Vangas and allies	Artamella	viridis	Artamella viridis	22708037	NA	NA	NA	NA	NA	NA	NA	NA	NA	NA	NA	NA	NA	NA	NA	NA	NA	NA	NA	NA	NA	NA	NA	NA	NA	NA	NA	NA	NA	NA	NA	NA	NA	NA	NA	NA	NA	NA	NA	NA
Artamus cinereus	Black-faced Woodswallow	Aves	Passeriformes	Artamidae	Woodswallows and butcherbirds	Artamus	cinereus	Artamus cinereus	22706327	NA	NA	NA	NA	NA	NA	NA	NA	NA	NA	NA	NA	NA	NA	NA	NA	NA	NA	NA	NA	NA	NA	NA	NA	NA	NA	NA	NA	NA	NA	NA	NA	NA	NA	NA	NA	NA	NA	NA	NA
Artamus cyanopterus	Dusky Woodswallow	Aves	Passeriformes	Artamidae	Woodswallows and butcherbirds	Artamus	cyanopterus	Artamus cyanopterus	22706330	NA	NA	NA	NA	NA	NA	NA	NA	NA	NA	NA	NA	NA	NA	NA	NA	NA	NA	NA	NA	NA	NA	NA	NA	NA	NA	NA	NA	NA	NA	NA	NA	NA	NA	NA	NA	NA	NA	NA	NA
Artamus fuscus	Ashy Woodswallow	Aves	Passeriformes	Artamidae	Woodswallows and butcherbirds	Artamus	fuscus	Artamus fuscus	22706302	NA	NA	NA	NA	NA	NA	NA	NA	NA	NA	NA	NA	NA	NA	NA	NA	NA	NA	NA	NA	NA	NA	NA	NA	NA	NA	NA	NA	NA	NA	NA	NA	NA	NA	NA	NA	NA	NA	NA	NA
Artamus insignis	White-backed Woodswallow	Aves	Passeriformes	Artamidae	Woodswallows and butcherbirds	Artamus	insignis	Artamus insignis	22706314	NA	NA	NA	NA	NA	NA	NA	NA	NA	NA	NA	NA	NA	NA	NA	NA	NA	NA	NA	NA	NA	NA	NA	NA	NA	NA	NA	NA	NA	NA	NA	NA	NA	NA	NA	NA	NA	NA	NA	NA
Artamus leucoryn	White-breasted Woodswallow	Aves	Passeriformes	Artamidae	Woodswallows and butcherbirds	Artamus	leucoryn	Artamus leucoryn	22706305	NA	NA	NA	NA	NA	NA	NA	NA	NA	NA	NA	NA	NA	NA	NA	NA	NA	NA	NA	NA	NA	NA	NA	NA	NA	NA	NA	NA	NA	NA	NA	NA	NA	NA	NA	NA	NA	NA	NA	NA
Artamus maximus	Great Woodswallow	Aves	Passeriformes	Artamidae	Woodswallows and butcherbirds	Artamus	maximus	Artamus maximus	22706311	NA	NA	NA	NA	NA	NA	NA	NA	NA	NA	NA	NA	NA	NA	NA	NA	NA	NA	NA	NA	NA	NA	NA	NA	NA	NA	NA	NA	NA	NA	NA	NA	NA	NA	NA	NA	NA	NA	NA	NA
Artamus mentalis	Fiji Woodswallow	Aves	Passeriformes	Artamidae	Woodswallows and butcherbirds	Artamus	mentalis	Artamus mentalis	22706318	NA	NA	NA	NA	NA	NA	NA	NA	NA	NA	NA	NA	NA	NA	NA	NA	NA	NA	NA	NA	NA	NA	NA	NA	NA	NA	NA	NA	NA	NA	NA	NA	NA	NA	NA	NA	NA	NA	NA	NA
Artamus minor	Little Woodswallow	Aves	Passeriformes	Artamidae	Woodswallows and butcherbirds	Artamus	minor	Artamus minor	22706333	NA	NA	NA	NA	NA	NA	NA	NA	NA	NA	NA	NA	NA	NA	NA	NA	NA	NA	NA	NA	NA	NA	NA	NA	NA	NA	NA	NA	NA	NA	NA	NA	NA	NA	NA	NA	NA	NA	NA	NA
Artamus monachus	Ivory-backed Woodswallow	Aves	Passeriformes	Artamidae	Woodswallows and butcherbirds	Artamus	monachus	Artamus monachus	22706308	NA	NA	NA	NA	NA	NA	NA	NA	NA	NA	NA	NA	NA	NA	NA	NA	NA	NA	NA	NA	NA	NA	NA	NA	NA	NA	NA	NA	NA	NA	NA	NA	NA	NA	NA	NA	NA	NA	NA	NA
Artamus personatus	Masked Woodswallow	Aves	Passeriformes	Artamidae	Woodswallows and butcherbirds	Artamus	personatus	Artamus personatus	22706321	NA	NA	NA	NA	NA	NA	NA	NA	NA	NA	NA	NA	NA	NA	NA	NA	NA	NA	NA	NA	NA	NA	NA	NA	NA	NA	NA	NA	NA	NA	NA	NA	NA	NA	NA	NA	NA	NA	NA	NA
Artamus superciliosus	White-browed Woodswallow	Aves	Passeriformes	Artamidae	Woodswallows and butcherbirds	Artamus	superciliosus	Artamus superciliosus	22706324	NA	NA	NA	NA	NA	NA	NA	NA	NA	NA	NA	NA	NA	NA	NA	NA	NA	NA	NA	NA	NA	NA	NA	NA	NA	NA	NA	NA	NA	NA	NA	NA	NA	NA	NA	NA	NA	NA	NA	NA
Artemisiospiza belli	Bell's Sparrow	Aves	Passeriformes	Passerellidae	New World sparrows	Artemisiospiza	belli	Artemisiospiza belli	103780113	NA	NA	NA	NA	NA	NA	NA	NA	NA	NA	NA	NA	NA	NA	NA	NA	NA	NA	NA	NA	NA	NA	NA	NA	NA	NA	NA	NA	NA	NA	NA	NA	NA	NA	NA	NA	NA	NA	NA	NA
Artemisiospiza nevadensis	Sagebrush Sparrow	Aves	Passeriformes	Passerellidae	New World sparrows	Artemisiospiza	nevadensis	Artemisiospiza nevadensis	103780166	NA	NA	NA	NA	NA	NA	NA	NA	NA	NA	NA	NA	NA	NA	NA	NA	NA	NA	NA	NA	NA	NA	NA	NA	NA	NA	NA	NA	NA	NA	NA	NA	NA	NA	NA	NA	NA	NA	NA	NA
Artisornis metopias	Red-capped Forest-warbler	Aves	Passeriformes	Cisticolidae	Cisticolas and allies	Artisornis	metopias	Artisornis metopias	22714948	NA	NA	NA	NA	NA	NA	NA	NA	NA	NA	NA	NA	NA	NA	NA	NA	NA	NA	NA	NA	NA	NA	NA	NA	NA	NA	NA	NA	NA	NA	NA	NA	NA	NA	NA	NA	NA	NA	NA	NA
Artisornis moreaui	Long-billed Forest-warbler	Aves	Passeriformes	Cisticolidae	Cisticolas and allies	Artisornis	moreaui	Artisornis moreaui	103771879	NA	NA	NA	NA	NA	NA	NA	NA	NA	NA	NA	NA	NA	NA	NA	NA	NA	NA	NA	NA	NA	NA	NA	NA	NA	NA	NA	NA	NA	NA	NA	NA	NA	NA	NA	NA	NA	NA	NA	NA
Artisornis sousae	Mozambique Forest-warbler	Aves	Passeriformes	Cisticolidae	Cisticolas and allies	Artisornis	sousae	NA	103772009	NA	NA	NA	NA	NA	NA	NA	NA	NA	NA	NA	NA	NA	NA	NA	NA	NA	NA	NA	NA	NA	NA	NA	NA	NA	NA	NA	NA	NA	NA	NA	NA	NA	NA	NA	NA	NA	NA	NA	NA
Arundinax aedon	Thick-billed Warbler	Aves	Passeriformes	Acrocephalidae	Reed-warblers	Arundinax	aedon	Iduna aedon	22714871	NA	NA	NA	NA	NA	NA	CMS	II	Acrocephalidae spp.	NA	NA	NA	NA	NA	NA	NA	NA	NA	NA	NA	NA	NA	NA	NA	NA	NA	NA	NA	NA	NA	NA	NA	NA	NA	NA	NA	NA	NA	NA	NA
Arundinicola leucocephala	White-headed Marsh-tyrant	Aves	Passeriformes	Tyrannidae	Tyrant-flycatchers	Arundinicola	leucocephala	Arundinicola leucocephala	22700291	NA	NA	NA	NA	NA	NA	NA	NA	NA	NA	NA	NA	NA	NA	NA	NA	NA	NA	NA	NA	NA	NA	NA	NA	NA	NA	NA	NA	NA	NA	NA	NA	NA	NA	NA	NA	NA	NA	NA	NA
Asemospiza fuliginosa	Sooty Grassquit	Aves	Passeriformes	Thraupidae	Tanagers	Asemospiza	fuliginosa	Tiaris fuliginosus	22723614	NA	NA	NA	NA	NA	NA	NA	NA	NA	NA	NA	NA	NA	NA	NA	NA	NA	NA	NA	NA	NA	NA	NA	NA	NA	NA	NA	NA	NA	NA	NA	NA	NA	NA	NA	NA	NA	NA	NA	NA
Asemospiza obscura	Dull-colored Grassquit	Aves	Passeriformes	Thraupidae	Tanagers	Asemospiza	obscura	Tiaris obscurus	22723584	NA	NA	NA	NA	NA	NA	NA	NA	NA	NA	NA	NA	NA	NA	NA	NA	NA	NA	NA	NA	NA	NA	NA	NA	NA	NA	NA	NA	NA	NA	NA	NA	NA	NA	NA	NA	NA	NA	NA	NA
Ashbyia lovensis	Gibberbird	Aves	Passeriformes	Meliphagidae	Honeyeaters	Ashbyia	lovensis	Ashbyia lovensis	22704487	NA	NA	NA	NA	NA	NA	NA	NA	NA	NA	NA	NA	NA	NA	NA	NA	NA	NA	NA	NA	NA	NA	NA	NA	NA	NA	NA	NA	NA	NA	NA	NA	NA	NA	NA	NA	NA	NA	NA	NA
Asthenes anthoides	Austral Canastero	Aves	Passeriformes	Furnariidae	Ovenbirds	Asthenes	anthoides	Asthenes anthoides	22702566	NA	NA	NA	NA	NA	NA	NA	NA	NA	NA	NA	NA	NA	NA	NA	NA	NA	NA	NA	NA	NA	NA	NA	NA	NA	NA	NA	NA	NA	NA	NA	NA	NA	NA	NA	NA	NA	NA	NA	NA
Asthenes arequipae	Arequipa Canastero	Aves	Passeriformes	Furnariidae	Ovenbirds	Asthenes	arequipae	NA	22732009	NA	NA	NA	NA	NA	NA	NA	NA	NA	NA	NA	NA	NA	NA	NA	NA	NA	NA	NA	NA	NA	NA	NA	NA	NA	NA	NA	NA	NA	NA	NA	NA	NA	NA	NA	NA	NA	NA	NA	NA
Asthenes ayacuchensis	Ayacucho Thistletail	Aves	Passeriformes	Furnariidae	Ovenbirds	Asthenes	ayacuchensis	NA	103673988	NA	NA	NA	NA	NA	NA	NA	NA	NA	NA	NA	NA	NA	NA	NA	NA	NA	NA	NA	NA	NA	NA	NA	NA	NA	NA	NA	NA	NA	NA	NA	NA	NA	NA	NA	NA	NA	NA	NA	NA
Asthenes baeri	Short-billed Canastero	Aves	Passeriformes	Furnariidae	Ovenbirds	Asthenes	baeri	Asthenes baeri	22702491	NA	NA	NA	NA	NA	NA	NA	NA	NA	NA	NA	NA	NA	NA	NA	NA	NA	NA	NA	NA	NA	NA	NA	NA	NA	NA	NA	NA	NA	NA	NA	NA	NA	NA	NA	NA	NA	NA	NA	NA
Asthenes berlepschi	Berlepsch's Canastero	Aves	Passeriformes	Furnariidae	Ovenbirds	Asthenes	berlepschi	Asthenes berlepschi	22702527	NA	NA	NA	NA	NA	NA	NA	NA	NA	NA	NA	NA	NA	NA	NA	NA	NA	NA	NA	NA	NA	NA	NA	NA	NA	NA	NA	NA	NA	NA	NA	NA	NA	NA	NA	NA	NA	NA	NA	NA
Asthenes coryi	Ochre-browed Thistletail	Aves	Passeriformes	Furnariidae	Ovenbirds	Asthenes	coryi	Schizoeaca coryi	22702209	NA	NA	NA	NA	NA	NA	NA	NA	NA	NA	NA	NA	NA	NA	NA	NA	NA	NA	NA	NA	NA	NA	NA	NA	NA	NA	NA	NA	NA	NA	NA	NA	NA	NA	NA	NA	NA	NA	NA	NA
Asthenes dorbignyi	Creamy-breasted Canastero	Aves	Passeriformes	Furnariidae	Ovenbirds	Asthenes	dorbignyi	Asthenes dorbignyi	103673120	NA	NA	NA	NA	NA	NA	NA	NA	NA	NA	NA	NA	NA	NA	NA	NA	NA	NA	NA	NA	NA	NA	NA	NA	NA	NA	NA	NA	NA	NA	NA	NA	NA	NA	NA	NA	NA	NA	NA	NA
Asthenes flammulata	Many-striped Canastero	Aves	Passeriformes	Furnariidae	Ovenbirds	Asthenes	flammulata	Asthenes flammulata	22702572	NA	NA	NA	NA	NA	NA	NA	NA	NA	NA	NA	NA	NA	NA	NA	NA	NA	NA	NA	NA	NA	NA	NA	NA	NA	NA	NA	NA	NA	NA	NA	NA	NA	NA	NA	NA	NA	NA	NA	NA
Asthenes fuliginosa	White-chinned Thistletail	Aves	Passeriformes	Furnariidae	Ovenbirds	Asthenes	fuliginosa	Schizoeaca fuliginosa	22702217	NA	NA	NA	NA	NA	NA	NA	NA	NA	NA	NA	NA	NA	NA	NA	NA	NA	NA	NA	NA	NA	NA	NA	NA	NA	NA	NA	NA	NA	NA	NA	NA	NA	NA	NA	NA	NA	NA	NA	NA
Asthenes griseomurina	Mouse-colored Thistletail	Aves	Passeriformes	Furnariidae	Ovenbirds	Asthenes	griseomurina	Schizoeaca griseomurina	22702225	NA	NA	NA	NA	NA	NA	NA	NA	NA	NA	NA	NA	NA	NA	NA	NA	NA	NA	NA	NA	NA	NA	NA	NA	NA	NA	NA	NA	NA	NA	NA	NA	NA	NA	NA	NA	NA	NA	NA	NA
Asthenes harterti	Black-throated Thistletail	Aves	Passeriformes	Furnariidae	Ovenbirds	Asthenes	harterti	Schizoeaca harterti	22702258	NA	NA	NA	NA	NA	NA	NA	NA	NA	NA	NA	NA	NA	NA	NA	NA	NA	NA	NA	NA	NA	NA	NA	NA	NA	NA	NA	NA	NA	NA	NA	NA	NA	NA	NA	NA	NA	NA	NA	NA
Asthenes helleri	Puna Thistletail	Aves	Passeriformes	Furnariidae	Ovenbirds	Asthenes	helleri	Schizoeaca helleri	22702250	NA	NA	NA	NA	NA	NA	NA	NA	NA	NA	NA	NA	NA	NA	NA	NA	NA	NA	NA	NA	NA	NA	NA	NA	NA	NA	NA	NA	NA	NA	NA	NA	NA	NA	NA	NA	NA	NA	NA	NA
Asthenes heterura	Maquis Canastero	Aves	Passeriformes	Furnariidae	Ovenbirds	Asthenes	heterura	Asthenes heterura	22702500	NA	NA	NA	NA	NA	NA	NA	NA	NA	NA	NA	NA	NA	NA	NA	NA	NA	NA	NA	NA	NA	NA	NA	NA	NA	NA	NA	NA	NA	NA	NA	NA	NA	NA	NA	NA	NA	NA	NA	NA
Asthenes huancavelicae	Huancavelica Canastero	Aves	Passeriformes	Furnariidae	Ovenbirds	Asthenes	huancavelicae	NA	103673286	NA	NA	NA	NA	NA	NA	NA	NA	NA	NA	NA	NA	NA	NA	NA	NA	NA	NA	NA	NA	NA	NA	NA	NA	NA	NA	NA	NA	NA	NA	NA	NA	NA	NA	NA	NA	NA	NA	NA	NA
Asthenes hudsoni	Hudson's Canastero	Aves	Passeriformes	Furnariidae	Ovenbirds	Asthenes	hudsoni	Asthenes hudsoni	22702582	NA	NA	NA	NA	NA	NA	NA	NA	NA	NA	NA	NA	NA	NA	NA	NA	NA	NA	NA	NA	NA	NA	NA	NA	NA	NA	NA	NA	NA	NA	NA	NA	NA	NA	NA	NA	NA	NA	NA	NA
Asthenes humilis	Streak-throated Canastero	Aves	Passeriformes	Furnariidae	Ovenbirds	Asthenes	humilis	Asthenes humilis	22702555	NA	NA	NA	NA	NA	NA	NA	NA	NA	NA	NA	NA	NA	NA	NA	NA	NA	NA	NA	NA	NA	NA	NA	NA	NA	NA	NA	NA	NA	NA	NA	NA	NA	NA	NA	NA	NA	NA	NA	NA
Asthenes luizae	Cipo Canastero	Aves	Passeriformes	Furnariidae	Ovenbirds	Asthenes	luizae	Asthenes luizae	22702514	NA	NA	NA	NA	NA	NA	NA	NA	NA	NA	NA	NA	NA	NA	NA	NA	NA	NA	NA	NA	NA	NA	NA	NA	NA	NA	NA	NA	NA	NA	NA	NA	NA	NA	NA	NA	NA	NA	NA	NA
Asthenes maculicauda	Scribble-tailed Canastero	Aves	Passeriformes	Furnariidae	Ovenbirds	Asthenes	maculicauda	Asthenes maculicauda	22702579	NA	NA	NA	NA	NA	NA	NA	NA	NA	NA	NA	NA	NA	NA	NA	NA	NA	NA	NA	NA	NA	NA	NA	NA	NA	NA	NA	NA	NA	NA	NA	NA	NA	NA	NA	NA	NA	NA	NA	NA
Asthenes modesta	Cordilleran Canastero	Aves	Passeriformes	Furnariidae	Ovenbirds	Asthenes	modesta	Asthenes modesta	22702511	NA	NA	NA	NA	NA	NA	NA	NA	NA	NA	NA	NA	NA	NA	NA	NA	NA	NA	NA	NA	NA	NA	NA	NA	NA	NA	NA	NA	NA	NA	NA	NA	NA	NA	NA	NA	NA	NA	NA	NA
Asthenes moreirae	Itatiaia Spinetail	Aves	Passeriformes	Furnariidae	Ovenbirds	Asthenes	moreirae	Oreophylax moreirae	22702266	NA	NA	NA	NA	NA	NA	NA	NA	NA	NA	NA	NA	NA	NA	NA	NA	NA	NA	NA	NA	NA	NA	NA	NA	NA	NA	NA	NA	NA	NA	NA	NA	NA	NA	NA	NA	NA	NA	NA	NA
Asthenes ottonis	Rusty-fronted Canastero	Aves	Passeriformes	Furnariidae	Ovenbirds	Asthenes	ottonis	Asthenes ottonis	22702497	NA	NA	NA	NA	NA	NA	NA	NA	NA	NA	NA	NA	NA	NA	NA	NA	NA	NA	NA	NA	NA	NA	NA	NA	NA	NA	NA	NA	NA	NA	NA	NA	NA	NA	NA	NA	NA	NA	NA	NA
Asthenes palpebralis	Eye-ringed Thistletail	Aves	Passeriformes	Furnariidae	Ovenbirds	Asthenes	palpebralis	Schizoeaca palpebralis	22702234	NA	NA	NA	NA	NA	NA	NA	NA	NA	NA	NA	NA	NA	NA	NA	NA	NA	NA	NA	NA	NA	NA	NA	NA	NA	NA	NA	NA	NA	NA	NA	NA	NA	NA	NA	NA	NA	NA	NA	NA
Asthenes perijana	Perija Thistletail	Aves	Passeriformes	Furnariidae	Ovenbirds	Asthenes	perijana	Schizoeaca perijana	22702200	NA	NA	NA	NA	NA	NA	NA	NA	NA	NA	NA	NA	NA	NA	NA	NA	NA	NA	NA	NA	NA	NA	NA	NA	NA	NA	NA	NA	NA	NA	NA	NA	NA	NA	NA	NA	NA	NA	NA	NA
Asthenes pudibunda	Canyon Canastero	Aves	Passeriformes	Furnariidae	Ovenbirds	Asthenes	pudibunda	Asthenes pudibunda	22702494	NA	NA	NA	NA	NA	NA	NA	NA	NA	NA	NA	NA	NA	NA	NA	NA	NA	NA	NA	NA	NA	NA	NA	NA	NA	NA	NA	NA	NA	NA	NA	NA	NA	NA	NA	NA	NA	NA	NA	NA
Asthenes pyrrholeuca	Sharp-billed Canastero	Aves	Passeriformes	Furnariidae	Ovenbirds	Asthenes	pyrrholeuca	Asthenes pyrrholeuca	22702487	NA	NA	NA	NA	NA	NA	NA	NA	NA	NA	NA	NA	NA	NA	NA	NA	NA	NA	NA	NA	NA	NA	NA	NA	NA	NA	NA	NA	NA	NA	NA	NA	NA	NA	NA	NA	NA	NA	NA	NA
Asthenes urubambensis	Line-fronted Canastero	Aves	Passeriformes	Furnariidae	Ovenbirds	Asthenes	urubambensis	Asthenes urubambensis	22702569	NA	NA	NA	NA	NA	NA	NA	NA	NA	NA	NA	NA	NA	NA	NA	NA	NA	NA	NA	NA	NA	NA	NA	NA	NA	NA	NA	NA	NA	NA	NA	NA	NA	NA	NA	NA	NA	NA	NA	NA
Asthenes usheri	White-tailed Canastero	Aves	Passeriformes	Furnariidae	Ovenbirds	Asthenes	usheri	NA	22724718	NA	NA	NA	NA	NA	NA	NA	NA	NA	NA	NA	NA	NA	NA	NA	NA	NA	NA	NA	NA	NA	NA	NA	NA	NA	NA	NA	NA	NA	NA	NA	NA	NA	NA	NA	NA	NA	NA	NA	NA
Asthenes vilcabambae	Vilcabamba Thistletail	Aves	Passeriformes	Furnariidae	Ovenbirds	Asthenes	vilcabambae	Schizoeaca vilcabambae	103673977	NA	NA	NA	NA	NA	NA	NA	NA	NA	NA	NA	NA	NA	NA	NA	NA	NA	NA	NA	NA	NA	NA	NA	NA	NA	NA	NA	NA	NA	NA	NA	NA	NA	NA	NA	NA	NA	NA	NA	NA
Asthenes virgata	Junin Canastero	Aves	Passeriformes	Furnariidae	Ovenbirds	Asthenes	virgata	Asthenes virgata	22702575	NA	NA	NA	NA	NA	NA	NA	NA	NA	NA	NA	NA	NA	NA	NA	NA	NA	NA	NA	NA	NA	NA	NA	NA	NA	NA	NA	NA	NA	NA	NA	NA	NA	NA	NA	NA	NA	NA	NA	NA
Asthenes wyatti	Streak-backed Canastero	Aves	Passeriformes	Furnariidae	Ovenbirds	Asthenes	wyatti	Asthenes sclateri, Asthenes wyatti	103673405	NA	NA	NA	NA	NA	NA	NA	NA	NA	NA	NA	NA	NA	NA	NA	NA	NA	NA	NA	NA	NA	NA	NA	NA	NA	NA	NA	NA	NA	NA	NA	NA	NA	NA	NA	NA	NA	NA	NA	NA
Astrapia mayeri	Ribbon-tailed Astrapia	Aves	Passeriformes	Paradisaeidae	Birds-of-paradise	Astrapia	mayeri	Astrapia mayeri	22706218	II	Paradisaeidae spp.	II	NA	NA	NA	NA	NA	NA	B	Paradisaeidae spp.	NA	NA	yes	US,GB,CH,AU	PG	NA	NA	NA	NA	NA	NA	NA	NA	NA	NA	NA	NA	NA	NA	NA	NA	NA	NA	NA	NA	feathers,derivatives	2	Personal,Commercial,Educational	3
Astrapia nigra	Arfak Astrapia	Aves	Passeriformes	Paradisaeidae	Birds-of-paradise	Astrapia	nigra	Astrapia nigra	22706212	II	Paradisaeidae spp.	II	NA	NA	NA	NA	NA	NA	B	Paradisaeidae spp.	NA	NA	yes	US,AU	AU,PG	NA	NA	NA	NA	NA	NA	NA	NA	NA	NA	NA	NA	NA	NA	NA	NA	NA	NA	NA	NA	NA	NA	NA	NA
Astrapia rothschildi	Huon Astrapia	Aves	Passeriformes	Paradisaeidae	Birds-of-paradise	Astrapia	rothschildi	Astrapia rothschildi	22706226	II	Paradisaeidae spp.	II	NA	NA	NA	NA	NA	NA	B	Paradisaeidae spp.	NA	NA	NA	NA	NA	NA	NA	NA	NA	NA	NA	NA	NA	NA	NA	NA	NA	NA	NA	NA	NA	NA	NA	NA	NA	NA	NA	NA	NA
Astrapia splendidissima	Splendid Astrapia	Aves	Passeriformes	Paradisaeidae	Birds-of-paradise	Astrapia	splendidissima	Astrapia splendidissima	22706215	II	Paradisaeidae spp.	II	NA	NA	NA	NA	NA	NA	B	Paradisaeidae spp.	NA	NA	yes	AU,US	GB,AU,PG,ID	NA	NA	NA	NA	NA	NA	NA	NA	NA	NA	NA	NA	NA	NA	NA	NA	NA	NA	NA	NA	NA	NA	NA	NA
Astrapia stephaniae	Stephanie's Astrapia	Aves	Passeriformes	Paradisaeidae	Birds-of-paradise	Astrapia	stephaniae	Astrapia stephaniae	22706222	II	Paradisaeidae spp.	II	NA	NA	NA	NA	NA	NA	B	Paradisaeidae spp.	NA	NA	yes	US,AU,PG,XX,JP,SZ,CK,AS,FR	PG,AU,GB	NA	NA	NA	NA	NA	NA	NA	NA	NA	NA	NA	NA	NA	NA	NA	NA	NA	NA	NA	NA	specimens,feathers	2	Scientific,Personal,Educational	3
Atalotriccus pilaris	Pale-eyed Pygmy-tyrant	Aves	Passeriformes	Tyrannidae	Tyrant-flycatchers	Atalotriccus	pilaris	Atalotriccus pilaris	22699574	NA	NA	NA	NA	NA	NA	NA	NA	NA	NA	NA	NA	NA	NA	NA	NA	NA	NA	NA	NA	NA	NA	NA	NA	NA	NA	NA	NA	NA	NA	NA	NA	NA	NA	NA	NA	NA	NA	NA	NA
Atimastillas flavicollis	Yellow-throated Greenbul	Aves	Passeriformes	Pycnonotidae	Bulbuls	Atimastillas	flavicollis	Atimastillas flavicollis	103817373	NA	NA	NA	NA	NA	NA	NA	NA	NA	NA	NA	NA	NA	NA	NA	NA	NA	NA	NA	NA	NA	NA	NA	NA	NA	NA	NA	NA	NA	NA	NA	NA	NA	NA	NA	NA	NA	NA	NA	NA
Atimastillas flavigula	Pale-throated Greenbul	Aves	Passeriformes	Pycnonotidae	Bulbuls	Atimastillas	flavigula	NA	103817506	NA	NA	NA	NA	NA	NA	NA	NA	NA	NA	NA	NA	NA	NA	NA	NA	NA	NA	NA	NA	NA	NA	NA	NA	NA	NA	NA	NA	NA	NA	NA	NA	NA	NA	NA	NA	NA	NA	NA	NA
Atlapetes albiceps	White-headed Brush-finch	Aves	Passeriformes	Passerellidae	New World sparrows	Atlapetes	albiceps	Atlapetes albiceps	22721482	NA	NA	NA	NA	NA	NA	NA	NA	NA	NA	NA	NA	NA	NA	NA	NA	NA	NA	NA	NA	NA	NA	NA	NA	NA	NA	NA	NA	NA	NA	NA	NA	NA	NA	NA	NA	NA	NA	NA	NA
Atlapetes albinucha	White-naped Brush-finch	Aves	Passeriformes	Passerellidae	New World sparrows	Atlapetes	albinucha	Atlapetes albinucha	22734026	NA	NA	NA	NA	NA	NA	NA	NA	NA	NA	NA	NA	NA	NA	NA	NA	NA	NA	NA	NA	NA	NA	NA	NA	NA	NA	NA	NA	NA	NA	NA	NA	NA	NA	NA	NA	NA	NA	NA	NA
Atlapetes albofrenatus	Moustached Brush-finch	Aves	Passeriformes	Passerellidae	New World sparrows	Atlapetes	albofrenatus	Atlapetes albofrenatus	103773936	NA	NA	NA	NA	NA	NA	NA	NA	NA	NA	NA	NA	NA	NA	NA	NA	NA	NA	NA	NA	NA	NA	NA	NA	NA	NA	NA	NA	NA	NA	NA	NA	NA	NA	NA	NA	NA	NA	NA	NA
Atlapetes blancae	Antioquia Brush-finch	Aves	Passeriformes	Passerellidae	New World sparrows	Atlapetes	blancae	Atlapetes blancae	22735460	NA	NA	NA	NA	NA	NA	NA	NA	NA	NA	NA	NA	NA	NA	NA	NA	NA	NA	NA	NA	NA	NA	NA	NA	NA	NA	NA	NA	NA	NA	NA	NA	NA	NA	NA	NA	NA	NA	NA	NA
Atlapetes canigenis	Cuzco Brush-finch	Aves	Passeriformes	Passerellidae	New World sparrows	Atlapetes	canigenis	Atlapetes canigenis	22728576	NA	NA	NA	NA	NA	NA	NA	NA	NA	NA	NA	NA	NA	NA	NA	NA	NA	NA	NA	NA	NA	NA	NA	NA	NA	NA	NA	NA	NA	NA	NA	NA	NA	NA	NA	NA	NA	NA	NA	NA
Atlapetes citrinellus	Yellow-striped Brush-finch	Aves	Passeriformes	Passerellidae	New World sparrows	Atlapetes	citrinellus	Atlapetes citrinellus	22721514	NA	NA	NA	NA	NA	NA	NA	NA	NA	NA	NA	NA	NA	NA	NA	NA	NA	NA	NA	NA	NA	NA	NA	NA	NA	NA	NA	NA	NA	NA	NA	NA	NA	NA	NA	NA	NA	NA	NA	NA
Atlapetes crassus	Choco Brush-finch	Aves	Passeriformes	Passerellidae	New World sparrows	Atlapetes	crassus	Atlapetes crassus	103774244	NA	NA	NA	NA	NA	NA	NA	NA	NA	NA	NA	NA	NA	NA	NA	NA	NA	NA	NA	NA	NA	NA	NA	NA	NA	NA	NA	NA	NA	NA	NA	NA	NA	NA	NA	NA	NA	NA	NA	NA
Atlapetes flaviceps	Yellow-headed Brush-finch	Aves	Passeriformes	Passerellidae	New World sparrows	Atlapetes	flaviceps	Atlapetes flaviceps	22721439	NA	NA	NA	NA	NA	NA	NA	NA	NA	NA	NA	NA	NA	NA	NA	NA	NA	NA	NA	NA	NA	NA	NA	NA	NA	NA	NA	NA	NA	NA	NA	NA	NA	NA	NA	NA	NA	NA	NA	NA
Atlapetes forbesi	Apurimac Brush-finch	Aves	Passeriformes	Passerellidae	New World sparrows	Atlapetes	forbesi	Atlapetes forbesi	22728563	NA	NA	NA	NA	NA	NA	NA	NA	NA	NA	NA	NA	NA	NA	NA	NA	NA	NA	NA	NA	NA	NA	NA	NA	NA	NA	NA	NA	NA	NA	NA	NA	NA	NA	NA	NA	NA	NA	NA	NA
Atlapetes fulviceps	Fulvous-headed Brush-finch	Aves	Passeriformes	Passerellidae	New World sparrows	Atlapetes	fulviceps	Atlapetes fulviceps	22721509	NA	NA	NA	NA	NA	NA	NA	NA	NA	NA	NA	NA	NA	NA	NA	NA	NA	NA	NA	NA	NA	NA	NA	NA	NA	NA	NA	NA	NA	NA	NA	NA	NA	NA	NA	NA	NA	NA	NA	NA
Atlapetes fuscoolivaceus	Dusky-headed Brush-finch	Aves	Passeriformes	Passerellidae	New World sparrows	Atlapetes	fuscoolivaceus	Atlapetes fuscoolivaceus	22721445	NA	NA	NA	NA	NA	NA	NA	NA	NA	NA	NA	NA	NA	NA	NA	NA	NA	NA	NA	NA	NA	NA	NA	NA	NA	NA	NA	NA	NA	NA	NA	NA	NA	NA	NA	NA	NA	NA	NA	NA
Atlapetes latinuchus	Yellow-breasted Brush-finch	Aves	Passeriformes	Passerellidae	New World sparrows	Atlapetes	latinuchus	Atlapetes latinuchus	103774301	NA	NA	NA	NA	NA	NA	NA	NA	NA	NA	NA	NA	NA	NA	NA	NA	NA	NA	NA	NA	NA	NA	NA	NA	NA	NA	NA	NA	NA	NA	NA	NA	NA	NA	NA	NA	NA	NA	NA	NA
Atlapetes leucopis	White-rimmed Brush-finch	Aves	Passeriformes	Passerellidae	New World sparrows	Atlapetes	leucopis	Atlapetes leucopis	22721424	NA	NA	NA	NA	NA	NA	NA	NA	NA	NA	NA	NA	NA	NA	NA	NA	NA	NA	NA	NA	NA	NA	NA	NA	NA	NA	NA	NA	NA	NA	NA	NA	NA	NA	NA	NA	NA	NA	NA	NA
Atlapetes leucopterus	White-winged Brush-finch	Aves	Passeriformes	Passerellidae	New World sparrows	Atlapetes	leucopterus	Atlapetes leucopterus	103774822	NA	NA	NA	NA	NA	NA	NA	NA	NA	NA	NA	NA	NA	NA	NA	NA	NA	NA	NA	NA	NA	NA	NA	NA	NA	NA	NA	NA	NA	NA	NA	NA	NA	NA	NA	NA	NA	NA	NA	NA
Atlapetes melanocephalus	Santa Marta Brush-finch	Aves	Passeriformes	Passerellidae	New World sparrows	Atlapetes	melanocephalus	Atlapetes melanocephalus	22721434	NA	NA	NA	NA	NA	NA	NA	NA	NA	NA	NA	NA	NA	NA	NA	NA	NA	NA	NA	NA	NA	NA	NA	NA	NA	NA	NA	NA	NA	NA	NA	NA	NA	NA	NA	NA	NA	NA	NA	NA
Atlapetes melanolaemus	Black-faced Brush-finch	Aves	Passeriformes	Passerellidae	New World sparrows	Atlapetes	melanolaemus	Atlapetes melanolaemus	22733786	NA	NA	NA	NA	NA	NA	NA	NA	NA	NA	NA	NA	NA	NA	NA	NA	NA	NA	NA	NA	NA	NA	NA	NA	NA	NA	NA	NA	NA	NA	NA	NA	NA	NA	NA	NA	NA	NA	NA	NA
Atlapetes melanopsis	Black-spectacled Brush-finch	Aves	Passeriformes	Passerellidae	New World sparrows	Atlapetes	melanopsis	Atlapetes melanopsis	22724596	NA	NA	NA	NA	NA	NA	NA	NA	NA	NA	NA	NA	NA	NA	NA	NA	NA	NA	NA	NA	NA	NA	NA	NA	NA	NA	NA	NA	NA	NA	NA	NA	NA	NA	NA	NA	NA	NA	NA	NA
Atlapetes meridae	Merida Brush-finch	Aves	Passeriformes	Passerellidae	New World sparrows	Atlapetes	meridae	NA	103773992	NA	NA	NA	NA	NA	NA	NA	NA	NA	NA	NA	NA	NA	NA	NA	NA	NA	NA	NA	NA	NA	NA	NA	NA	NA	NA	NA	NA	NA	NA	NA	NA	NA	NA	NA	NA	NA	NA	NA	NA
Atlapetes nationi	Rusty-bellied Brush-finch	Aves	Passeriformes	Passerellidae	New World sparrows	Atlapetes	nationi	Atlapetes nationi	22721470	NA	NA	NA	NA	NA	NA	NA	NA	NA	NA	NA	NA	NA	NA	NA	NA	NA	NA	NA	NA	NA	NA	NA	NA	NA	NA	NA	NA	NA	NA	NA	NA	NA	NA	NA	NA	NA	NA	NA	NA
Atlapetes nigrifrons	Black-fronted Brush-finch	Aves	Passeriformes	Passerellidae	New World sparrows	Atlapetes	nigrifrons	Atlapetes nigrifrons	103774363	NA	NA	NA	NA	NA	NA	NA	NA	NA	NA	NA	NA	NA	NA	NA	NA	NA	NA	NA	NA	NA	NA	NA	NA	NA	NA	NA	NA	NA	NA	NA	NA	NA	NA	NA	NA	NA	NA	NA	NA
Atlapetes pallidiceps	Pale-headed Brush-finch	Aves	Passeriformes	Passerellidae	New World sparrows	Atlapetes	pallidiceps	Atlapetes pallidiceps	22721487	NA	NA	NA	NA	NA	NA	NA	NA	NA	NA	NA	NA	NA	NA	NA	NA	NA	NA	NA	NA	NA	NA	NA	NA	NA	NA	NA	NA	NA	NA	NA	NA	NA	NA	NA	NA	NA	NA	NA	NA
Atlapetes pallidinucha	Pale-naped Brush-finch	Aves	Passeriformes	Passerellidae	New World sparrows	Atlapetes	pallidinucha	Atlapetes pallidinucha	22721414	NA	NA	NA	NA	NA	NA	NA	NA	NA	NA	NA	NA	NA	NA	NA	NA	NA	NA	NA	NA	NA	NA	NA	NA	NA	NA	NA	NA	NA	NA	NA	NA	NA	NA	NA	NA	NA	NA	NA	NA
Atlapetes paynteri	Cream-crowned Brush-finch	Aves	Passeriformes	Passerellidae	New World sparrows	Atlapetes	paynteri	NA	103774870	NA	NA	NA	NA	NA	NA	NA	NA	NA	NA	NA	NA	NA	NA	NA	NA	NA	NA	NA	NA	NA	NA	NA	NA	NA	NA	NA	NA	NA	NA	NA	NA	NA	NA	NA	NA	NA	NA	NA	NA
Atlapetes personatus	Tepui Brush-finch	Aves	Passeriformes	Passerellidae	New World sparrows	Atlapetes	personatus	Atlapetes personatus	22721504	NA	NA	NA	NA	NA	NA	NA	NA	NA	NA	NA	NA	NA	NA	NA	NA	NA	NA	NA	NA	NA	NA	NA	NA	NA	NA	NA	NA	NA	NA	NA	NA	NA	NA	NA	NA	NA	NA	NA	NA
Atlapetes pileatus	Rufous-capped Brush-finch	Aves	Passeriformes	Passerellidae	New World sparrows	Atlapetes	pileatus	Atlapetes pileatus	22721429	NA	NA	NA	NA	NA	NA	NA	NA	NA	NA	NA	NA	NA	NA	NA	NA	NA	NA	NA	NA	NA	NA	NA	NA	NA	NA	NA	NA	NA	NA	NA	NA	NA	NA	NA	NA	NA	NA	NA	NA
Atlapetes rufigenis	Rufous-eared Brush-finch	Aves	Passeriformes	Passerellidae	New World sparrows	Atlapetes	rufigenis	Atlapetes rufigenis	22721492	NA	NA	NA	NA	NA	NA	NA	NA	NA	NA	NA	NA	NA	NA	NA	NA	NA	NA	NA	NA	NA	NA	NA	NA	NA	NA	NA	NA	NA	NA	NA	NA	NA	NA	NA	NA	NA	NA	NA	NA
Atlapetes rufinucha	Bolivian Brush-finch	Aves	Passeriformes	Passerellidae	New World sparrows	Atlapetes	rufinucha	Atlapetes rufinucha	22733777	NA	NA	NA	NA	NA	NA	NA	NA	NA	NA	NA	NA	NA	NA	NA	NA	NA	NA	NA	NA	NA	NA	NA	NA	NA	NA	NA	NA	NA	NA	NA	NA	NA	NA	NA	NA	NA	NA	NA	NA
Atlapetes schistaceus	Slaty Brush-finch	Aves	Passeriformes	Passerellidae	New World sparrows	Atlapetes	schistaceus	Atlapetes schistaceus	103774619	NA	NA	NA	NA	NA	NA	NA	NA	NA	NA	NA	NA	NA	NA	NA	NA	NA	NA	NA	NA	NA	NA	NA	NA	NA	NA	NA	NA	NA	NA	NA	NA	NA	NA	NA	NA	NA	NA	NA	NA
Atlapetes seebohmi	Bay-crowned Brush-finch	Aves	Passeriformes	Passerellidae	New World sparrows	Atlapetes	seebohmi	Atlapetes seebohmi	22721465	NA	NA	NA	NA	NA	NA	NA	NA	NA	NA	NA	NA	NA	NA	NA	NA	NA	NA	NA	NA	NA	NA	NA	NA	NA	NA	NA	NA	NA	NA	NA	NA	NA	NA	NA	NA	NA	NA	NA	NA
Atlapetes semirufus	Ochre-breasted Brush-finch	Aves	Passeriformes	Passerellidae	New World sparrows	Atlapetes	semirufus	Atlapetes semirufus	22721499	NA	NA	NA	NA	NA	NA	NA	NA	NA	NA	NA	NA	NA	NA	NA	NA	NA	NA	NA	NA	NA	NA	NA	NA	NA	NA	NA	NA	NA	NA	NA	NA	NA	NA	NA	NA	NA	NA	NA	NA
Atlapetes taczanowskii	Taczanowski's Brush-finch	Aves	Passeriformes	Passerellidae	New World sparrows	Atlapetes	taczanowskii	NA	103774724	NA	NA	NA	NA	NA	NA	NA	NA	NA	NA	NA	NA	NA	NA	NA	NA	NA	NA	NA	NA	NA	NA	NA	NA	NA	NA	NA	NA	NA	NA	NA	NA	NA	NA	NA	NA	NA	NA	NA	NA
Atlapetes terborghi	Vilcabamba Brush-finch	Aves	Passeriformes	Passerellidae	New World sparrows	Atlapetes	terborghi	Atlapetes terborghi	22728571	NA	NA	NA	NA	NA	NA	NA	NA	NA	NA	NA	NA	NA	NA	NA	NA	NA	NA	NA	NA	NA	NA	NA	NA	NA	NA	NA	NA	NA	NA	NA	NA	NA	NA	NA	NA	NA	NA	NA	NA
Atlapetes tricolor	Tricolored Brush-finch	Aves	Passeriformes	Passerellidae	New World sparrows	Atlapetes	tricolor	Atlapetes tricolor	103774148	NA	NA	NA	NA	NA	NA	NA	NA	NA	NA	NA	NA	NA	NA	NA	NA	NA	NA	NA	NA	NA	NA	NA	NA	NA	NA	NA	NA	NA	NA	NA	NA	NA	NA	NA	NA	NA	NA	NA	NA
Atrichornis clamosus	Noisy Scrub-bird	Aves	Passeriformes	Atrichornithidae	Scrub-birds	Atrichornis	clamosus	Atrichornis clamosus	22703612	I	Atrichornis clamosus	I	Unchanged	NA	ADDITION	NA	NA	NA	A	Atrichornis clamosus	NA	NA	yes	NZ	AU	NA	NA	NA	NA	NA	NA	NA	NA	NA	NA	NA	NA	NA	NA	NA	NA	NA	NA	NA	NA	specimens	1	Scientific	1
Atrichornis rufescens	Rufous Scrub-bird	Aves	Passeriformes	Atrichornithidae	Scrub-birds	Atrichornis	rufescens	Atrichornis rufescens	22703608	NA	NA	NA	NA	NA	NA	NA	NA	NA	NA	NA	NA	NA	NA	NA	NA	NA	NA	NA	NA	NA	NA	NA	NA	NA	NA	NA	NA	NA	NA	NA	NA	NA	NA	NA	NA	NA	NA	NA	NA
Atronanus fuliginosus	Forest Swallow	Aves	Passeriformes	Hirundinidae	Swallows and martins	Atronanus	fuliginosus	Petrochelidon fuliginosa	22712471	NA	NA	NA	NA	NA	NA	NA	NA	NA	NA	NA	NA	NA	NA	NA	NA	NA	NA	NA	NA	NA	NA	NA	NA	NA	NA	NA	NA	NA	NA	NA	NA	NA	NA	NA	NA	NA	NA	NA	NA
Atticora fasciata	White-banded Swallow	Aves	Passeriformes	Hirundinidae	Swallows and martins	Atticora	fasciata	Atticora fasciata	22712137	NA	NA	NA	NA	NA	NA	NA	NA	NA	NA	NA	NA	NA	NA	NA	NA	NA	NA	NA	NA	NA	NA	NA	NA	NA	NA	NA	NA	NA	NA	NA	NA	NA	NA	NA	NA	NA	NA	NA	NA
Atticora pileata	Black-capped Swallow	Aves	Passeriformes	Hirundinidae	Swallows and martins	Atticora	pileata	Notiochelidon pileata	22712134	NA	NA	NA	NA	NA	NA	NA	NA	NA	NA	NA	NA	NA	NA	NA	NA	NA	NA	NA	NA	NA	NA	NA	NA	NA	NA	NA	NA	NA	NA	NA	NA	NA	NA	NA	NA	NA	NA	NA	NA
Atticora tibialis	White-thighed Swallow	Aves	Passeriformes	Hirundinidae	Swallows and martins	Atticora	tibialis	Neochelidon tibialis	22712143	NA	NA	NA	NA	NA	NA	NA	NA	NA	NA	NA	NA	NA	NA	NA	NA	NA	NA	NA	NA	NA	NA	NA	NA	NA	NA	NA	NA	NA	NA	NA	NA	NA	NA	NA	NA	NA	NA	NA	NA
Attila bolivianus	White-eyed Attila	Aves	Passeriformes	Tyrannidae	Tyrant-flycatchers	Attila	bolivianus	Attila bolivianus	22700346	NA	NA	NA	NA	NA	NA	NA	NA	NA	NA	NA	NA	NA	NA	NA	NA	NA	NA	NA	NA	NA	NA	NA	NA	NA	NA	NA	NA	NA	NA	NA	NA	NA	NA	NA	NA	NA	NA	NA	NA
Attila cinnamomeus	Cinnamon Attila	Aves	Passeriformes	Tyrannidae	Tyrant-flycatchers	Attila	cinnamomeus	Attila cinnamomeus	22700337	NA	NA	NA	NA	NA	NA	NA	NA	NA	NA	NA	NA	NA	NA	NA	NA	NA	NA	NA	NA	NA	NA	NA	NA	NA	NA	NA	NA	NA	NA	NA	NA	NA	NA	NA	NA	NA	NA	NA	NA
Attila citriniventris	Citron-bellied Attila	Aves	Passeriformes	Tyrannidae	Tyrant-flycatchers	Attila	citriniventris	Attila citriniventris	22700343	NA	NA	NA	NA	NA	NA	NA	NA	NA	NA	NA	NA	NA	NA	NA	NA	NA	NA	NA	NA	NA	NA	NA	NA	NA	NA	NA	NA	NA	NA	NA	NA	NA	NA	NA	NA	NA	NA	NA	NA
Attila phoenicurus	Rufous-tailed Attila	Aves	Passeriformes	Tyrannidae	Tyrant-flycatchers	Attila	phoenicurus	Attila phoenicurus	22700334	NA	NA	NA	NA	NA	NA	NA	NA	NA	NA	NA	NA	NA	NA	NA	NA	NA	NA	NA	NA	NA	NA	NA	NA	NA	NA	NA	NA	NA	NA	NA	NA	NA	NA	NA	NA	NA	NA	NA	NA
Attila rufus	Grey-hooded Attila	Aves	Passeriformes	Tyrannidae	Tyrant-flycatchers	Attila	rufus	Attila rufus	22700350	NA	NA	NA	NA	NA	NA	NA	NA	NA	NA	NA	NA	NA	NA	NA	NA	NA	NA	NA	NA	NA	NA	NA	NA	NA	NA	NA	NA	NA	NA	NA	NA	NA	NA	NA	NA	NA	NA	NA	NA
Attila spadiceus	Bright-rumped Attila	Aves	Passeriformes	Tyrannidae	Tyrant-flycatchers	Attila	spadiceus	Attila flammulatus, Attila spadiceus	22700354	NA	NA	NA	NA	NA	NA	NA	NA	NA	NA	NA	NA	NA	NA	NA	NA	NA	NA	NA	NA	NA	NA	NA	NA	NA	NA	NA	NA	NA	NA	NA	NA	NA	NA	NA	NA	NA	NA	NA	NA
Attila torridus	Ochraceous Attila	Aves	Passeriformes	Tyrannidae	Tyrant-flycatchers	Attila	torridus	Attila torridus	22700340	NA	NA	NA	NA	NA	NA	NA	NA	NA	NA	NA	NA	NA	NA	NA	NA	NA	NA	NA	NA	NA	NA	NA	NA	NA	NA	NA	NA	NA	NA	NA	NA	NA	NA	NA	NA	NA	NA	NA	NA
Auriparus flaviceps	Verdin	Aves	Passeriformes	Remizidae	Penduline-tits	Auriparus	flaviceps	Auriparus flaviceps	22711568	NA	NA	NA	NA	NA	NA	NA	NA	NA	NA	NA	NA	NA	NA	NA	NA	NA	NA	NA	NA	NA	NA	NA	NA	NA	NA	NA	NA	NA	NA	NA	NA	NA	NA	NA	NA	NA	NA	NA	NA
Automolus infuscatus	Olive-backed Foliage-gleaner	Aves	Passeriformes	Furnariidae	Ovenbirds	Automolus	infuscatus	Automolus infuscatus	22733651	NA	NA	NA	NA	NA	NA	NA	NA	NA	NA	NA	NA	NA	NA	NA	NA	NA	NA	NA	NA	NA	NA	NA	NA	NA	NA	NA	NA	NA	NA	NA	NA	NA	NA	NA	NA	NA	NA	NA	NA
Automolus lammi	Pernambuco Foliage-gleaner	Aves	Passeriformes	Furnariidae	Ovenbirds	Automolus	lammi	NA	22736232	NA	NA	NA	NA	NA	NA	NA	NA	NA	NA	NA	NA	NA	NA	NA	NA	NA	NA	NA	NA	NA	NA	NA	NA	NA	NA	NA	NA	NA	NA	NA	NA	NA	NA	NA	NA	NA	NA	NA	NA
Automolus leucophthalmus	White-eyed Foliage-gleaner	Aves	Passeriformes	Furnariidae	Ovenbirds	Automolus	leucophthalmus	Automolus leucophthalmus	61789630	NA	NA	NA	NA	NA	NA	NA	NA	NA	NA	NA	NA	NA	NA	NA	NA	NA	NA	NA	NA	NA	NA	NA	NA	NA	NA	NA	NA	NA	NA	NA	NA	NA	NA	NA	NA	NA	NA	NA	NA
Automolus melanopezus	Brown-rumped Foliage-gleaner	Aves	Passeriformes	Furnariidae	Ovenbirds	Automolus	melanopezus	Automolus melanopezus	22702938	NA	NA	NA	NA	NA	NA	NA	NA	NA	NA	NA	NA	NA	NA	NA	NA	NA	NA	NA	NA	NA	NA	NA	NA	NA	NA	NA	NA	NA	NA	NA	NA	NA	NA	NA	NA	NA	NA	NA	NA
Automolus ochrolaemus	Buff-throated Foliage-gleaner	Aves	Passeriformes	Furnariidae	Ovenbirds	Automolus	ochrolaemus	Automolus ochrolaemus	22702910	NA	NA	NA	NA	NA	NA	NA	NA	NA	NA	NA	NA	NA	NA	NA	NA	NA	NA	NA	NA	NA	NA	NA	NA	NA	NA	NA	NA	NA	NA	NA	NA	NA	NA	NA	NA	NA	NA	NA	NA
Automolus paraensis	Para Foliage-gleaner	Aves	Passeriformes	Furnariidae	Ovenbirds	Automolus	paraensis	Automolus paraensis	22731952	NA	NA	NA	NA	NA	NA	NA	NA	NA	NA	NA	NA	NA	NA	NA	NA	NA	NA	NA	NA	NA	NA	NA	NA	NA	NA	NA	NA	NA	NA	NA	NA	NA	NA	NA	NA	NA	NA	NA	NA
Automolus rufipileatus	Chestnut-crowned Foliage-gleaner	Aves	Passeriformes	Furnariidae	Ovenbirds	Automolus	rufipileatus	Automolus rufipileatus	22702946	NA	NA	NA	NA	NA	NA	NA	NA	NA	NA	NA	NA	NA	NA	NA	NA	NA	NA	NA	NA	NA	NA	NA	NA	NA	NA	NA	NA	NA	NA	NA	NA	NA	NA	NA	NA	NA	NA	NA	NA
Automolus subulatus	Amazonian Woodhaunter	Aves	Passeriformes	Furnariidae	Ovenbirds	Automolus	subulatus	Hyloctistes subulatus	103672218	NA	NA	NA	NA	NA	NA	NA	NA	NA	NA	NA	NA	NA	NA	NA	NA	NA	NA	NA	NA	NA	NA	NA	NA	NA	NA	NA	NA	NA	NA	NA	NA	NA	NA	NA	NA	NA	NA	NA	NA
Automolus virgatus	Western Woodhaunter	Aves	Passeriformes	Furnariidae	Ovenbirds	Automolus	virgatus	NA	103672251	NA	NA	NA	NA	NA	NA	NA	NA	NA	NA	NA	NA	NA	NA	NA	NA	NA	NA	NA	NA	NA	NA	NA	NA	NA	NA	NA	NA	NA	NA	NA	NA	NA	NA	NA	NA	NA	NA	NA	NA
Baeolophus atricristatus	Black-crested Titmouse	Aves	Passeriformes	Paridae	Tits and chickadees	Baeolophus	atricristatus	Baeolophus atricristatus	22711989	NA	NA	NA	NA	NA	NA	NA	NA	NA	NA	NA	NA	NA	NA	NA	NA	NA	NA	NA	NA	NA	NA	NA	NA	NA	NA	NA	NA	NA	NA	NA	NA	NA	NA	NA	NA	NA	NA	NA	NA
Baeolophus bicolor	Tufted Titmouse	Aves	Passeriformes	Paridae	Tits and chickadees	Baeolophus	bicolor	Baeolophus bicolor	22711983	NA	NA	NA	NA	NA	NA	NA	NA	NA	NA	NA	NA	NA	NA	NA	NA	NA	NA	NA	NA	NA	NA	NA	NA	NA	NA	NA	NA	NA	NA	NA	NA	NA	NA	NA	NA	NA	NA	NA	NA
Baeolophus inornatus	Oak Titmouse	Aves	Passeriformes	Paridae	Tits and chickadees	Baeolophus	inornatus	Baeolophus inornatus	22711978	NA	NA	NA	NA	NA	NA	NA	NA	NA	NA	NA	NA	NA	NA	NA	NA	NA	NA	NA	NA	NA	NA	NA	NA	NA	NA	NA	NA	NA	NA	NA	NA	NA	NA	NA	NA	NA	NA	NA	NA
Baeolophus ridgwayi	Juniper Titmouse	Aves	Passeriformes	Paridae	Tits and chickadees	Baeolophus	ridgwayi	Baeolophus ridgwayi	22729143	NA	NA	NA	NA	NA	NA	NA	NA	NA	NA	NA	NA	NA	NA	NA	NA	NA	NA	NA	NA	NA	NA	NA	NA	NA	NA	NA	NA	NA	NA	NA	NA	NA	NA	NA	NA	NA	NA	NA	NA
Baeolophus wollweberi	Bridled Titmouse	Aves	Passeriformes	Paridae	Tits and chickadees	Baeolophus	wollweberi	Baeolophus wollweberi	22711969	NA	NA	NA	NA	NA	NA	NA	NA	NA	NA	NA	NA	NA	NA	NA	NA	NA	NA	NA	NA	NA	NA	NA	NA	NA	NA	NA	NA	NA	NA	NA	NA	NA	NA	NA	NA	NA	NA	NA	NA
Baeopogon clamans	White-tailed Greenbul	Aves	Passeriformes	Pycnonotidae	Bulbuls	Baeopogon	clamans	Baeopogon clamans	22712841	NA	NA	NA	NA	NA	NA	NA	NA	NA	NA	NA	NA	NA	NA	NA	NA	NA	NA	NA	NA	NA	NA	NA	NA	NA	NA	NA	NA	NA	NA	NA	NA	NA	NA	NA	NA	NA	NA	NA	NA
Baeopogon indicator	Honeyguide Greenbul	Aves	Passeriformes	Pycnonotidae	Bulbuls	Baeopogon	indicator	Baeopogon indicator	22712837	NA	NA	NA	NA	NA	NA	NA	NA	NA	NA	NA	NA	NA	NA	NA	NA	NA	NA	NA	NA	NA	NA	NA	NA	NA	NA	NA	NA	NA	NA	NA	NA	NA	NA	NA	NA	NA	NA	NA	NA
Bangsia arcaei	Blue-and-gold Tanager	Aves	Passeriformes	Thraupidae	Tanagers	Bangsia	arcaei	Bangsia arcaei	22722558	NA	NA	NA	NA	NA	NA	NA	NA	NA	NA	NA	NA	NA	NA	NA	NA	NA	NA	NA	NA	NA	NA	NA	NA	NA	NA	NA	NA	NA	NA	NA	NA	NA	NA	NA	NA	NA	NA	NA	NA
Bangsia aureocincta	Gold-ringed Tanager	Aves	Passeriformes	Thraupidae	Tanagers	Bangsia	aureocincta	Bangsia aureocincta	22722592	NA	NA	NA	NA	NA	NA	NA	NA	NA	NA	NA	NA	NA	NA	NA	NA	NA	NA	NA	NA	NA	NA	NA	NA	NA	NA	NA	NA	NA	NA	NA	NA	NA	NA	NA	NA	NA	NA	NA	NA
Bangsia edwardsi	Moss-backed Tanager	Aves	Passeriformes	Thraupidae	Tanagers	Bangsia	edwardsi	Bangsia edwardsi	22722584	NA	NA	NA	NA	NA	NA	NA	NA	NA	NA	NA	NA	NA	NA	NA	NA	NA	NA	NA	NA	NA	NA	NA	NA	NA	NA	NA	NA	NA	NA	NA	NA	NA	NA	NA	NA	NA	NA	NA	NA
Bangsia flavovirens	Yellow-green Tanager	Aves	Passeriformes	Thraupidae	Tanagers	Bangsia	flavovirens	Chlorospingus flavovirens	22722198	NA	NA	NA	NA	NA	NA	NA	NA	NA	NA	NA	NA	NA	NA	NA	NA	NA	NA	NA	NA	NA	NA	NA	NA	NA	NA	NA	NA	NA	NA	NA	NA	NA	NA	NA	NA	NA	NA	NA	NA
Bangsia melanochlamys	Black-and-gold Tanager	Aves	Passeriformes	Thraupidae	Tanagers	Bangsia	melanochlamys	Bangsia melanochlamys	22722567	NA	NA	NA	NA	NA	NA	NA	NA	NA	NA	NA	NA	NA	NA	NA	NA	NA	NA	NA	NA	NA	NA	NA	NA	NA	NA	NA	NA	NA	NA	NA	NA	NA	NA	NA	NA	NA	NA	NA	NA
Bangsia rothschildi	Golden-chested Tanager	Aves	Passeriformes	Thraupidae	Tanagers	Bangsia	rothschildi	Bangsia rothschildi	22722576	NA	NA	NA	NA	NA	NA	NA	NA	NA	NA	NA	NA	NA	NA	NA	NA	NA	NA	NA	NA	NA	NA	NA	NA	NA	NA	NA	NA	NA	NA	NA	NA	NA	NA	NA	NA	NA	NA	NA	NA
Basileuterus auricapilla	Golden-crowned Warbler	Aves	Passeriformes	Parulidae	New World warblers	Basileuterus	auricapilla	NA	103801609	NA	NA	NA	NA	NA	NA	NA	NA	NA	NA	NA	NA	NA	NA	NA	NA	NA	NA	NA	NA	NA	NA	NA	NA	NA	NA	NA	NA	NA	NA	NA	NA	NA	NA	NA	NA	NA	NA	NA	NA
Basileuterus belli	Golden-browed Warbler	Aves	Passeriformes	Parulidae	New World warblers	Basileuterus	belli	Basileuterus belli	22722019	NA	NA	NA	NA	NA	NA	NA	NA	NA	NA	NA	NA	NA	NA	NA	NA	NA	NA	NA	NA	NA	NA	NA	NA	NA	NA	NA	NA	NA	NA	NA	NA	NA	NA	NA	NA	NA	NA	NA	NA
Basileuterus cabanisi	Yellow-crowned Warbler	Aves	Passeriformes	Parulidae	New World warblers	Basileuterus	cabanisi	NA	103801561	NA	NA	NA	NA	NA	NA	NA	NA	NA	NA	NA	NA	NA	NA	NA	NA	NA	NA	NA	NA	NA	NA	NA	NA	NA	NA	NA	NA	NA	NA	NA	NA	NA	NA	NA	NA	NA	NA	NA	NA
Basileuterus culicivorus	Stripe-crowned Warbler	Aves	Passeriformes	Parulidae	New World warblers	Basileuterus	culicivorus	Basileuterus culicivorus	103801509	NA	NA	NA	NA	NA	NA	NA	NA	NA	NA	NA	NA	NA	NA	NA	NA	NA	NA	NA	NA	NA	NA	NA	NA	NA	NA	NA	NA	NA	NA	NA	NA	NA	NA	NA	NA	NA	NA	NA	NA
Basileuterus griseiceps	Grey-headed Warbler	Aves	Passeriformes	Parulidae	New World warblers	Basileuterus	griseiceps	Myiothlypis griseiceps	22721978	NA	NA	NA	NA	NA	NA	NA	NA	NA	NA	NA	NA	NA	NA	NA	NA	NA	NA	NA	NA	NA	NA	NA	NA	NA	NA	NA	NA	NA	NA	NA	NA	NA	NA	NA	NA	NA	NA	NA	NA
Basileuterus hypoleucus	White-bellied Warbler	Aves	Passeriformes	Parulidae	New World warblers	Basileuterus	hypoleucus	NA	22722008	NA	NA	NA	NA	NA	NA	NA	NA	NA	NA	NA	NA	NA	NA	NA	NA	NA	NA	NA	NA	NA	NA	NA	NA	NA	NA	NA	NA	NA	NA	NA	NA	NA	NA	NA	NA	NA	NA	NA	NA
Basileuterus ignotus	Pirre Warbler	Aves	Passeriformes	Parulidae	New World warblers	Basileuterus	ignotus	Basileuterus ignotus	22722025	NA	NA	NA	NA	NA	NA	NA	NA	NA	NA	NA	NA	NA	NA	NA	NA	NA	NA	NA	NA	NA	NA	NA	NA	NA	NA	NA	NA	NA	NA	NA	NA	NA	NA	NA	NA	NA	NA	NA	NA
Basileuterus lachrymosus	Fan-tailed Warbler	Aves	Passeriformes	Parulidae	New World warblers	Basileuterus	lachrymosus	Basileuterus lachrymosus	22721955	NA	NA	NA	NA	NA	NA	NA	NA	NA	NA	NA	NA	NA	NA	NA	NA	NA	NA	NA	NA	NA	NA	NA	NA	NA	NA	NA	NA	NA	NA	NA	NA	NA	NA	NA	NA	NA	NA	NA	NA
Basileuterus melanogenys	Black-cheeked Warbler	Aves	Passeriformes	Parulidae	New World warblers	Basileuterus	melanogenys	Basileuterus melanogenys	22722022	NA	NA	NA	NA	NA	NA	NA	NA	NA	NA	NA	NA	NA	NA	NA	NA	NA	NA	NA	NA	NA	NA	NA	NA	NA	NA	NA	NA	NA	NA	NA	NA	NA	NA	NA	NA	NA	NA	NA	NA
Basileuterus rufifrons	Rufous-capped Warbler	Aves	Passeriformes	Parulidae	New World warblers	Basileuterus	rufifrons	Basileuterus rufifrons	22722016	NA	NA	NA	NA	NA	NA	NA	NA	NA	NA	NA	NA	NA	NA	NA	NA	NA	NA	NA	NA	NA	NA	NA	NA	NA	NA	NA	NA	NA	NA	NA	NA	NA	NA	NA	NA	NA	NA	NA	NA
Basileuterus trifasciatus	Three-banded Warbler	Aves	Passeriformes	Parulidae	New World warblers	Basileuterus	trifasciatus	Basileuterus trifasciatus	22722005	NA	NA	NA	NA	NA	NA	NA	NA	NA	NA	NA	NA	NA	NA	NA	NA	NA	NA	NA	NA	NA	NA	NA	NA	NA	NA	NA	NA	NA	NA	NA	NA	NA	NA	NA	NA	NA	NA	NA	NA
Basileuterus tristriatus	Three-striped Warbler	Aves	Passeriformes	Parulidae	New World warblers	Basileuterus	tristriatus	Basileuterus tristriatus	22722028	NA	NA	NA	NA	NA	NA	NA	NA	NA	NA	NA	NA	NA	NA	NA	NA	NA	NA	NA	NA	NA	NA	NA	NA	NA	NA	NA	NA	NA	NA	NA	NA	NA	NA	NA	NA	NA	NA	NA	NA
Basilornis celebensis	Sulawesi Myna	Aves	Passeriformes	Sturnidae	Starlings	Basilornis	celebensis	Basilornis celebensis	22710958	NA	NA	NA	NA	NA	NA	NA	NA	NA	NA	NA	NA	NA	NA	NA	NA	NA	NA	NA	NA	NA	NA	NA	NA	NA	NA	NA	NA	NA	NA	NA	NA	NA	NA	NA	NA	NA	NA	NA	NA
Basilornis corythaix	Long-crested Myna	Aves	Passeriformes	Sturnidae	Starlings	Basilornis	corythaix	Basilornis corythaix	22710965	NA	NA	NA	NA	NA	NA	NA	NA	NA	NA	NA	NA	NA	NA	NA	NA	NA	NA	NA	NA	NA	NA	NA	NA	NA	NA	NA	NA	NA	NA	NA	NA	NA	NA	NA	NA	NA	NA	NA	NA
Basilornis galeatus	Helmeted Myna	Aves	Passeriformes	Sturnidae	Starlings	Basilornis	galeatus	Basilornis galeatus	22710961	NA	NA	NA	NA	NA	NA	NA	NA	NA	NA	NA	NA	NA	NA	NA	NA	NA	NA	NA	NA	NA	NA	NA	NA	NA	NA	NA	NA	NA	NA	NA	NA	NA	NA	NA	NA	NA	NA	NA	NA
Batara cinerea	Giant Antshrike	Aves	Passeriformes	Thamnophilidae	Typical antbirds	Batara	cinerea	Batara cinerea	22701232	NA	NA	NA	NA	NA	NA	NA	NA	NA	NA	NA	NA	NA	NA	NA	NA	NA	NA	NA	NA	NA	NA	NA	NA	NA	NA	NA	NA	NA	NA	NA	NA	NA	NA	NA	NA	NA	NA	NA	NA
Bathmocercus cerviniventris	Black-headed Rufous-warbler	Aves	Passeriformes	Cisticolidae	Cisticolas and allies	Bathmocercus	cerviniventris	Bathmocercus cerviniventris	22714569	NA	NA	NA	NA	NA	NA	NA	NA	NA	NA	NA	NA	NA	NA	NA	NA	NA	NA	NA	NA	NA	NA	NA	NA	NA	NA	NA	NA	NA	NA	NA	NA	NA	NA	NA	NA	NA	NA	NA	NA
Bathmocercus rufus	Black-faced Rufous-warbler	Aves	Passeriformes	Cisticolidae	Cisticolas and allies	Bathmocercus	rufus	Bathmocercus rufus	22714574	NA	NA	NA	NA	NA	NA	NA	NA	NA	NA	NA	NA	NA	NA	NA	NA	NA	NA	NA	NA	NA	NA	NA	NA	NA	NA	NA	NA	NA	NA	NA	NA	NA	NA	NA	NA	NA	NA	NA	NA
Batis capensis	Cape Batis	Aves	Passeriformes	Platysteiridae	Batises and wattle-eyes	Batis	capensis	Batis capensis	22731056	NA	NA	NA	NA	NA	NA	NA	NA	NA	NA	NA	NA	NA	NA	NA	NA	NA	NA	NA	NA	NA	NA	NA	NA	NA	NA	NA	NA	NA	NA	NA	NA	NA	NA	NA	NA	NA	NA	NA	NA
Batis crypta	Dark Batis	Aves	Passeriformes	Platysteiridae	Batises and wattle-eyes	Batis	crypta	Batis crypta	22734421	NA	NA	NA	NA	NA	NA	NA	NA	NA	NA	NA	NA	NA	NA	NA	NA	NA	NA	NA	NA	NA	NA	NA	NA	NA	NA	NA	NA	NA	NA	NA	NA	NA	NA	NA	NA	NA	NA	NA	NA
Batis dimorpha	Malawi Batis	Aves	Passeriformes	Platysteiridae	Batises and wattle-eyes	Batis	dimorpha	NA	22707847	NA	NA	NA	NA	NA	NA	NA	NA	NA	NA	NA	NA	NA	NA	NA	NA	NA	NA	NA	NA	NA	NA	NA	NA	NA	NA	NA	NA	NA	NA	NA	NA	NA	NA	NA	NA	NA	NA	NA	NA
Batis diops	Ruwenzori Batis	Aves	Passeriformes	Platysteiridae	Batises and wattle-eyes	Batis	diops	Batis diops	22707826	NA	NA	NA	NA	NA	NA	NA	NA	NA	NA	NA	NA	NA	NA	NA	NA	NA	NA	NA	NA	NA	NA	NA	NA	NA	NA	NA	NA	NA	NA	NA	NA	NA	NA	NA	NA	NA	NA	NA	NA
Batis erlangeri	Western Black-headed Batis	Aves	Passeriformes	Platysteiridae	Batises and wattle-eyes	Batis	erlangeri	Batis erlangeri	22734102	NA	NA	NA	NA	NA	NA	NA	NA	NA	NA	NA	NA	NA	NA	NA	NA	NA	NA	NA	NA	NA	NA	NA	NA	NA	NA	NA	NA	NA	NA	NA	NA	NA	NA	NA	NA	NA	NA	NA	NA
Batis fratrum	Woodwards' Batis	Aves	Passeriformes	Platysteiridae	Batises and wattle-eyes	Batis	fratrum	Batis fratrum	22707858	NA	NA	NA	NA	NA	NA	NA	NA	NA	NA	NA	NA	NA	NA	NA	NA	NA	NA	NA	NA	NA	NA	NA	NA	NA	NA	NA	NA	NA	NA	NA	NA	NA	NA	NA	NA	NA	NA	NA	NA
Batis ituriensis	Ituri Batis	Aves	Passeriformes	Platysteiridae	Batises and wattle-eyes	Batis	ituriensis	Batis ituriensis	22707906	NA	NA	NA	NA	NA	NA	NA	NA	NA	NA	NA	NA	NA	NA	NA	NA	NA	NA	NA	NA	NA	NA	NA	NA	NA	NA	NA	NA	NA	NA	NA	NA	NA	NA	NA	NA	NA	NA	NA	NA
Batis margaritae	Margaret's Batis	Aves	Passeriformes	Platysteiridae	Batises and wattle-eyes	Batis	margaritae	Batis margaritae	22707830	NA	NA	NA	NA	NA	NA	NA	NA	NA	NA	NA	NA	NA	NA	NA	NA	NA	NA	NA	NA	NA	NA	NA	NA	NA	NA	NA	NA	NA	NA	NA	NA	NA	NA	NA	NA	NA	NA	NA	NA
Batis minima	Gabon Batis	Aves	Passeriformes	Platysteiridae	Batises and wattle-eyes	Batis	minima	Batis minima	22707901	NA	NA	NA	NA	NA	NA	NA	NA	NA	NA	NA	NA	NA	NA	NA	NA	NA	NA	NA	NA	NA	NA	NA	NA	NA	NA	NA	NA	NA	NA	NA	NA	NA	NA	NA	NA	NA	NA	NA	NA
Batis minor	Eastern Black-headed Batis	Aves	Passeriformes	Platysteiridae	Batises and wattle-eyes	Batis	minor	Batis minor	22725117	NA	NA	NA	NA	NA	NA	NA	NA	NA	NA	NA	NA	NA	NA	NA	NA	NA	NA	NA	NA	NA	NA	NA	NA	NA	NA	NA	NA	NA	NA	NA	NA	NA	NA	NA	NA	NA	NA	NA	NA
Batis minulla	Angola Batis	Aves	Passeriformes	Platysteiridae	Batises and wattle-eyes	Batis	minulla	Batis minulla	22707920	NA	NA	NA	NA	NA	NA	NA	NA	NA	NA	NA	NA	NA	NA	NA	NA	NA	NA	NA	NA	NA	NA	NA	NA	NA	NA	NA	NA	NA	NA	NA	NA	NA	NA	NA	NA	NA	NA	NA	NA
Batis mixta	Forest Batis	Aves	Passeriformes	Platysteiridae	Batises and wattle-eyes	Batis	mixta	Batis mixta	103704094	NA	NA	NA	NA	NA	NA	NA	NA	NA	NA	NA	NA	NA	NA	NA	NA	NA	NA	NA	NA	NA	NA	NA	NA	NA	NA	NA	NA	NA	NA	NA	NA	NA	NA	NA	NA	NA	NA	NA	NA
Batis molitor	Chinspot Batis	Aves	Passeriformes	Platysteiridae	Batises and wattle-eyes	Batis	molitor	Batis molitor	22707864	NA	NA	NA	NA	NA	NA	NA	NA	NA	NA	NA	NA	NA	NA	NA	NA	NA	NA	NA	NA	NA	NA	NA	NA	NA	NA	NA	NA	NA	NA	NA	NA	NA	NA	NA	NA	NA	NA	NA	NA
Batis occulta	West African Batis	Aves	Passeriformes	Platysteiridae	Batises and wattle-eyes	Batis	occulta	NA	22707910	NA	NA	NA	NA	NA	NA	NA	NA	NA	NA	NA	NA	NA	NA	NA	NA	NA	NA	NA	NA	NA	NA	NA	NA	NA	NA	NA	NA	NA	NA	NA	NA	NA	NA	NA	NA	NA	NA	NA	NA
Batis orientalis	Grey-headed Batis	Aves	Passeriformes	Platysteiridae	Batises and wattle-eyes	Batis	orientalis	Batis orientalis	22707881	NA	NA	NA	NA	NA	NA	NA	NA	NA	NA	NA	NA	NA	NA	NA	NA	NA	NA	NA	NA	NA	NA	NA	NA	NA	NA	NA	NA	NA	NA	NA	NA	NA	NA	NA	NA	NA	NA	NA	NA
Batis perkeo	Pygmy Batis	Aves	Passeriformes	Platysteiridae	Batises and wattle-eyes	Batis	perkeo	Batis perkeo	22707897	NA	NA	NA	NA	NA	NA	NA	NA	NA	NA	NA	NA	NA	NA	NA	NA	NA	NA	NA	NA	NA	NA	NA	NA	NA	NA	NA	NA	NA	NA	NA	NA	NA	NA	NA	NA	NA	NA	NA	NA
Batis poensis	Bioko Batis	Aves	Passeriformes	Platysteiridae	Batises and wattle-eyes	Batis	poensis	Batis poensis	22707915	NA	NA	NA	NA	NA	NA	NA	NA	NA	NA	NA	NA	NA	NA	NA	NA	NA	NA	NA	NA	NA	NA	NA	NA	NA	NA	NA	NA	NA	NA	NA	NA	NA	NA	NA	NA	NA	NA	NA	NA
Batis pririt	Pririt Batis	Aves	Passeriformes	Platysteiridae	Batises and wattle-eyes	Batis	pririt	Batis pririt	22707873	NA	NA	NA	NA	NA	NA	NA	NA	NA	NA	NA	NA	NA	NA	NA	NA	NA	NA	NA	NA	NA	NA	NA	NA	NA	NA	NA	NA	NA	NA	NA	NA	NA	NA	NA	NA	NA	NA	NA	NA
Batis reichenowi	Reichenow's Batis	Aves	Passeriformes	Platysteiridae	Batises and wattle-eyes	Batis	reichenowi	Batis reichenowi	22707842	NA	NA	NA	NA	NA	NA	NA	NA	NA	NA	NA	NA	NA	NA	NA	NA	NA	NA	NA	NA	NA	NA	NA	NA	NA	NA	NA	NA	NA	NA	NA	NA	NA	NA	NA	NA	NA	NA	NA	NA
Batis senegalensis	Senegal Batis	Aves	Passeriformes	Platysteiridae	Batises and wattle-eyes	Batis	senegalensis	Batis senegalensis	22707877	NA	NA	NA	NA	NA	NA	NA	NA	NA	NA	NA	NA	NA	NA	NA	NA	NA	NA	NA	NA	NA	NA	NA	NA	NA	NA	NA	NA	NA	NA	NA	NA	NA	NA	NA	NA	NA	NA	NA	NA
Batis soror	East Coast Batis	Aves	Passeriformes	Platysteiridae	Batises and wattle-eyes	Batis	soror	Batis soror	22707868	NA	NA	NA	NA	NA	NA	NA	NA	NA	NA	NA	NA	NA	NA	NA	NA	NA	NA	NA	NA	NA	NA	NA	NA	NA	NA	NA	NA	NA	NA	NA	NA	NA	NA	NA	NA	NA	NA	NA	NA
Berlepschia rikeri	Palmcreeper	Aves	Passeriformes	Furnariidae	Ovenbirds	Berlepschia	rikeri	Berlepschia rikeri	22702754	NA	NA	NA	NA	NA	NA	NA	NA	NA	NA	NA	NA	NA	NA	NA	NA	NA	NA	NA	NA	NA	NA	NA	NA	NA	NA	NA	NA	NA	NA	NA	NA	NA	NA	NA	NA	NA	NA	NA	NA
Bernieria madagascariensis	Long-billed Tetraka	Aves	Passeriformes	Bernieridae	Tetrakas	Bernieria	madagascariensis	Bernieria madagascariensis	22712985	NA	NA	NA	NA	NA	NA	NA	NA	NA	NA	NA	NA	NA	NA	NA	NA	NA	NA	NA	NA	NA	NA	NA	NA	NA	NA	NA	NA	NA	NA	NA	NA	NA	NA	NA	NA	NA	NA	NA	NA
Bias musicus	Black-and-white Shrike-flycatcher	Aves	Passeriformes	Vangidae	Vangas and allies	Bias	musicus	Bias musicus	22707816	NA	NA	NA	NA	NA	NA	NA	NA	NA	NA	NA	NA	NA	NA	NA	NA	NA	NA	NA	NA	NA	NA	NA	NA	NA	NA	NA	NA	NA	NA	NA	NA	NA	NA	NA	NA	NA	NA	NA	NA
Biatas nigropectus	White-bearded Antshrike	Aves	Passeriformes	Thamnophilidae	Typical antbirds	Biatas	nigropectus	Biatas nigropectus	22701272	NA	NA	NA	NA	NA	NA	NA	NA	NA	NA	NA	NA	NA	NA	NA	NA	NA	NA	NA	NA	NA	NA	NA	NA	NA	NA	NA	NA	NA	NA	NA	NA	NA	NA	NA	NA	NA	NA	NA	NA
Bleda canicapillus	Grey-headed Bristlebill	Aves	Passeriformes	Pycnonotidae	Bulbuls	Bleda	canicapillus	Bleda canicapillus	22713083	NA	NA	NA	NA	NA	NA	NA	NA	NA	NA	NA	NA	NA	NA	NA	NA	NA	NA	NA	NA	NA	NA	NA	NA	NA	NA	NA	NA	NA	NA	NA	NA	NA	NA	NA	NA	NA	NA	NA	NA
Bleda eximius	Green-tailed Bristlebill	Aves	Passeriformes	Pycnonotidae	Bulbuls	Bleda	eximius	Bleda eximius	22713069	NA	NA	NA	NA	NA	NA	NA	NA	NA	NA	NA	NA	NA	NA	NA	NA	NA	NA	NA	NA	NA	NA	NA	NA	NA	NA	NA	NA	NA	NA	NA	NA	NA	NA	NA	NA	NA	NA	NA	NA
Bleda notatus	Yellow-lored Bristlebill	Aves	Passeriformes	Pycnonotidae	Bulbuls	Bleda	notatus	Bleda notatus	103817273	NA	NA	NA	NA	NA	NA	NA	NA	NA	NA	NA	NA	NA	NA	NA	NA	NA	NA	NA	NA	NA	NA	NA	NA	NA	NA	NA	NA	NA	NA	NA	NA	NA	NA	NA	NA	NA	NA	NA	NA
Bleda syndactylus	Red-tailed Bristlebill	Aves	Passeriformes	Pycnonotidae	Bulbuls	Bleda	syndactylus	Bleda syndactylus	22713056	NA	NA	NA	NA	NA	NA	NA	NA	NA	NA	NA	NA	NA	NA	NA	NA	NA	NA	NA	NA	NA	NA	NA	NA	NA	NA	NA	NA	NA	NA	NA	NA	NA	NA	NA	NA	NA	NA	NA	NA
Bleda ugandae	Yellow-eyed Bristlebill	Aves	Passeriformes	Pycnonotidae	Bulbuls	Bleda	ugandae	NA	103817309	NA	NA	NA	NA	NA	NA	NA	NA	NA	NA	NA	NA	NA	NA	NA	NA	NA	NA	NA	NA	NA	NA	NA	NA	NA	NA	NA	NA	NA	NA	NA	NA	NA	NA	NA	NA	NA	NA	NA	NA
Bocagia minuta	Marsh Tchagra	Aves	Passeriformes	Malaconotidae	Bush-shrikes	Bocagia	minuta	Bocagia minuta	22707482	NA	NA	NA	NA	NA	NA	NA	NA	NA	NA	NA	NA	NA	NA	NA	NA	NA	NA	NA	NA	NA	NA	NA	NA	NA	NA	NA	NA	NA	NA	NA	NA	NA	NA	NA	NA	NA	NA	NA	NA
Bolemoreus frenatus	Bridled Honeyeater	Aves	Passeriformes	Meliphagidae	Honeyeaters	Bolemoreus	frenatus	Lichenostomus frenatus	22704043	NA	NA	NA	NA	NA	NA	NA	NA	NA	NA	NA	NA	NA	NA	NA	NA	NA	NA	NA	NA	NA	NA	NA	NA	NA	NA	NA	NA	NA	NA	NA	NA	NA	NA	NA	NA	NA	NA	NA	NA
Bolemoreus hindwoodi	Eungella Honeyeater	Aves	Passeriformes	Meliphagidae	Honeyeaters	Bolemoreus	hindwoodi	Lichenostomus hindwoodi	22704046	NA	NA	NA	NA	NA	NA	NA	NA	NA	NA	NA	NA	NA	NA	NA	NA	NA	NA	NA	NA	NA	NA	NA	NA	NA	NA	NA	NA	NA	NA	NA	NA	NA	NA	NA	NA	NA	NA	NA	NA
Bombycilla cedrorum	Cedar Waxwing	Aves	Passeriformes	Bombycillidae	Waxwings	Bombycilla	cedrorum	Bombycilla cedrorum	22708153	NA	NA	NA	NA	NA	NA	NA	NA	NA	NA	NA	NA	NA	NA	NA	NA	NA	NA	NA	NA	NA	NA	NA	NA	NA	NA	NA	NA	NA	NA	NA	NA	NA	NA	NA	NA	NA	NA	NA	NA
Bombycilla garrulus	Bohemian Waxwing	Aves	Passeriformes	Bombycillidae	Waxwings	Bombycilla	garrulus	Bombycilla garrulus	22708146	NA	NA	NA	NA	NA	NA	NA	NA	NA	NA	NA	NA	NA	NA	NA	NA	NA	NA	NA	NA	NA	NA	NA	NA	NA	NA	NA	NA	NA	NA	NA	NA	NA	NA	NA	NA	NA	NA	NA	NA
Bombycilla japonica	Japanese Waxwing	Aves	Passeriformes	Bombycillidae	Waxwings	Bombycilla	japonica	Bombycilla japonica	22708150	NA	NA	NA	NA	NA	NA	NA	NA	NA	D	Bombycilla japonica	NA	NA	yes	IT,BE,NL,DE,ES	MY,US,CN,HK	NA	NA	NA	NA	NA	NA	NA	NA	NA	NA	NA	NA	NA	NA	NA	NA	NA	NA	NA	yes	NA	NA	NA	NA
Brachycope anomala	Bob-tailed Weaver	Aves	Passeriformes	Ploceidae	Weavers	Brachycope	anomala	Brachycope anomala	22719116	NA	NA	NA	NA	NA	NA	NA	NA	NA	NA	NA	NA	NA	NA	NA	NA	NA	NA	NA	NA	NA	NA	NA	NA	NA	NA	NA	NA	NA	NA	NA	NA	NA	NA	NA	NA	NA	NA	NA	NA
Brachypodius atriceps	Black-headed Bulbul	Aves	Passeriformes	Pycnonotidae	Bulbuls	Brachypodius	atriceps	Pycnonotus atriceps	103836079	NA	NA	NA	NA	NA	NA	NA	NA	NA	NA	NA	NA	NA	NA	NA	NA	NA	NA	NA	NA	NA	NA	NA	NA	NA	NA	NA	NA	NA	NA	NA	NA	NA	NA	NA	NA	NA	NA	NA	NA
Brachypodius fuscoflavescens	Andaman Bulbul	Aves	Passeriformes	Pycnonotidae	Bulbuls	Brachypodius	fuscoflavescens	Pycnonotus fuscoflavescens	103836280	NA	NA	NA	NA	NA	NA	NA	NA	NA	NA	NA	NA	NA	NA	NA	NA	NA	NA	NA	NA	NA	NA	NA	NA	NA	NA	NA	NA	NA	NA	NA	NA	NA	NA	NA	NA	NA	NA	NA	NA
Brachypodius priocephalus	Grey-headed Bulbul	Aves	Passeriformes	Pycnonotidae	Bulbuls	Brachypodius	priocephalus	Pycnonotus priocephalus	22712619	NA	NA	NA	NA	NA	NA	NA	NA	NA	NA	NA	NA	NA	NA	NA	NA	NA	NA	NA	NA	NA	NA	NA	NA	NA	NA	NA	NA	NA	NA	NA	NA	NA	NA	NA	NA	NA	NA	NA	NA
Brachypteryx cruralis	Himalayan Shortwing	Aves	Passeriformes	Muscicapidae	Old World flycatchers and chats	Brachypteryx	cruralis	NA	103866603	NA	NA	NA	NA	NA	NA	NA	NA	NA	NA	NA	NA	NA	NA	NA	NA	NA	NA	NA	NA	NA	NA	NA	NA	NA	NA	NA	NA	NA	NA	NA	NA	NA	NA	NA	NA	NA	NA	NA	NA
Brachypteryx erythrogyna	Bornean Shortwing	Aves	Passeriformes	Muscicapidae	Old World flycatchers and chats	Brachypteryx	erythrogyna	NA	103866633	NA	NA	NA	NA	NA	NA	NA	NA	NA	NA	NA	NA	NA	NA	NA	NA	NA	NA	NA	NA	NA	NA	NA	NA	NA	NA	NA	NA	NA	NA	NA	NA	NA	NA	NA	NA	NA	NA	NA	NA
Brachypteryx floris	Flores Shortwing	Aves	Passeriformes	Muscicapidae	Old World flycatchers and chats	Brachypteryx	floris	NA	103866688	NA	NA	NA	NA	NA	NA	NA	NA	NA	NA	NA	NA	NA	NA	NA	NA	NA	NA	NA	NA	NA	NA	NA	NA	NA	NA	NA	NA	NA	NA	NA	NA	NA	NA	NA	NA	NA	NA	NA	NA
Brachypteryx goodfellowi	Taiwan Shortwing	Aves	Passeriformes	Muscicapidae	Old World flycatchers and chats	Brachypteryx	goodfellowi	NA	103866611	NA	NA	NA	NA	NA	NA	NA	NA	NA	NA	NA	NA	NA	NA	NA	NA	NA	NA	NA	NA	NA	NA	NA	NA	NA	NA	NA	NA	NA	NA	NA	NA	NA	NA	NA	NA	NA	NA	NA	NA
Brachypteryx hyperythra	Rusty-bellied Shortwing	Aves	Passeriformes	Muscicapidae	Old World flycatchers and chats	Brachypteryx	hyperythra	Brachypteryx hyperythra	22708973	NA	NA	NA	NA	NA	NA	CMS	II	Muscicapidae spp.	NA	NA	NA	NA	NA	NA	NA	NA	NA	NA	NA	NA	NA	NA	NA	NA	NA	NA	NA	NA	NA	NA	NA	NA	NA	NA	NA	NA	NA	NA	NA
Brachypteryx leucophris	Lesser Shortwing	Aves	Passeriformes	Muscicapidae	Old World flycatchers and chats	Brachypteryx	leucophris	Brachypteryx leucophris	22708982	NA	NA	NA	NA	NA	NA	NA	NA	NA	NA	NA	NA	NA	NA	NA	NA	NA	NA	NA	NA	NA	NA	NA	NA	NA	NA	NA	NA	NA	NA	NA	NA	NA	NA	NA	NA	NA	NA	NA	NA
Brachypteryx montana	Javan Shortwing	Aves	Passeriformes	Muscicapidae	Old World flycatchers and chats	Brachypteryx	montana	Brachypteryx montana	103866595	NA	NA	NA	NA	NA	NA	NA	NA	NA	NA	NA	NA	NA	NA	NA	NA	NA	NA	NA	NA	NA	NA	NA	NA	NA	NA	NA	NA	NA	NA	NA	NA	NA	NA	NA	NA	NA	NA	NA	NA
Brachypteryx poliogyna	Philippine Shortwing	Aves	Passeriformes	Muscicapidae	Old World flycatchers and chats	Brachypteryx	poliogyna	NA	103866625	NA	NA	NA	NA	NA	NA	NA	NA	NA	NA	NA	NA	NA	NA	NA	NA	NA	NA	NA	NA	NA	NA	NA	NA	NA	NA	NA	NA	NA	NA	NA	NA	NA	NA	NA	NA	NA	NA	NA	NA
Brachypteryx saturata	Sumatran Shortwing	Aves	Passeriformes	Muscicapidae	Old World flycatchers and chats	Brachypteryx	saturata	NA	103866639	NA	NA	NA	NA	NA	NA	NA	NA	NA	NA	NA	NA	NA	NA	NA	NA	NA	NA	NA	NA	NA	NA	NA	NA	NA	NA	NA	NA	NA	NA	NA	NA	NA	NA	NA	NA	NA	NA	NA	NA
Brachypteryx sinensis	Chinese Shortwing	Aves	Passeriformes	Muscicapidae	Old World flycatchers and chats	Brachypteryx	sinensis	NA	103866607	NA	NA	NA	NA	NA	NA	NA	NA	NA	NA	NA	NA	NA	NA	NA	NA	NA	NA	NA	NA	NA	NA	NA	NA	NA	NA	NA	NA	NA	NA	NA	NA	NA	NA	NA	NA	NA	NA	NA	NA
Bradornis boehmi	Böhm's Flycatcher	Aves	Passeriformes	Muscicapidae	Old World flycatchers and chats	Bradornis	boehmi	Muscicapa boehmi	22709234	NA	NA	NA	NA	NA	NA	NA	NA	NA	NA	NA	NA	NA	NA	NA	NA	NA	NA	NA	NA	NA	NA	NA	NA	NA	NA	NA	NA	NA	NA	NA	NA	NA	NA	NA	NA	NA	NA	NA	NA
Bradornis comitatus	Dusky-blue Flycatcher	Aves	Passeriformes	Muscicapidae	Old World flycatchers and chats	Bradornis	comitatus	Muscicapa comitata	22709271	NA	NA	NA	NA	NA	NA	NA	NA	NA	NA	NA	NA	NA	NA	NA	NA	NA	NA	NA	NA	NA	NA	NA	NA	NA	NA	NA	NA	NA	NA	NA	NA	NA	NA	NA	NA	NA	NA	NA	NA
Bradornis fuliginosus	Sooty Flycatcher	Aves	Passeriformes	Muscicapidae	Old World flycatchers and chats	Bradornis	fuliginosus	Muscicapa infuscata	22709230	NA	NA	NA	NA	NA	NA	NA	NA	NA	NA	NA	NA	NA	NA	NA	NA	NA	NA	NA	NA	NA	NA	NA	NA	NA	NA	NA	NA	NA	NA	NA	NA	NA	NA	NA	NA	NA	NA	NA	NA
Bradornis mariquensis	Mariqua Flycatcher	Aves	Passeriformes	Muscicapidae	Old World flycatchers and chats	Bradornis	mariquensis	Bradornis mariquensis	22709044	NA	NA	NA	NA	NA	NA	NA	NA	NA	NA	NA	NA	NA	NA	NA	NA	NA	NA	NA	NA	NA	NA	NA	NA	NA	NA	NA	NA	NA	NA	NA	NA	NA	NA	NA	NA	NA	NA	NA	NA
Bradornis microrhynchus	African Grey Flycatcher	Aves	Passeriformes	Muscicapidae	Old World flycatchers and chats	Bradornis	microrhynchus	Bradornis microrhynchus	22709054	NA	NA	NA	NA	NA	NA	CMS	II	Muscicapidae spp.	NA	NA	NA	NA	NA	NA	NA	NA	NA	NA	NA	NA	NA	NA	NA	NA	NA	NA	NA	NA	NA	NA	NA	NA	NA	NA	NA	NA	NA	NA	NA
Bradornis ussheri	Ussher's Flycatcher	Aves	Passeriformes	Muscicapidae	Old World flycatchers and chats	Bradornis	ussheri	Muscicapa ussheri	22709226	NA	NA	NA	NA	NA	NA	NA	NA	NA	NA	NA	NA	NA	NA	NA	NA	NA	NA	NA	NA	NA	NA	NA	NA	NA	NA	NA	NA	NA	NA	NA	NA	NA	NA	NA	NA	NA	NA	NA	NA
Bradypterus alfredi	Bamboo Warbler	Aves	Passeriformes	Locustellidae	Grasshopper-warblers and grassbirds	Bradypterus	alfredi	Bradypterus alfredi	22714475	NA	NA	NA	NA	NA	NA	NA	NA	NA	NA	NA	NA	NA	NA	NA	NA	NA	NA	NA	NA	NA	NA	NA	NA	NA	NA	NA	NA	NA	NA	NA	NA	NA	NA	NA	NA	NA	NA	NA	NA
Bradypterus baboecala	Little Rush-warbler	Aves	Passeriformes	Locustellidae	Grasshopper-warblers and grassbirds	Bradypterus	baboecala	Bradypterus baboecala	103793989	NA	NA	NA	NA	NA	NA	NA	NA	NA	NA	NA	NA	NA	NA	NA	NA	NA	NA	NA	NA	NA	NA	NA	NA	NA	NA	NA	NA	NA	NA	NA	NA	NA	NA	NA	NA	NA	NA	NA	NA
Bradypterus bangwaensis	Bangwa Warbler	Aves	Passeriformes	Locustellidae	Grasshopper-warblers and grassbirds	Bradypterus	bangwaensis	Bradypterus bangwaensis	22724375	NA	NA	NA	NA	NA	NA	NA	NA	NA	NA	NA	NA	NA	NA	NA	NA	NA	NA	NA	NA	NA	NA	NA	NA	NA	NA	NA	NA	NA	NA	NA	NA	NA	NA	NA	NA	NA	NA	NA	NA
Bradypterus barratti	Barratt's Warbler	Aves	Passeriformes	Locustellidae	Grasshopper-warblers and grassbirds	Bradypterus	barratti	Bradypterus barratti	22714497	NA	NA	NA	NA	NA	NA	CMS	II	Muscicapidae spp.	NA	NA	NA	NA	NA	NA	NA	NA	NA	NA	NA	NA	NA	NA	NA	NA	NA	NA	NA	NA	NA	NA	NA	NA	NA	NA	NA	NA	NA	NA	NA
Bradypterus brunneus	Brown Emu-tail	Aves	Passeriformes	Locustellidae	Grasshopper-warblers and grassbirds	Bradypterus	brunneus	Bradypterus brunneus	22714564	NA	NA	NA	NA	NA	NA	NA	NA	NA	NA	NA	NA	NA	NA	NA	NA	NA	NA	NA	NA	NA	NA	NA	NA	NA	NA	NA	NA	NA	NA	NA	NA	NA	NA	NA	NA	NA	NA	NA	NA
Bradypterus carpalis	White-winged Swamp-warbler	Aves	Passeriformes	Locustellidae	Grasshopper-warblers and grassbirds	Bradypterus	carpalis	Bradypterus carpalis	22714461	NA	NA	NA	NA	NA	NA	NA	NA	NA	NA	NA	NA	NA	NA	NA	NA	NA	NA	NA	NA	NA	NA	NA	NA	NA	NA	NA	NA	NA	NA	NA	NA	NA	NA	NA	NA	NA	NA	NA	NA
Bradypterus centralis	Highland Rush-warbler	Aves	Passeriformes	Locustellidae	Grasshopper-warblers and grassbirds	Bradypterus	centralis	NA	103794018	NA	NA	NA	NA	NA	NA	NA	NA	NA	NA	NA	NA	NA	NA	NA	NA	NA	NA	NA	NA	NA	NA	NA	NA	NA	NA	NA	NA	NA	NA	NA	NA	NA	NA	NA	NA	NA	NA	NA	NA
Bradypterus cinnamomeus	Cinnamon Bracken-warbler	Aves	Passeriformes	Locustellidae	Grasshopper-warblers and grassbirds	Bradypterus	cinnamomeus	Bradypterus cinnamomeus	22714503	NA	NA	NA	NA	NA	NA	NA	NA	NA	NA	NA	NA	NA	NA	NA	NA	NA	NA	NA	NA	NA	NA	NA	NA	NA	NA	NA	NA	NA	NA	NA	NA	NA	NA	NA	NA	NA	NA	NA	NA
Bradypterus grandis	Dja River Swamp-warbler	Aves	Passeriformes	Locustellidae	Grasshopper-warblers and grassbirds	Bradypterus	grandis	Bradypterus grandis	22714454	NA	NA	NA	NA	NA	NA	NA	NA	NA	NA	NA	NA	NA	NA	NA	NA	NA	NA	NA	NA	NA	NA	NA	NA	NA	NA	NA	NA	NA	NA	NA	NA	NA	NA	NA	NA	NA	NA	NA	NA
Bradypterus graueri	Grauer's Swamp-warbler	Aves	Passeriformes	Locustellidae	Grasshopper-warblers and grassbirds	Bradypterus	graueri	Bradypterus graueri	22714468	NA	NA	NA	NA	NA	NA	NA	NA	NA	NA	NA	NA	NA	NA	NA	NA	NA	NA	NA	NA	NA	NA	NA	NA	NA	NA	NA	NA	NA	NA	NA	NA	NA	NA	NA	NA	NA	NA	NA	NA
Bradypterus lopezi	Evergreen-forest Warbler	Aves	Passeriformes	Locustellidae	Grasshopper-warblers and grassbirds	Bradypterus	lopezi	Bradypterus lopezi	22714485	NA	NA	NA	NA	NA	NA	NA	NA	NA	NA	NA	NA	NA	NA	NA	NA	NA	NA	NA	NA	NA	NA	NA	NA	NA	NA	NA	NA	NA	NA	NA	NA	NA	NA	NA	NA	NA	NA	NA	NA
Bradypterus sylvaticus	Knysna Warbler	Aves	Passeriformes	Locustellidae	Grasshopper-warblers and grassbirds	Bradypterus	sylvaticus	Bradypterus sylvaticus	22714480	NA	NA	NA	NA	NA	NA	NA	NA	NA	NA	NA	NA	NA	NA	NA	NA	NA	NA	NA	NA	NA	NA	NA	NA	NA	NA	NA	NA	NA	NA	NA	NA	NA	NA	NA	NA	NA	NA	NA	NA
Bubalornis albirostris	White-billed Buffalo-weaver	Aves	Passeriformes	Ploceidae	Weavers	Bubalornis	albirostris	Bubalornis albirostris	22718662	NA	NA	NA	Delisted	Ghana	DELETION	NA	NA	NA	NA	NA	NA	NA	yes	GB,BS,PT,US	TZ,US,GW,CM,GM,BW	NA	NA	NA	NA	NA	NA	NA	NA	NA	NA	NA	NA	NA	NA	NA	NA	NA	NA	NA	yes	specimens	1	Scientific	1
Bubalornis niger	Red-billed Buffalo-weaver	Aves	Passeriformes	Ploceidae	Weavers	Bubalornis	niger	Bubalornis niger	22718668	NA	NA	NA	NA	NA	NA	NA	NA	NA	NA	NA	NA	NA	NA	NA	NA	NA	NA	NA	NA	NA	NA	NA	NA	NA	NA	NA	NA	NA	NA	NA	NA	NA	NA	NA	NA	NA	NA	NA	NA
Bucanetes githagineus	Trumpeter Finch	Aves	Passeriformes	Fringillidae	Finches	Bucanetes	githagineus	Bucanetes githagineus	22720513	NA	NA	NA	NA	NA	NA	NA	NA	NA	NA	NA	I	NA	NA	NA	NA	NA	NA	NA	NA	NA	NA	NA	NA	NA	NA	NA	NA	NA	NA	NA	NA	NA	NA	NA	NA	NA	NA	NA	NA
Bucanetes mongolicus	Mongolian Finch	Aves	Passeriformes	Fringillidae	Finches	Bucanetes	mongolicus	Bucanetes mongolicus	22720520	NA	NA	NA	NA	NA	NA	NA	NA	NA	NA	NA	NA	NA	NA	NA	NA	NA	NA	NA	NA	NA	NA	NA	NA	NA	NA	NA	NA	NA	NA	NA	NA	NA	NA	NA	NA	NA	NA	NA	NA
Buettikoferella bivittata	Buff-banded Bushbird	Aves	Passeriformes	Locustellidae	Grasshopper-warblers and grassbirds	Buettikoferella	bivittata	Buettikoferella bivittata	22715521	NA	NA	NA	NA	NA	NA	NA	NA	NA	NA	NA	NA	NA	NA	NA	NA	NA	NA	NA	NA	NA	NA	NA	NA	NA	NA	NA	NA	NA	NA	NA	NA	NA	NA	NA	NA	NA	NA	NA	NA
Buphagus africanus	Yellow-billed Oxpecker	Aves	Passeriformes	Buphagidae	Oxpeckers	Buphagus	africanus	Buphagus africanus	22711005	NA	NA	NA	NA	NA	NA	NA	NA	NA	NA	NA	NA	NA	NA	NA	NA	NA	NA	NA	NA	NA	NA	NA	NA	NA	NA	NA	NA	NA	NA	NA	NA	NA	NA	NA	NA	NA	NA	NA	NA
Buphagus erythrorynchus	Red-billed Oxpecker	Aves	Passeriformes	Buphagidae	Oxpeckers	Buphagus	erythrorynchus	Buphagus erythrorhynchus	22711009	NA	NA	NA	NA	NA	NA	NA	NA	NA	NA	NA	NA	NA	NA	NA	NA	NA	NA	NA	NA	NA	NA	NA	NA	NA	NA	NA	NA	NA	NA	NA	NA	NA	NA	NA	NA	NA	NA	NA	NA
Buthraupis montana	Hooded Mountain-tanager	Aves	Passeriformes	Thraupidae	Tanagers	Buthraupis	montana	Buthraupis montana	22722601	NA	NA	NA	NA	NA	NA	NA	NA	NA	NA	NA	NA	NA	NA	NA	NA	NA	NA	NA	NA	NA	NA	NA	NA	NA	NA	NA	NA	NA	NA	NA	NA	NA	NA	NA	NA	NA	NA	NA	NA
Cacicus cela	Yellow-rumped Cacique	Aves	Passeriformes	Icteridae	New World blackbirds	Cacicus	cela	Cacicus cela	103792683	NA	NA	NA	NA	NA	NA	NA	NA	NA	NA	NA	NA	NA	NA	NA	NA	NA	NA	NA	NA	NA	NA	NA	NA	NA	NA	NA	NA	NA	NA	NA	NA	NA	NA	NA	NA	NA	NA	NA	NA
Cacicus chrysonotus	Southern Mountain Cacique	Aves	Passeriformes	Icteridae	New World blackbirds	Cacicus	chrysonotus	Cacicus chrysonotus	22731290	NA	NA	NA	NA	NA	NA	NA	NA	NA	NA	NA	NA	NA	NA	NA	NA	NA	NA	NA	NA	NA	NA	NA	NA	NA	NA	NA	NA	NA	NA	NA	NA	NA	NA	NA	NA	NA	NA	NA	NA
Cacicus chrysopterus	Golden-winged Cacique	Aves	Passeriformes	Icteridae	New World blackbirds	Cacicus	chrysopterus	Cacicus chrysopterus	22724046	NA	NA	NA	NA	NA	NA	NA	NA	NA	NA	NA	NA	NA	NA	NA	NA	NA	NA	NA	NA	NA	NA	NA	NA	NA	NA	NA	NA	NA	NA	NA	NA	NA	NA	NA	NA	NA	NA	NA	NA
Cacicus flavicrissus	Black-tailed Cacique	Aves	Passeriformes	Icteridae	New World blackbirds	Cacicus	flavicrissus	NA	103792695	NA	NA	NA	NA	NA	NA	NA	NA	NA	NA	NA	NA	NA	NA	NA	NA	NA	NA	NA	NA	NA	NA	NA	NA	NA	NA	NA	NA	NA	NA	NA	NA	NA	NA	NA	NA	NA	NA	NA	NA
Cacicus haemorrhous	Red-rumped Cacique	Aves	Passeriformes	Icteridae	New World blackbirds	Cacicus	haemorrhous	Cacicus haemorrhous	22724034	NA	NA	NA	NA	NA	NA	NA	NA	NA	NA	NA	NA	NA	NA	NA	NA	NA	NA	NA	NA	NA	NA	NA	NA	NA	NA	NA	NA	NA	NA	NA	NA	NA	NA	NA	NA	NA	NA	NA	NA
Cacicus koepckeae	Selva Cacique	Aves	Passeriformes	Icteridae	New World blackbirds	Cacicus	koepckeae	Cacicus koepckeae	22724043	NA	NA	NA	NA	NA	NA	NA	NA	NA	NA	NA	NA	NA	NA	NA	NA	NA	NA	NA	NA	NA	NA	NA	NA	NA	NA	NA	NA	NA	NA	NA	NA	NA	NA	NA	NA	NA	NA	NA	NA
Cacicus latirostris	Band-tailed Oropendola	Aves	Passeriformes	Icteridae	New World blackbirds	Cacicus	latirostris	Ocyalus latirostris	22723997	NA	NA	NA	NA	NA	NA	NA	NA	NA	NA	NA	NA	NA	NA	NA	NA	NA	NA	NA	NA	NA	NA	NA	NA	NA	NA	NA	NA	NA	NA	NA	NA	NA	NA	NA	NA	NA	NA	NA	NA
Cacicus leucoramphus	Northern Mountain Cacique	Aves	Passeriformes	Icteridae	New World blackbirds	Cacicus	leucoramphus	NA	22724049	NA	NA	NA	NA	NA	NA	NA	NA	NA	NA	NA	NA	NA	NA	NA	NA	NA	NA	NA	NA	NA	NA	NA	NA	NA	NA	NA	NA	NA	NA	NA	NA	NA	NA	NA	NA	NA	NA	NA	NA
Cacicus microrhynchus	Scarlet-rumped Cacique	Aves	Passeriformes	Icteridae	New World blackbirds	Cacicus	microrhynchus	NA	103792619	NA	NA	NA	NA	NA	NA	NA	NA	NA	NA	NA	NA	NA	NA	NA	NA	NA	NA	NA	NA	NA	NA	NA	NA	NA	NA	NA	NA	NA	NA	NA	NA	NA	NA	NA	NA	NA	NA	NA	NA
Cacicus oseryi	Casqued Oropendola	Aves	Passeriformes	Icteridae	New World blackbirds	Cacicus	oseryi	Psarocolius oseryi	22723976	NA	NA	NA	NA	NA	NA	NA	NA	NA	NA	NA	NA	NA	NA	NA	NA	NA	NA	NA	NA	NA	NA	NA	NA	NA	NA	NA	NA	NA	NA	NA	NA	NA	NA	NA	NA	NA	NA	NA	NA
Cacicus pacificus	Pacific Cacique	Aves	Passeriformes	Icteridae	New World blackbirds	Cacicus	pacificus	NA	103792633	NA	NA	NA	NA	NA	NA	NA	NA	NA	NA	NA	NA	NA	NA	NA	NA	NA	NA	NA	NA	NA	NA	NA	NA	NA	NA	NA	NA	NA	NA	NA	NA	NA	NA	NA	NA	NA	NA	NA	NA
Cacicus sclateri	Ecuadorian Cacique	Aves	Passeriformes	Icteridae	New World blackbirds	Cacicus	sclateri	Cacicus sclateri	22724054	NA	NA	NA	NA	NA	NA	NA	NA	NA	NA	NA	NA	NA	NA	NA	NA	NA	NA	NA	NA	NA	NA	NA	NA	NA	NA	NA	NA	NA	NA	NA	NA	NA	NA	NA	NA	NA	NA	NA	NA
Cacicus solitarius	Solitary Cacique	Aves	Passeriformes	Icteridae	New World blackbirds	Cacicus	solitarius	Cacicus solitarius	22724057	NA	NA	NA	NA	NA	NA	NA	NA	NA	NA	NA	NA	NA	NA	NA	NA	NA	NA	NA	NA	NA	NA	NA	NA	NA	NA	NA	NA	NA	NA	NA	NA	NA	NA	NA	NA	NA	NA	NA	NA
Cacicus uropygialis	Subtropical Cacique	Aves	Passeriformes	Icteridae	New World blackbirds	Cacicus	uropygialis	Cacicus uropygialis	22733589	NA	NA	NA	NA	NA	NA	NA	NA	NA	NA	NA	NA	NA	NA	NA	NA	NA	NA	NA	NA	NA	NA	NA	NA	NA	NA	NA	NA	NA	NA	NA	NA	NA	NA	NA	NA	NA	NA	NA	NA
Calamanthus campestris	Rufous Fieldwren	Aves	Passeriformes	Acanthizidae	Thornbills	Calamanthus	campestris	Calamanthus campestris	103691268	NA	NA	NA	NA	NA	NA	NA	NA	NA	NA	NA	NA	NA	NA	NA	NA	NA	NA	NA	NA	NA	NA	NA	NA	NA	NA	NA	NA	NA	NA	NA	NA	NA	NA	NA	NA	NA	NA	NA	NA
Calamanthus cautus	Shy Heathwren	Aves	Passeriformes	Acanthizidae	Thornbills	Calamanthus	cautus	Calamanthus cautus	22704614	NA	NA	NA	NA	NA	NA	NA	NA	NA	NA	NA	NA	NA	NA	NA	NA	NA	NA	NA	NA	NA	NA	NA	NA	NA	NA	NA	NA	NA	NA	NA	NA	NA	NA	NA	NA	NA	NA	NA	NA
Calamanthus fuliginosus	Striated Fieldwren	Aves	Passeriformes	Acanthizidae	Thornbills	Calamanthus	fuliginosus	Calamanthus fuliginosus	22704600	NA	NA	NA	NA	NA	NA	NA	NA	NA	NA	NA	NA	NA	NA	NA	NA	NA	NA	NA	NA	NA	NA	NA	NA	NA	NA	NA	NA	NA	NA	NA	NA	NA	NA	NA	NA	NA	NA	NA	NA
Calamanthus montanellus	Western Fieldwren	Aves	Passeriformes	Acanthizidae	Thornbills	Calamanthus	montanellus	Calamanthus montanellus	103691282	NA	NA	NA	NA	NA	NA	NA	NA	NA	NA	NA	NA	NA	NA	NA	NA	NA	NA	NA	NA	NA	NA	NA	NA	NA	NA	NA	NA	NA	NA	NA	NA	NA	NA	NA	NA	NA	NA	NA	NA
Calamanthus pyrrhopygius	Chestnut-rumped Heathwren	Aves	Passeriformes	Acanthizidae	Thornbills	Calamanthus	pyrrhopygius	Calamanthus pyrrhopygius	22704604	NA	NA	NA	NA	NA	NA	NA	NA	NA	NA	NA	NA	NA	NA	NA	NA	NA	NA	NA	NA	NA	NA	NA	NA	NA	NA	NA	NA	NA	NA	NA	NA	NA	NA	NA	NA	NA	NA	NA	NA
Calamonastes fasciolatus	Barred Wren-warbler	Aves	Passeriformes	Cisticolidae	Cisticolas and allies	Calamonastes	fasciolatus	Calamonastes fasciolatus	22713890	NA	NA	NA	NA	NA	NA	NA	NA	NA	NA	NA	NA	NA	NA	NA	NA	NA	NA	NA	NA	NA	NA	NA	NA	NA	NA	NA	NA	NA	NA	NA	NA	NA	NA	NA	NA	NA	NA	NA	NA
Calamonastes simplex	Grey Wren-warbler	Aves	Passeriformes	Cisticolidae	Cisticolas and allies	Calamonastes	simplex	Calamonastes simplex	22713876	NA	NA	NA	NA	NA	NA	NA	NA	NA	NA	NA	NA	NA	NA	NA	NA	NA	NA	NA	NA	NA	NA	NA	NA	NA	NA	NA	NA	NA	NA	NA	NA	NA	NA	NA	NA	NA	NA	NA	NA
Calamonastes stierlingi	Stierling's Wren-warbler	Aves	Passeriformes	Cisticolidae	Cisticolas and allies	Calamonastes	stierlingi	Calamonastes stierlingi	22730924	NA	NA	NA	NA	NA	NA	NA	NA	NA	NA	NA	NA	NA	NA	NA	NA	NA	NA	NA	NA	NA	NA	NA	NA	NA	NA	NA	NA	NA	NA	NA	NA	NA	NA	NA	NA	NA	NA	NA	NA
Calamonastes undosus	Miombo Wren-warbler	Aves	Passeriformes	Cisticolidae	Cisticolas and allies	Calamonastes	undosus	Calamonastes undosus	103773990	NA	NA	NA	NA	NA	NA	NA	NA	NA	NA	NA	NA	NA	NA	NA	NA	NA	NA	NA	NA	NA	NA	NA	NA	NA	NA	NA	NA	NA	NA	NA	NA	NA	NA	NA	NA	NA	NA	NA	NA
Calamonastides bensoni	Zambian Yellow Warbler	Aves	Passeriformes	Acrocephalidae	Reed-warblers	Calamonastides	bensoni	NA	103779336	NA	NA	NA	NA	NA	NA	NA	NA	NA	NA	NA	NA	NA	NA	NA	NA	NA	NA	NA	NA	NA	NA	NA	NA	NA	NA	NA	NA	NA	NA	NA	NA	NA	NA	NA	NA	NA	NA	NA	NA
Calamonastides gracilirostris	Papyrus Yellow Warbler	Aves	Passeriformes	Acrocephalidae	Reed-warblers	Calamonastides	gracilirostris	Calamonastides gracilirostris	103779235	NA	NA	NA	NA	NA	NA	NA	NA	NA	NA	NA	NA	NA	NA	NA	NA	NA	NA	NA	NA	NA	NA	NA	NA	NA	NA	NA	NA	NA	NA	NA	NA	NA	NA	NA	NA	NA	NA	NA	NA
Calamospiza melanocorys	Lark Bunting	Aves	Passeriformes	Passerellidae	New World sparrows	Calamospiza	melanocorys	Calamospiza melanocorys	22721049	NA	NA	NA	NA	NA	NA	NA	NA	NA	NA	NA	NA	NA	NA	NA	NA	NA	NA	NA	NA	NA	NA	NA	NA	NA	NA	NA	NA	NA	NA	NA	NA	NA	NA	NA	NA	NA	NA	NA	NA
Calandrella acutirostris	Hume's Lark	Aves	Passeriformes	Alaudidae	Larks	Calandrella	acutirostris	Calandrella acutirostris	22717325	NA	NA	NA	NA	NA	NA	NA	NA	NA	NA	NA	NA	NA	NA	NA	NA	NA	NA	NA	NA	NA	NA	NA	NA	NA	NA	NA	NA	NA	NA	NA	NA	NA	NA	NA	NA	NA	NA	NA	NA
Calandrella blanfordi	Blanford's Lark	Aves	Passeriformes	Alaudidae	Larks	Calandrella	blanfordi	Calandrella blanfordi, Calandrella erlangeri	103766090	NA	NA	NA	NA	NA	NA	NA	NA	NA	NA	NA	NA	NA	NA	NA	NA	NA	NA	NA	NA	NA	NA	NA	NA	NA	NA	NA	NA	NA	NA	NA	NA	NA	NA	NA	NA	NA	NA	NA	NA
Calandrella brachydactyla	Greater Short-toed Lark	Aves	Passeriformes	Alaudidae	Larks	Calandrella	brachydactyla	Calandrella brachydactyla	103766207	NA	NA	NA	NA	NA	NA	NA	NA	NA	NA	NA	I	NA	NA	NA	NA	NA	NA	NA	NA	NA	NA	NA	NA	NA	NA	NA	NA	NA	NA	NA	NA	NA	NA	NA	NA	NA	NA	NA	NA
Calandrella cinerea	Red-capped Lark	Aves	Passeriformes	Alaudidae	Larks	Calandrella	cinerea	Calandrella cinerea	103766143	NA	NA	NA	NA	NA	NA	NA	NA	NA	NA	NA	NA	NA	NA	NA	NA	NA	NA	NA	NA	NA	NA	NA	NA	NA	NA	NA	NA	NA	NA	NA	NA	NA	NA	NA	NA	NA	NA	NA	NA
Calandrella dukhunensis	Eastern Short-toed Lark	Aves	Passeriformes	Alaudidae	Larks	Calandrella	dukhunensis	NA	103766226	NA	NA	NA	NA	NA	NA	NA	NA	NA	NA	NA	NA	NA	NA	NA	NA	NA	NA	NA	NA	NA	NA	NA	NA	NA	NA	NA	NA	NA	NA	NA	NA	NA	NA	NA	NA	NA	NA	NA	NA
Calandrella eremica	Rufous-capped Lark	Aves	Passeriformes	Alaudidae	Larks	Calandrella	eremica	NA	103766072	NA	NA	NA	NA	NA	NA	NA	NA	NA	NA	NA	NA	NA	NA	NA	NA	NA	NA	NA	NA	NA	NA	NA	NA	NA	NA	NA	NA	NA	NA	NA	NA	NA	NA	NA	NA	NA	NA	NA	NA
Calcarius lapponicus	Lapland Longspur	Aves	Passeriformes	Calcariidae	Longspurs	Calcarius	lapponicus	Calcarius lapponicus	22721033	NA	NA	NA	NA	NA	NA	NA	NA	NA	NA	NA	NA	NA	NA	NA	NA	NA	NA	NA	NA	NA	NA	NA	NA	NA	NA	NA	NA	NA	NA	NA	NA	NA	NA	NA	NA	NA	NA	NA	NA
Calcarius ornatus	Chestnut-collared Longspur	Aves	Passeriformes	Calcariidae	Longspurs	Calcarius	ornatus	Calcarius ornatus	22721040	NA	NA	NA	NA	NA	NA	NA	NA	NA	NA	NA	NA	NA	NA	NA	NA	NA	NA	NA	NA	NA	NA	NA	NA	NA	NA	NA	NA	NA	NA	NA	NA	NA	NA	NA	NA	NA	NA	NA	NA
Calcarius pictus	Smith's Longspur	Aves	Passeriformes	Calcariidae	Longspurs	Calcarius	pictus	Calcarius pictus	22721037	NA	NA	NA	NA	NA	NA	NA	NA	NA	NA	NA	NA	NA	NA	NA	NA	NA	NA	NA	NA	NA	NA	NA	NA	NA	NA	NA	NA	NA	NA	NA	NA	NA	NA	NA	NA	NA	NA	NA	NA
Calendulauda africanoides	Fawn-coloured Lark	Aves	Passeriformes	Alaudidae	Larks	Calendulauda	africanoides	Calendulauda africanoides	22717080	NA	NA	NA	NA	NA	NA	NA	NA	NA	NA	NA	NA	NA	NA	NA	NA	NA	NA	NA	NA	NA	NA	NA	NA	NA	NA	NA	NA	NA	NA	NA	NA	NA	NA	NA	NA	NA	NA	NA	NA
Calendulauda albescens	Karoo Lark	Aves	Passeriformes	Alaudidae	Larks	Calendulauda	albescens	Calendulauda albescens	22717176	NA	NA	NA	NA	NA	NA	NA	NA	NA	NA	NA	NA	NA	NA	NA	NA	NA	NA	NA	NA	NA	NA	NA	NA	NA	NA	NA	NA	NA	NA	NA	NA	NA	NA	NA	NA	NA	NA	NA	NA
Calendulauda alopex	Foxy Lark	Aves	Passeriformes	Alaudidae	Larks	Calendulauda	alopex	Calendulauda alopex	22717086	NA	NA	NA	NA	NA	NA	NA	NA	NA	NA	NA	NA	NA	NA	NA	NA	NA	NA	NA	NA	NA	NA	NA	NA	NA	NA	NA	NA	NA	NA	NA	NA	NA	NA	NA	NA	NA	NA	NA	NA
Calendulauda burra	Red Lark	Aves	Passeriformes	Alaudidae	Larks	Calendulauda	burra	Calendulauda burra	22717180	NA	NA	NA	NA	NA	NA	NA	NA	NA	NA	NA	NA	NA	NA	NA	NA	NA	NA	NA	NA	NA	NA	NA	NA	NA	NA	NA	NA	NA	NA	NA	NA	NA	NA	NA	NA	NA	NA	NA	NA
Calendulauda erythrochlamys	Dune Lark	Aves	Passeriformes	Alaudidae	Larks	Calendulauda	erythrochlamys	Calendulauda barlowi, Calendulauda erythrochlamys	22730531	NA	NA	NA	NA	NA	NA	NA	NA	NA	NA	NA	NA	NA	NA	NA	NA	NA	NA	NA	NA	NA	NA	NA	NA	NA	NA	NA	NA	NA	NA	NA	NA	NA	NA	NA	NA	NA	NA	NA	NA
Calendulauda poecilosterna	Pink-breasted Lark	Aves	Passeriformes	Alaudidae	Larks	Calendulauda	poecilosterna	Calendulauda poecilosterna	22717112	NA	NA	NA	NA	NA	NA	NA	NA	NA	NA	NA	NA	NA	NA	NA	NA	NA	NA	NA	NA	NA	NA	NA	NA	NA	NA	NA	NA	NA	NA	NA	NA	NA	NA	NA	NA	NA	NA	NA	NA
Calendulauda sabota	Sabota Lark	Aves	Passeriformes	Alaudidae	Larks	Calendulauda	sabota	Calendulauda sabota	22717127	NA	NA	NA	NA	NA	NA	NA	NA	NA	NA	NA	NA	NA	NA	NA	NA	NA	NA	NA	NA	NA	NA	NA	NA	NA	NA	NA	NA	NA	NA	NA	NA	NA	NA	NA	NA	NA	NA	NA	NA
Calicalicus madagascariensis	Red-tailed Vanga	Aves	Passeriformes	Vangidae	Vangas and allies	Calicalicus	madagascariensis	Calicalicus madagascariensis	22708012	NA	NA	NA	NA	NA	NA	NA	NA	NA	NA	NA	NA	NA	NA	NA	NA	NA	NA	NA	NA	NA	NA	NA	NA	NA	NA	NA	NA	NA	NA	NA	NA	NA	NA	NA	NA	NA	NA	NA	NA
Calicalicus rufocarpalis	Red-shouldered Vanga	Aves	Passeriformes	Vangidae	Vangas and allies	Calicalicus	rufocarpalis	Calicalicus rufocarpalis	22724537	NA	NA	NA	NA	NA	NA	NA	NA	NA	NA	NA	NA	NA	NA	NA	NA	NA	NA	NA	NA	NA	NA	NA	NA	NA	NA	NA	NA	NA	NA	NA	NA	NA	NA	NA	NA	NA	NA	NA	NA
Caligavis chrysops	Yellow-faced Honeyeater	Aves	Passeriformes	Meliphagidae	Honeyeaters	Caligavis	chrysops	Lichenostomus chrysops	22704052	NA	NA	NA	NA	NA	NA	NA	NA	NA	NA	NA	NA	NA	NA	NA	NA	NA	NA	NA	NA	NA	NA	NA	NA	NA	NA	NA	NA	NA	NA	NA	NA	NA	NA	NA	NA	NA	NA	NA	NA
Caligavis obscura	Obscure Honeyeater	Aves	Passeriformes	Meliphagidae	Honeyeaters	Caligavis	obscura	Lichenostomus obscurus	22704040	NA	NA	NA	NA	NA	NA	NA	NA	NA	NA	NA	NA	NA	NA	NA	NA	NA	NA	NA	NA	NA	NA	NA	NA	NA	NA	NA	NA	NA	NA	NA	NA	NA	NA	NA	NA	NA	NA	NA	NA
Caligavis subfrenata	Black-throated Honeyeater	Aves	Passeriformes	Meliphagidae	Honeyeaters	Caligavis	subfrenata	Lichenostomus subfrenatus	22704037	NA	NA	NA	NA	NA	NA	NA	NA	NA	NA	NA	NA	NA	NA	NA	NA	NA	NA	NA	NA	NA	NA	NA	NA	NA	NA	NA	NA	NA	NA	NA	NA	NA	NA	NA	NA	NA	NA	NA	NA
Callacanthis burtoni	Spectacled Finch	Aves	Passeriformes	Fringillidae	Finches	Callacanthis	burtoni	Callacanthis burtoni	22720499	NA	NA	NA	NA	NA	NA	NA	NA	NA	NA	NA	NA	NA	NA	NA	NA	NA	NA	NA	NA	NA	NA	NA	NA	NA	NA	NA	NA	NA	NA	NA	NA	NA	NA	NA	NA	NA	NA	NA	NA
Callaeas cinereus	South Island Kokako	Aves	Passeriformes	Callaeidae	New Zealand wattlebirds	Callaeas	cinereus	Callaeas cinereus	103730380	NA	NA	NA	NA	NA	NA	NA	NA	NA	NA	NA	NA	NA	NA	NA	NA	NA	NA	NA	NA	NA	NA	NA	NA	NA	NA	NA	NA	NA	NA	NA	NA	NA	NA	NA	NA	NA	NA	NA	NA
Callaeas wilsoni	North Island Kokako	Aves	Passeriformes	Callaeidae	New Zealand wattlebirds	Callaeas	wilsoni	NA	103730482	NA	NA	NA	NA	NA	NA	NA	NA	NA	NA	NA	NA	NA	NA	NA	NA	NA	NA	NA	NA	NA	NA	NA	NA	NA	NA	NA	NA	NA	NA	NA	NA	NA	NA	NA	NA	NA	NA	NA	NA
Calliope calliope	Siberian Rubythroat	Aves	Passeriformes	Muscicapidae	Old World flycatchers and chats	Calliope	calliope	Luscinia calliope	22709701	NA	NA	NA	NA	NA	NA	CMS	II	Muscicapidae spp.	NA	NA	NA	NA	NA	NA	NA	NA	NA	NA	NA	NA	NA	NA	NA	NA	NA	NA	NA	NA	NA	NA	NA	NA	NA	NA	NA	NA	NA	NA	NA
Calliope obscura	Blackthroat	Aves	Passeriformes	Muscicapidae	Old World flycatchers and chats	Calliope	obscura	Luscinia obscura	22709717	NA	NA	NA	NA	NA	NA	CMS	II	Muscicapidae spp.	NA	NA	NA	NA	NA	NA	NA	NA	NA	NA	NA	NA	NA	NA	NA	NA	NA	NA	NA	NA	NA	NA	NA	NA	NA	NA	NA	NA	NA	NA	NA
Calliope pectardens	Firethroat	Aves	Passeriformes	Muscicapidae	Old World flycatchers and chats	Calliope	pectardens	Luscinia pectardens	22709724	NA	NA	NA	NA	NA	NA	CMS	II	Muscicapidae spp.	NA	NA	NA	NA	NA	NA	NA	NA	NA	NA	NA	NA	NA	NA	NA	NA	NA	NA	NA	NA	NA	NA	NA	NA	NA	NA	NA	NA	NA	NA	NA
Calliope pectoralis	Himalayan Rubythroat	Aves	Passeriformes	Muscicapidae	Old World flycatchers and chats	Calliope	pectoralis	Luscinia pectoralis	103768539	NA	NA	NA	NA	NA	NA	CMS	II	Muscicapidae spp.	NA	NA	NA	NA	NA	NA	NA	NA	NA	NA	NA	NA	NA	NA	NA	NA	NA	NA	NA	NA	NA	NA	NA	NA	NA	NA	NA	NA	NA	NA	NA
Calliope tschebaiewi	Chinese Rubythroat	Aves	Passeriformes	Muscicapidae	Old World flycatchers and chats	Calliope	tschebaiewi	NA	103768594	NA	NA	NA	NA	NA	NA	CMS	II	Muscicapidae spp.	NA	NA	NA	NA	NA	NA	NA	NA	NA	NA	NA	NA	NA	NA	NA	NA	NA	NA	NA	NA	NA	NA	NA	NA	NA	NA	NA	NA	NA	NA	NA
Calochaetes coccineus	Vermilion Tanager	Aves	Passeriformes	Thraupidae	Tanagers	Calochaetes	coccineus	Calochaetes coccineus	22722491	NA	NA	NA	NA	NA	NA	NA	NA	NA	NA	NA	NA	NA	NA	NA	NA	NA	NA	NA	NA	NA	NA	NA	NA	NA	NA	NA	NA	NA	NA	NA	NA	NA	NA	NA	NA	NA	NA	NA	NA
Calyptocichla serinus	Golden Greenbul	Aves	Passeriformes	Pycnonotidae	Bulbuls	Calyptocichla	serinus	Calyptocichla serinus	22712833	NA	NA	NA	NA	NA	NA	NA	NA	NA	NA	NA	NA	NA	NA	NA	NA	NA	NA	NA	NA	NA	NA	NA	NA	NA	NA	NA	NA	NA	NA	NA	NA	NA	NA	NA	NA	NA	NA	NA	NA
Calyptomena hosii	Hose's Broadbill	Aves	Passeriformes	Calyptomenidae	African and green broadbills	Calyptomena	hosii	Calyptomena hosii	22698754	NA	NA	NA	NA	NA	NA	NA	NA	NA	NA	NA	NA	NA	NA	NA	NA	NA	NA	NA	NA	NA	NA	NA	NA	NA	NA	NA	NA	NA	NA	NA	NA	NA	NA	NA	NA	NA	NA	NA	NA
Calyptomena viridis	Green Broadbill	Aves	Passeriformes	Calyptomenidae	African and green broadbills	Calyptomena	viridis	Calyptomena viridis	22698750	NA	NA	NA	NA	NA	NA	NA	NA	NA	NA	NA	NA	NA	NA	NA	NA	NA	NA	NA	NA	NA	NA	NA	NA	NA	NA	NA	NA	NA	NA	NA	NA	NA	NA	NA	NA	NA	NA	NA	NA
Calyptomena whiteheadi	Whitehead's Broadbill	Aves	Passeriformes	Calyptomenidae	African and green broadbills	Calyptomena	whiteheadi	Calyptomena whiteheadi	22698760	NA	NA	NA	NA	NA	NA	NA	NA	NA	NA	NA	NA	NA	NA	NA	NA	NA	NA	NA	NA	NA	NA	NA	NA	NA	NA	NA	NA	NA	NA	NA	NA	NA	NA	NA	NA	NA	NA	NA	NA
Calyptophilus frugivorus	Eastern Chat-tanager	Aves	Passeriformes	Calyptophilidae	Chat-tanagers	Calyptophilus	frugivorus	Calyptophilus frugivorus	22731255	NA	NA	NA	NA	NA	NA	NA	NA	NA	NA	NA	NA	NA	NA	NA	NA	NA	NA	NA	NA	NA	NA	NA	NA	NA	NA	NA	NA	NA	NA	NA	NA	NA	NA	NA	NA	NA	NA	NA	NA
Calyptophilus tertius	Western Chat-tanager	Aves	Passeriformes	Calyptophilidae	Chat-tanagers	Calyptophilus	tertius	Calyptophilus tertius	22729082	NA	NA	NA	NA	NA	NA	NA	NA	NA	NA	NA	NA	NA	NA	NA	NA	NA	NA	NA	NA	NA	NA	NA	NA	NA	NA	NA	NA	NA	NA	NA	NA	NA	NA	NA	NA	NA	NA	NA	NA
Calyptura cristata	Kinglet Calyptura	Aves	Passeriformes	Tyrannidae	Tyrant-flycatchers	Calyptura	cristata	Calyptura cristata	22700827	NA	NA	NA	NA	NA	NA	NA	NA	NA	NA	NA	NA	NA	NA	NA	NA	NA	NA	NA	NA	NA	NA	NA	NA	NA	NA	NA	NA	NA	NA	NA	NA	NA	NA	NA	NA	NA	NA	NA	NA
Camaroptera brachyura	Bleating Camaroptera	Aves	Passeriformes	Cisticolidae	Cisticolas and allies	Camaroptera	brachyura	Camaroptera brachyura, Camaroptera brevicaudata	103774592	NA	NA	NA	NA	NA	NA	NA	NA	NA	NA	NA	NA	NA	NA	NA	NA	NA	NA	NA	NA	NA	NA	NA	NA	NA	NA	NA	NA	NA	NA	NA	NA	NA	NA	NA	NA	NA	NA	NA	NA
Camaroptera chloronota	Olive-green Camaroptera	Aves	Passeriformes	Cisticolidae	Cisticolas and allies	Camaroptera	chloronota	Camaroptera chloronota	103774800	NA	NA	NA	NA	NA	NA	NA	NA	NA	NA	NA	NA	NA	NA	NA	NA	NA	NA	NA	NA	NA	NA	NA	NA	NA	NA	NA	NA	NA	NA	NA	NA	NA	NA	NA	NA	NA	NA	NA	NA
Camaroptera harterti	Hartert's Camaroptera	Aves	Passeriformes	Cisticolidae	Cisticolas and allies	Camaroptera	harterti	Camaroptera harterti	103774747	NA	NA	NA	NA	NA	NA	NA	NA	NA	NA	NA	NA	NA	NA	NA	NA	NA	NA	NA	NA	NA	NA	NA	NA	NA	NA	NA	NA	NA	NA	NA	NA	NA	NA	NA	NA	NA	NA	NA	NA
Camaroptera superciliaris	Yellow-browed Camaroptera	Aves	Passeriformes	Cisticolidae	Cisticolas and allies	Camaroptera	superciliaris	Camaroptera superciliaris	22713868	NA	NA	NA	NA	NA	NA	NA	NA	NA	NA	NA	NA	NA	NA	NA	NA	NA	NA	NA	NA	NA	NA	NA	NA	NA	NA	NA	NA	NA	NA	NA	NA	NA	NA	NA	NA	NA	NA	NA	NA
Camaroptera toroensis	Tawny-breasted Camaroptera	Aves	Passeriformes	Cisticolidae	Cisticolas and allies	Camaroptera	toroensis	NA	103774831	NA	NA	NA	NA	NA	NA	NA	NA	NA	NA	NA	NA	NA	NA	NA	NA	NA	NA	NA	NA	NA	NA	NA	NA	NA	NA	NA	NA	NA	NA	NA	NA	NA	NA	NA	NA	NA	NA	NA	NA
Campephaga flava	Black Cuckooshrike	Aves	Passeriformes	Campephagidae	Cuckooshrikes	Campephaga	flava	Campephaga flava	22706695	NA	NA	NA	NA	NA	NA	NA	NA	NA	NA	NA	NA	NA	NA	NA	NA	NA	NA	NA	NA	NA	NA	NA	NA	NA	NA	NA	NA	NA	NA	NA	NA	NA	NA	NA	NA	NA	NA	NA	NA
Campephaga petiti	Petit's Cuckooshrike	Aves	Passeriformes	Campephagidae	Cuckooshrikes	Campephaga	petiti	Campephaga petiti	22706690	NA	NA	NA	NA	NA	NA	NA	NA	NA	NA	NA	NA	NA	NA	NA	NA	NA	NA	NA	NA	NA	NA	NA	NA	NA	NA	NA	NA	NA	NA	NA	NA	NA	NA	NA	NA	NA	NA	NA	NA
Campephaga phoenicea	Red-shouldered Cuckooshrike	Aves	Passeriformes	Campephagidae	Cuckooshrikes	Campephaga	phoenicea	Campephaga phoenicea	22706700	NA	NA	NA	NA	NA	NA	NA	NA	NA	NA	NA	NA	NA	NA	NA	NA	NA	NA	NA	NA	NA	NA	NA	NA	NA	NA	NA	NA	NA	NA	NA	NA	NA	NA	NA	NA	NA	NA	NA	NA
Campephaga quiscalina	Purple-throated Cuckooshrike	Aves	Passeriformes	Campephagidae	Cuckooshrikes	Campephaga	quiscalina	Campephaga quiscalina	22706705	NA	NA	NA	NA	NA	NA	NA	NA	NA	NA	NA	NA	NA	NA	NA	NA	NA	NA	NA	NA	NA	NA	NA	NA	NA	NA	NA	NA	NA	NA	NA	NA	NA	NA	NA	NA	NA	NA	NA	NA
Campicoloides bifasciatus	Buff-streaked Chat	Aves	Passeriformes	Muscicapidae	Old World flycatchers and chats	Campicoloides	bifasciatus	Campicoloides bifasciatus	22710231	NA	NA	NA	NA	NA	NA	NA	NA	NA	NA	NA	NA	NA	NA	NA	NA	NA	NA	NA	NA	NA	NA	NA	NA	NA	NA	NA	NA	NA	NA	NA	NA	NA	NA	NA	NA	NA	NA	NA	NA
Campochaera sloetii	Golden Cuckooshrike	Aves	Passeriformes	Campephagidae	Cuckooshrikes	Campochaera	sloetii	Campochaera sloetii	22706645	NA	NA	NA	NA	NA	NA	NA	NA	NA	NA	NA	NA	NA	NA	NA	NA	NA	NA	NA	NA	NA	NA	NA	NA	NA	NA	NA	NA	NA	NA	NA	NA	NA	NA	NA	NA	NA	NA	NA	NA
Camptostoma imberbe	Northern Beardless Tyrannulet	Aves	Passeriformes	Tyrannidae	Tyrant-flycatchers	Camptostoma	imberbe	Camptostoma imberbe	22699177	NA	NA	NA	NA	NA	NA	NA	NA	NA	NA	NA	NA	NA	NA	NA	NA	NA	NA	NA	NA	NA	NA	NA	NA	NA	NA	NA	NA	NA	NA	NA	NA	NA	NA	NA	NA	NA	NA	NA	NA
Camptostoma obsoletum	Southern Beardless Tyrannulet	Aves	Passeriformes	Tyrannidae	Tyrant-flycatchers	Camptostoma	obsoletum	Camptostoma obsoletum	22699182	NA	NA	NA	NA	NA	NA	NA	NA	NA	NA	NA	NA	NA	NA	NA	NA	NA	NA	NA	NA	NA	NA	NA	NA	NA	NA	NA	NA	NA	NA	NA	NA	NA	NA	NA	NA	NA	NA	NA	NA
Campylorhamphus falcularius	Black-billed Scythebill	Aves	Passeriformes	Furnariidae	Ovenbirds	Campylorhamphus	falcularius	Campylorhamphus falcularius	22703188	NA	NA	NA	NA	NA	NA	NA	NA	NA	NA	NA	NA	NA	NA	NA	NA	NA	NA	NA	NA	NA	NA	NA	NA	NA	NA	NA	NA	NA	NA	NA	NA	NA	NA	NA	NA	NA	NA	NA	NA
Campylorhamphus multostriatus	Xingu Scythebill	Aves	Passeriformes	Furnariidae	Ovenbirds	Campylorhamphus	multostriatus	NA	103670382	NA	NA	NA	NA	NA	NA	NA	NA	NA	NA	NA	NA	NA	NA	NA	NA	NA	NA	NA	NA	NA	NA	NA	NA	NA	NA	NA	NA	NA	NA	NA	NA	NA	NA	NA	NA	NA	NA	NA	NA
Campylorhamphus probatus	Tapajos Scythebill	Aves	Passeriformes	Furnariidae	Ovenbirds	Campylorhamphus	probatus	NA	103670340	NA	NA	NA	NA	NA	NA	NA	NA	NA	NA	NA	NA	NA	NA	NA	NA	NA	NA	NA	NA	NA	NA	NA	NA	NA	NA	NA	NA	NA	NA	NA	NA	NA	NA	NA	NA	NA	NA	NA	NA
Campylorhamphus procurvoides	Curve-billed Scythebill	Aves	Passeriformes	Furnariidae	Ovenbirds	Campylorhamphus	procurvoides	Campylorhamphus procurvoides	103670311	NA	NA	NA	NA	NA	NA	NA	NA	NA	NA	NA	NA	NA	NA	NA	NA	NA	NA	NA	NA	NA	NA	NA	NA	NA	NA	NA	NA	NA	NA	NA	NA	NA	NA	NA	NA	NA	NA	NA	NA
Campylorhamphus pusillus	Brown-billed Scythebill	Aves	Passeriformes	Furnariidae	Ovenbirds	Campylorhamphus	pusillus	Campylorhamphus pusillus	22703191	NA	NA	NA	NA	NA	NA	NA	NA	NA	NA	NA	NA	NA	NA	NA	NA	NA	NA	NA	NA	NA	NA	NA	NA	NA	NA	NA	NA	NA	NA	NA	NA	NA	NA	NA	NA	NA	NA	NA	NA
Campylorhamphus trochilirostris	Red-billed Scythebill	Aves	Passeriformes	Furnariidae	Ovenbirds	Campylorhamphus	trochilirostris	Campylorhamphus trochilirostris	22703185	NA	NA	NA	NA	NA	NA	NA	NA	NA	NA	NA	NA	NA	NA	NA	NA	NA	NA	NA	NA	NA	NA	NA	NA	NA	NA	NA	NA	NA	NA	NA	NA	NA	NA	NA	NA	NA	NA	NA	NA
Campylorhynchus albobrunneus	White-headed Wren	Aves	Passeriformes	Troglodytidae	Wrens	Campylorhynchus	albobrunneus	Campylorhynchus albobrunneus	22711316	NA	NA	NA	NA	NA	NA	NA	NA	NA	NA	NA	NA	NA	NA	NA	NA	NA	NA	NA	NA	NA	NA	NA	NA	NA	NA	NA	NA	NA	NA	NA	NA	NA	NA	NA	NA	NA	NA	NA	NA
Campylorhynchus brunneicapillus	Cactus Wren	Aves	Passeriformes	Troglodytidae	Wrens	Campylorhynchus	brunneicapillus	Campylorhynchus brunneicapillus	22711287	NA	NA	NA	NA	NA	NA	NA	NA	NA	NA	NA	NA	NA	NA	NA	NA	NA	NA	NA	NA	NA	NA	NA	NA	NA	NA	NA	NA	NA	NA	NA	NA	NA	NA	NA	NA	NA	NA	NA	NA
Campylorhynchus capistratus	Rufous-backed Wren	Aves	Passeriformes	Troglodytidae	Wrens	Campylorhynchus	capistratus	Campylorhynchus capistratus	103887650	NA	NA	NA	NA	NA	NA	NA	NA	NA	NA	NA	NA	NA	NA	NA	NA	NA	NA	NA	NA	NA	NA	NA	NA	NA	NA	NA	NA	NA	NA	NA	NA	NA	NA	NA	NA	NA	NA	NA	NA
Campylorhynchus chiapensis	Giant Wren	Aves	Passeriformes	Troglodytidae	Wrens	Campylorhynchus	chiapensis	Campylorhynchus chiapensis	22711296	NA	NA	NA	NA	NA	NA	NA	NA	NA	NA	NA	NA	NA	NA	NA	NA	NA	NA	NA	NA	NA	NA	NA	NA	NA	NA	NA	NA	NA	NA	NA	NA	NA	NA	NA	NA	NA	NA	NA	NA
Campylorhynchus fasciatus	Fasciated Wren	Aves	Passeriformes	Troglodytidae	Wrens	Campylorhynchus	fasciatus	Campylorhynchus fasciatus	22711322	NA	NA	NA	NA	NA	NA	NA	NA	NA	NA	NA	NA	NA	NA	NA	NA	NA	NA	NA	NA	NA	NA	NA	NA	NA	NA	NA	NA	NA	NA	NA	NA	NA	NA	NA	NA	NA	NA	NA	NA
Campylorhynchus griseus	Bicolored Wren	Aves	Passeriformes	Troglodytidae	Wrens	Campylorhynchus	griseus	Campylorhynchus griseus	22711299	NA	NA	NA	NA	NA	NA	NA	NA	NA	NA	NA	NA	NA	NA	NA	NA	NA	NA	NA	NA	NA	NA	NA	NA	NA	NA	NA	NA	NA	NA	NA	NA	NA	NA	NA	NA	NA	NA	NA	NA
Campylorhynchus gularis	Spotted Wren	Aves	Passeriformes	Troglodytidae	Wrens	Campylorhynchus	gularis	Campylorhynchus gularis	22711284	NA	NA	NA	NA	NA	NA	NA	NA	NA	NA	NA	NA	NA	NA	NA	NA	NA	NA	NA	NA	NA	NA	NA	NA	NA	NA	NA	NA	NA	NA	NA	NA	NA	NA	NA	NA	NA	NA	NA	NA
Campylorhynchus humilis	Sclater's Wren	Aves	Passeriformes	Troglodytidae	Wrens	Campylorhynchus	humilis	Campylorhynchus humilis	103887386	NA	NA	NA	NA	NA	NA	NA	NA	NA	NA	NA	NA	NA	NA	NA	NA	NA	NA	NA	NA	NA	NA	NA	NA	NA	NA	NA	NA	NA	NA	NA	NA	NA	NA	NA	NA	NA	NA	NA	NA
Campylorhynchus jocosus	Boucard's Wren	Aves	Passeriformes	Troglodytidae	Wrens	Campylorhynchus	jocosus	Campylorhynchus jocosus	22711290	NA	NA	NA	NA	NA	NA	NA	NA	NA	NA	NA	NA	NA	NA	NA	NA	NA	NA	NA	NA	NA	NA	NA	NA	NA	NA	NA	NA	NA	NA	NA	NA	NA	NA	NA	NA	NA	NA	NA	NA
Campylorhynchus megalopterus	Grey-barred Wren	Aves	Passeriformes	Troglodytidae	Wrens	Campylorhynchus	megalopterus	Campylorhynchus megalopterus	22711309	NA	NA	NA	NA	NA	NA	NA	NA	NA	NA	NA	NA	NA	NA	NA	NA	NA	NA	NA	NA	NA	NA	NA	NA	NA	NA	NA	NA	NA	NA	NA	NA	NA	NA	NA	NA	NA	NA	NA	NA
Campylorhynchus nuchalis	Stripe-backed Wren	Aves	Passeriformes	Troglodytidae	Wrens	Campylorhynchus	nuchalis	Campylorhynchus nuchalis	22711319	NA	NA	NA	NA	NA	NA	NA	NA	NA	NA	NA	NA	NA	NA	NA	NA	NA	NA	NA	NA	NA	NA	NA	NA	NA	NA	NA	NA	NA	NA	NA	NA	NA	NA	NA	NA	NA	NA	NA	NA
Campylorhynchus rufinucha	Rufous-naped Wren	Aves	Passeriformes	Troglodytidae	Wrens	Campylorhynchus	rufinucha	Campylorhynchus rufinucha	103887340	NA	NA	NA	NA	NA	NA	NA	NA	NA	NA	NA	NA	NA	NA	NA	NA	NA	NA	NA	NA	NA	NA	NA	NA	NA	NA	NA	NA	NA	NA	NA	NA	NA	NA	NA	NA	NA	NA	NA	NA
Campylorhynchus turdinus	Thrush-like Wren	Aves	Passeriformes	Troglodytidae	Wrens	Campylorhynchus	turdinus	Campylorhynchus turdinus	22711306	NA	NA	NA	NA	NA	NA	NA	NA	NA	NA	NA	NA	NA	NA	NA	NA	NA	NA	NA	NA	NA	NA	NA	NA	NA	NA	NA	NA	NA	NA	NA	NA	NA	NA	NA	NA	NA	NA	NA	NA
Campylorhynchus yucatanicus	Yucatan Wren	Aves	Passeriformes	Troglodytidae	Wrens	Campylorhynchus	yucatanicus	Campylorhynchus yucatanicus	22711293	NA	NA	NA	NA	NA	NA	NA	NA	NA	NA	NA	NA	NA	NA	NA	NA	NA	NA	NA	NA	NA	NA	NA	NA	NA	NA	NA	NA	NA	NA	NA	NA	NA	NA	NA	NA	NA	NA	NA	NA
Campylorhynchus zonatus	Band-backed Wren	Aves	Passeriformes	Troglodytidae	Wrens	Campylorhynchus	zonatus	Campylorhynchus zonatus	22711313	NA	NA	NA	NA	NA	NA	NA	NA	NA	NA	NA	NA	NA	NA	NA	NA	NA	NA	NA	NA	NA	NA	NA	NA	NA	NA	NA	NA	NA	NA	NA	NA	NA	NA	NA	NA	NA	NA	NA	NA
Cantorchilus griseus	Grey Wren	Aves	Passeriformes	Troglodytidae	Wrens	Cantorchilus	griseus	Cantorchilus griseus	22711479	NA	NA	NA	NA	NA	NA	NA	NA	NA	NA	NA	NA	NA	NA	NA	NA	NA	NA	NA	NA	NA	NA	NA	NA	NA	NA	NA	NA	NA	NA	NA	NA	NA	NA	NA	NA	NA	NA	NA	NA
Cantorchilus guarayanus	Fawn-breasted Wren	Aves	Passeriformes	Troglodytidae	Wrens	Cantorchilus	guarayanus	Cantorchilus guarayanus	22711473	NA	NA	NA	NA	NA	NA	NA	NA	NA	NA	NA	NA	NA	NA	NA	NA	NA	NA	NA	NA	NA	NA	NA	NA	NA	NA	NA	NA	NA	NA	NA	NA	NA	NA	NA	NA	NA	NA	NA	NA
Cantorchilus leucopogon	Stripe-throated Wren	Aves	Passeriformes	Troglodytidae	Wrens	Cantorchilus	leucopogon	Cantorchilus leucopogon	22711444	NA	NA	NA	NA	NA	NA	NA	NA	NA	NA	NA	NA	NA	NA	NA	NA	NA	NA	NA	NA	NA	NA	NA	NA	NA	NA	NA	NA	NA	NA	NA	NA	NA	NA	NA	NA	NA	NA	NA	NA
Cantorchilus leucotis	Buff-breasted Wren	Aves	Passeriformes	Troglodytidae	Wrens	Cantorchilus	leucotis	Cantorchilus leucotis	22711467	NA	NA	NA	NA	NA	NA	NA	NA	NA	NA	NA	NA	NA	NA	NA	NA	NA	NA	NA	NA	NA	NA	NA	NA	NA	NA	NA	NA	NA	NA	NA	NA	NA	NA	NA	NA	NA	NA	NA	NA
Cantorchilus longirostris	Long-billed Wren	Aves	Passeriformes	Troglodytidae	Wrens	Cantorchilus	longirostris	Cantorchilus longirostris	22711476	NA	NA	NA	NA	NA	NA	NA	NA	NA	NA	NA	NA	NA	NA	NA	NA	NA	NA	NA	NA	NA	NA	NA	NA	NA	NA	NA	NA	NA	NA	NA	NA	NA	NA	NA	NA	NA	NA	NA	NA
Cantorchilus modestus	Plain Wren	Aves	Passeriformes	Troglodytidae	Wrens	Cantorchilus	modestus	Cantorchilus modestus	103889550	NA	NA	NA	NA	NA	NA	NA	NA	NA	NA	NA	NA	NA	NA	NA	NA	NA	NA	NA	NA	NA	NA	NA	NA	NA	NA	NA	NA	NA	NA	NA	NA	NA	NA	NA	NA	NA	NA	NA	NA
Cantorchilus nigricapillus	Bay Wren	Aves	Passeriformes	Troglodytidae	Wrens	Cantorchilus	nigricapillus	Cantorchilus nigricapillus	22711438	NA	NA	NA	NA	NA	NA	NA	NA	NA	NA	NA	NA	NA	NA	NA	NA	NA	NA	NA	NA	NA	NA	NA	NA	NA	NA	NA	NA	NA	NA	NA	NA	NA	NA	NA	NA	NA	NA	NA	NA
Cantorchilus semibadius	Riverside Wren	Aves	Passeriformes	Troglodytidae	Wrens	Cantorchilus	semibadius	Cantorchilus semibadius	22711435	NA	NA	NA	NA	NA	NA	NA	NA	NA	NA	NA	NA	NA	NA	NA	NA	NA	NA	NA	NA	NA	NA	NA	NA	NA	NA	NA	NA	NA	NA	NA	NA	NA	NA	NA	NA	NA	NA	NA	NA
Cantorchilus superciliaris	Superciliated Wren	Aves	Passeriformes	Troglodytidae	Wrens	Cantorchilus	superciliaris	Cantorchilus superciliaris	22711470	NA	NA	NA	NA	NA	NA	NA	NA	NA	NA	NA	NA	NA	NA	NA	NA	NA	NA	NA	NA	NA	NA	NA	NA	NA	NA	NA	NA	NA	NA	NA	NA	NA	NA	NA	NA	NA	NA	NA	NA
Cantorchilus thoracicus	Stripe-breasted Wren	Aves	Passeriformes	Troglodytidae	Wrens	Cantorchilus	thoracicus	Cantorchilus thoracicus	22711441	NA	NA	NA	NA	NA	NA	NA	NA	NA	NA	NA	NA	NA	NA	NA	NA	NA	NA	NA	NA	NA	NA	NA	NA	NA	NA	NA	NA	NA	NA	NA	NA	NA	NA	NA	NA	NA	NA	NA	NA
Cantorchilus zeledoni	Canebrake Wren	Aves	Passeriformes	Troglodytidae	Wrens	Cantorchilus	zeledoni	NA	103889576	NA	NA	NA	NA	NA	NA	NA	NA	NA	NA	NA	NA	NA	NA	NA	NA	NA	NA	NA	NA	NA	NA	NA	NA	NA	NA	NA	NA	NA	NA	NA	NA	NA	NA	NA	NA	NA	NA	NA	NA
Capsiempis flaveola	Yellow Tyrannulet	Aves	Passeriformes	Tyrannidae	Tyrant-flycatchers	Capsiempis	flaveola	Capsiempis flaveola	22699194	NA	NA	NA	NA	NA	NA	NA	NA	NA	NA	NA	NA	NA	NA	NA	NA	NA	NA	NA	NA	NA	NA	NA	NA	NA	NA	NA	NA	NA	NA	NA	NA	NA	NA	NA	NA	NA	NA	NA	NA
Cardellina canadensis	Canada Warbler	Aves	Passeriformes	Parulidae	New World warblers	Cardellina	canadensis	Cardellina canadensis	22721882	NA	NA	NA	NA	NA	NA	CMS	II	Cardellina canadensis	NA	NA	NA	NA	NA	NA	NA	NA	NA	NA	NA	NA	NA	NA	NA	NA	NA	NA	NA	NA	NA	NA	NA	NA	NA	NA	NA	NA	NA	NA	NA
Cardellina pusilla	Wilson's Warbler	Aves	Passeriformes	Parulidae	New World warblers	Cardellina	pusilla	Cardellina pusilla	22721879	NA	NA	NA	NA	NA	NA	NA	NA	NA	NA	NA	NA	NA	NA	NA	NA	NA	NA	NA	NA	NA	NA	NA	NA	NA	NA	NA	NA	NA	NA	NA	NA	NA	NA	NA	NA	NA	NA	NA	NA
Cardellina rubra	Red Warbler	Aves	Passeriformes	Parulidae	New World warblers	Cardellina	rubra	Cardellina rubra	22721888	NA	NA	NA	NA	NA	NA	NA	NA	NA	NA	NA	NA	NA	NA	NA	NA	NA	NA	NA	NA	NA	NA	NA	NA	NA	NA	NA	NA	NA	NA	NA	NA	NA	NA	NA	NA	NA	NA	NA	NA
Cardellina rubrifrons	Red-faced Warbler	Aves	Passeriformes	Parulidae	New World warblers	Cardellina	rubrifrons	Cardellina rubrifrons	22721885	NA	NA	NA	NA	NA	NA	NA	NA	NA	NA	NA	NA	NA	NA	NA	NA	NA	NA	NA	NA	NA	NA	NA	NA	NA	NA	NA	NA	NA	NA	NA	NA	NA	NA	NA	NA	NA	NA	NA	NA
Cardellina versicolor	Pink-headed Warbler	Aves	Passeriformes	Parulidae	New World warblers	Cardellina	versicolor	Cardellina versicolor	22721891	NA	NA	NA	NA	NA	NA	NA	NA	NA	NA	NA	NA	NA	NA	NA	NA	NA	NA	NA	NA	NA	NA	NA	NA	NA	NA	NA	NA	NA	NA	NA	NA	NA	NA	NA	NA	NA	NA	NA	NA
Cardinalis cardinalis	Northern Cardinal	Aves	Passeriformes	Cardinalidae	Cardinals	Cardinalis	cardinalis	Cardinalis cardinalis	22723819	NA	NA	NA	NA	NA	NA	NA	NA	NA	NA	NA	NA	NA	NA	NA	NA	NA	NA	NA	NA	NA	NA	NA	NA	NA	NA	NA	NA	NA	NA	NA	NA	NA	NA	NA	NA	NA	NA	NA	NA
Cardinalis phoeniceus	Vermilion Cardinal	Aves	Passeriformes	Cardinalidae	Cardinals	Cardinalis	phoeniceus	Cardinalis phoeniceus	22723822	NA	NA	NA	NA	NA	NA	NA	NA	NA	NA	NA	NA	NA	NA	NA	NA	NA	NA	NA	NA	NA	NA	NA	NA	NA	NA	NA	NA	NA	NA	NA	NA	NA	NA	NA	NA	NA	NA	NA	NA
Cardinalis sinuatus	Pyrrhuloxia	Aves	Passeriformes	Cardinalidae	Cardinals	Cardinalis	sinuatus	Cardinalis sinuatus	22723825	NA	NA	NA	NA	NA	NA	NA	NA	NA	NA	NA	NA	NA	NA	NA	NA	NA	NA	NA	NA	NA	NA	NA	NA	NA	NA	NA	NA	NA	NA	NA	NA	NA	NA	NA	NA	NA	NA	NA	NA
Carduelis caniceps	Eastern Goldfinch	Aves	Passeriformes	Fringillidae	Finches	Carduelis	caniceps	NA	103764968	NA	NA	NA	NA	NA	NA	NA	NA	NA	NA	NA	NA	NA	NA	NA	NA	NA	NA	NA	NA	NA	NA	NA	NA	NA	NA	NA	NA	NA	NA	NA	NA	NA	NA	NA	NA	NA	NA	NA	NA
Carduelis carduelis	European Goldfinch	Aves	Passeriformes	Fringillidae	Finches	Carduelis	carduelis	Carduelis carduelis	103764950	NA	NA	NA	NA	NA	NA	NA	NA	NA	NA	NA	NA	NA	NA	NA	NA	NA	NA	NA	NA	NA	NA	NA	NA	NA	NA	NA	NA	NA	NA	NA	NA	NA	NA	NA	NA	NA	NA	NA	NA
Carduelis citrinella	Citril Finch	Aves	Passeriformes	Fringillidae	Finches	Carduelis	citrinella	Carduelis citrinella	22720062	NA	NA	NA	NA	NA	NA	NA	NA	NA	NA	NA	NA	NA	NA	NA	NA	NA	NA	NA	NA	NA	NA	NA	NA	NA	NA	NA	NA	NA	NA	NA	NA	NA	NA	NA	NA	NA	NA	NA	NA
Carduelis corsicana	Corsican Finch	Aves	Passeriformes	Fringillidae	Finches	Carduelis	corsicana	Carduelis corsicana	22729538	NA	NA	NA	NA	NA	NA	NA	NA	NA	NA	NA	NA	NA	NA	NA	NA	NA	NA	NA	NA	NA	NA	NA	NA	NA	NA	NA	NA	NA	NA	NA	NA	NA	NA	NA	NA	NA	NA	NA	NA
Carpodacus dubius	Chinese White-browed Rosefinch	Aves	Passeriformes	Fringillidae	Finches	Carpodacus	dubius	Carpodacus dubius	103837055	NA	NA	NA	NA	NA	NA	NA	NA	NA	NA	NA	NA	NA	NA	NA	NA	NA	NA	NA	NA	NA	NA	NA	NA	NA	NA	NA	NA	NA	NA	NA	NA	NA	NA	NA	NA	NA	NA	NA	NA
Carpodacus edwardsii	Dark-rumped Rosefinch	Aves	Passeriformes	Fringillidae	Finches	Carpodacus	edwardsii	Carpodacus edwardsii	22720585	NA	NA	NA	NA	NA	NA	NA	NA	NA	NA	NA	NA	NA	NA	NA	NA	NA	NA	NA	NA	NA	NA	NA	NA	NA	NA	NA	NA	NA	NA	NA	NA	NA	NA	NA	NA	NA	NA	NA	NA
Carpodacus erythrinus	Common Rosefinch	Aves	Passeriformes	Fringillidae	Finches	Carpodacus	erythrinus	Carpodacus erythrinus	22720556	NA	NA	NA	NA	NA	NA	NA	NA	NA	NA	NA	NA	NA	NA	NA	NA	NA	NA	NA	NA	NA	NA	NA	NA	NA	NA	NA	NA	NA	NA	NA	NA	NA	NA	NA	NA	NA	NA	NA	NA
Carpodacus ferreorostris	Bonin Grosbeak	Aves	Passeriformes	Fringillidae	Finches	Carpodacus	ferreorostris	Carpodacus ferreorostris	22720622	NA	NA	NA	NA	NA	NA	NA	NA	NA	NA	NA	NA	NA	NA	NA	NA	NA	NA	NA	NA	NA	NA	NA	NA	NA	NA	NA	NA	NA	NA	NA	NA	NA	NA	NA	NA	NA	NA	NA	NA
Carpodacus formosanus	Taiwan Rosefinch	Aves	Passeriformes	Fringillidae	Finches	Carpodacus	formosanus	Carpodacus formosanus	103834794	NA	NA	NA	NA	NA	NA	NA	NA	NA	NA	NA	NA	NA	NA	NA	NA	NA	NA	NA	NA	NA	NA	NA	NA	NA	NA	NA	NA	NA	NA	NA	NA	NA	NA	NA	NA	NA	NA	NA	NA
Carpodacus pulcherrimus	Beautiful Rosefinch	Aves	Passeriformes	Fringillidae	Finches	Carpodacus	pulcherrimus	Carpodacus davidianus, Carpodacus pulcherrimus	22720567	NA	NA	NA	NA	NA	NA	NA	NA	NA	NA	NA	NA	NA	NA	NA	NA	NA	NA	NA	NA	NA	NA	NA	NA	NA	NA	NA	NA	NA	NA	NA	NA	NA	NA	NA	NA	NA	NA	NA	NA
Carpodacus puniceus	Red-fronted Rosefinch	Aves	Passeriformes	Fringillidae	Finches	Carpodacus	puniceus	Carpodacus puniceus	22720613	NA	NA	NA	NA	NA	NA	NA	NA	NA	NA	NA	NA	NA	NA	NA	NA	NA	NA	NA	NA	NA	NA	NA	NA	NA	NA	NA	NA	NA	NA	NA	NA	NA	NA	NA	NA	NA	NA	NA	NA
Carpodacus rhodochlamys	Red-mantled Rosefinch	Aves	Passeriformes	Fringillidae	Finches	Carpodacus	rhodochlamys	Carpodacus grandis, Carpodacus rhodochlamys	22720604	NA	NA	NA	NA	NA	NA	NA	NA	NA	NA	NA	NA	NA	NA	NA	NA	NA	NA	NA	NA	NA	NA	NA	NA	NA	NA	NA	NA	NA	NA	NA	NA	NA	NA	NA	NA	NA	NA	NA	NA
Carpodacus roborowskii	Tibetan Rosefinch	Aves	Passeriformes	Fringillidae	Finches	Carpodacus	roborowskii	Carpodacus roborowskii	22720616	NA	NA	NA	NA	NA	NA	NA	NA	NA	D	Kozlowia roborowskii	NA	NA	yes	IT	CN	NA	NA	NA	NA	NA	NA	NA	NA	NA	NA	NA	NA	NA	NA	NA	NA	NA	NA	NA	NA	NA	NA	NA	NA
Carpodacus rodochroa	Pink-browed Rosefinch	Aves	Passeriformes	Fringillidae	Finches	Carpodacus	rodochroa	Carpodacus rodochroa	22720574	NA	NA	NA	NA	NA	NA	NA	NA	NA	NA	NA	NA	NA	NA	NA	NA	NA	NA	NA	NA	NA	NA	NA	NA	NA	NA	NA	NA	NA	NA	NA	NA	NA	NA	NA	NA	NA	NA	NA	NA
Carpodacus rodopeplus	Spot-winged Rosefinch	Aves	Passeriformes	Fringillidae	Finches	Carpodacus	rodopeplus	Carpodacus rodopeplus	103834342	NA	NA	NA	NA	NA	NA	NA	NA	NA	NA	NA	NA	NA	NA	NA	NA	NA	NA	NA	NA	NA	NA	NA	NA	NA	NA	NA	NA	NA	NA	NA	NA	NA	NA	NA	NA	NA	NA	NA	NA
Carpodacus roseus	Pallas's Rosefinch	Aves	Passeriformes	Fringillidae	Finches	Carpodacus	roseus	Carpodacus roseus	22720592	NA	NA	NA	NA	NA	NA	NA	NA	NA	NA	NA	NA	NA	NA	NA	NA	NA	NA	NA	NA	NA	NA	NA	NA	NA	NA	NA	NA	NA	NA	NA	NA	NA	NA	NA	NA	NA	NA	NA	NA
Carpodacus rubicilla	Great Rosefinch	Aves	Passeriformes	Fringillidae	Finches	Carpodacus	rubicilla	Carpodacus rubicilla	22720610	NA	NA	NA	NA	NA	NA	NA	NA	NA	NA	NA	NA	NA	NA	NA	NA	NA	NA	NA	NA	NA	NA	NA	NA	NA	NA	NA	NA	NA	NA	NA	NA	NA	NA	NA	NA	NA	NA	NA	NA
Carpodacus rubicilloides	Streaked Rosefinch	Aves	Passeriformes	Fringillidae	Finches	Carpodacus	rubicilloides	Carpodacus rubicilloides	22720607	NA	NA	NA	NA	NA	NA	NA	NA	NA	NA	NA	NA	NA	NA	NA	NA	NA	NA	NA	NA	NA	NA	NA	NA	NA	NA	NA	NA	NA	NA	NA	NA	NA	NA	NA	NA	NA	NA	NA	NA
Carpodacus sibiricus	Long-tailed Rosefinch	Aves	Passeriformes	Fringillidae	Finches	Carpodacus	sibiricus	Carpodacus sibiricus	22720543	NA	NA	NA	NA	NA	NA	NA	NA	NA	NA	NA	NA	NA	NA	NA	NA	NA	NA	NA	NA	NA	NA	NA	NA	NA	NA	NA	NA	NA	NA	NA	NA	NA	NA	NA	NA	NA	NA	NA	NA
Carpodacus sillemi	Sillem's Rosefinch	Aves	Passeriformes	Fringillidae	Finches	Carpodacus	sillemi	Leucosticte sillemi	22720493	NA	NA	NA	NA	NA	NA	NA	NA	NA	NA	NA	NA	NA	NA	NA	NA	NA	NA	NA	NA	NA	NA	NA	NA	NA	NA	NA	NA	NA	NA	NA	NA	NA	NA	NA	NA	NA	NA	NA	NA
Carpodacus sipahi	Scarlet Finch	Aves	Passeriformes	Fringillidae	Finches	Carpodacus	sipahi	Carpodacus sipahi	22720635	NA	NA	NA	NA	NA	NA	NA	NA	NA	NA	NA	NA	NA	NA	NA	NA	NA	NA	NA	NA	NA	NA	NA	NA	NA	NA	NA	NA	NA	NA	NA	NA	NA	NA	NA	NA	NA	NA	NA	NA
Carpodacus stoliczkae	Pale Rosefinch	Aves	Passeriformes	Fringillidae	Finches	Carpodacus	stoliczkae	Carpodacus stoliczkae	103835324	NA	NA	NA	NA	NA	NA	NA	NA	NA	NA	NA	NA	NA	NA	NA	NA	NA	NA	NA	NA	NA	NA	NA	NA	NA	NA	NA	NA	NA	NA	NA	NA	NA	NA	NA	NA	NA	NA	NA	NA
Carpodacus subhimachalus	Crimson-browed Finch	Aves	Passeriformes	Fringillidae	Finches	Carpodacus	subhimachalus	Carpodacus subhimachalus	22720628	NA	NA	NA	NA	NA	NA	NA	NA	NA	NA	NA	NA	NA	NA	NA	NA	NA	NA	NA	NA	NA	NA	NA	NA	NA	NA	NA	NA	NA	NA	NA	NA	NA	NA	NA	NA	NA	NA	NA	NA
Carpodacus synoicus	Sinai Rosefinch	Aves	Passeriformes	Fringillidae	Finches	Carpodacus	synoicus	Carpodacus synoicus	103834861	NA	NA	NA	NA	NA	NA	NA	NA	NA	NA	NA	NA	NA	NA	NA	NA	NA	NA	NA	NA	NA	NA	NA	NA	NA	NA	NA	NA	NA	NA	NA	NA	NA	NA	NA	NA	NA	NA	NA	NA
Carpodacus thura	Himalayan White-browed Rosefinch	Aves	Passeriformes	Fringillidae	Finches	Carpodacus	thura	Carpodacus thura	103836876	NA	NA	NA	NA	NA	NA	NA	NA	NA	NA	NA	NA	NA	NA	NA	NA	NA	NA	NA	NA	NA	NA	NA	NA	NA	NA	NA	NA	NA	NA	NA	NA	NA	NA	NA	NA	NA	NA	NA	NA
Carpodacus trifasciatus	Three-banded Rosefinch	Aves	Passeriformes	Fringillidae	Finches	Carpodacus	trifasciatus	Carpodacus trifasciatus	22720595	NA	NA	NA	NA	NA	NA	NA	NA	NA	NA	NA	NA	NA	NA	NA	NA	NA	NA	NA	NA	NA	NA	NA	NA	NA	NA	NA	NA	NA	NA	NA	NA	NA	NA	NA	NA	NA	NA	NA	NA
Carpodacus verreauxii	Sharpe's Rosefinch	Aves	Passeriformes	Fringillidae	Finches	Carpodacus	verreauxii	Carpodacus verreauxii	103834496	NA	NA	NA	NA	NA	NA	NA	NA	NA	NA	NA	NA	NA	NA	NA	NA	NA	NA	NA	NA	NA	NA	NA	NA	NA	NA	NA	NA	NA	NA	NA	NA	NA	NA	NA	NA	NA	NA	NA	NA
Carpodacus vinaceus	Vinaceous Rosefinch	Aves	Passeriformes	Fringillidae	Finches	Carpodacus	vinaceus	Carpodacus vinaceus	103834630	NA	NA	NA	NA	NA	NA	NA	NA	NA	NA	NA	NA	NA	NA	NA	NA	NA	NA	NA	NA	NA	NA	NA	NA	NA	NA	NA	NA	NA	NA	NA	NA	NA	NA	NA	NA	NA	NA	NA	NA
Carpodacus waltoni	Pink-rumped Rosefinch	Aves	Passeriformes	Fringillidae	Finches	Carpodacus	waltoni	Carpodacus waltoni	22720570	NA	NA	NA	NA	NA	NA	NA	NA	NA	NA	NA	NA	NA	NA	NA	NA	NA	NA	NA	NA	NA	NA	NA	NA	NA	NA	NA	NA	NA	NA	NA	NA	NA	NA	NA	NA	NA	NA	NA	NA
Carpodectes antoniae	Yellow-billed Cotinga	Aves	Passeriformes	Cotingidae	Cotingas	Carpodectes	antoniae	Carpodectes antoniae	22700907	NA	NA	NA	NA	NA	NA	NA	NA	NA	NA	NA	NA	NA	NA	NA	NA	NA	NA	NA	NA	NA	NA	NA	NA	NA	NA	NA	NA	NA	NA	NA	NA	NA	NA	NA	NA	NA	NA	NA	NA
Carpodectes hopkei	Black-tipped Cotinga	Aves	Passeriformes	Cotingidae	Cotingas	Carpodectes	hopkei	Carpodectes hopkei	22700910	NA	NA	NA	NA	NA	NA	NA	NA	NA	NA	NA	NA	NA	NA	NA	NA	NA	NA	NA	NA	NA	NA	NA	NA	NA	NA	NA	NA	NA	NA	NA	NA	NA	NA	NA	NA	NA	NA	NA	NA
Carpodectes nitidus	Snowy Cotinga	Aves	Passeriformes	Cotingidae	Cotingas	Carpodectes	nitidus	Carpodectes nitidus	22700904	NA	NA	NA	NA	NA	NA	NA	NA	NA	NA	NA	NA	NA	NA	NA	NA	NA	NA	NA	NA	NA	NA	NA	NA	NA	NA	NA	NA	NA	NA	NA	NA	NA	NA	NA	NA	NA	NA	NA	NA
Carpornis cucullata	Hooded Berryeater	Aves	Passeriformes	Cotingidae	Cotingas	Carpornis	cucullata	Carpornis cucullata	22700725	NA	NA	NA	NA	NA	NA	NA	NA	NA	NA	NA	NA	NA	NA	NA	NA	NA	NA	NA	NA	NA	NA	NA	NA	NA	NA	NA	NA	NA	NA	NA	NA	NA	NA	NA	NA	NA	NA	NA	NA
Carpornis melanocephala	Black-headed Berryeater	Aves	Passeriformes	Cotingidae	Cotingas	Carpornis	melanocephala	Carpornis melanocephala	22700736	NA	NA	NA	NA	NA	NA	NA	NA	NA	NA	NA	NA	NA	NA	NA	NA	NA	NA	NA	NA	NA	NA	NA	NA	NA	NA	NA	NA	NA	NA	NA	NA	NA	NA	NA	NA	NA	NA	NA	NA
Carpospiza brachydactyla	Pale Sparrow	Aves	Passeriformes	Passeridae	Old World sparrows	Carpospiza	brachydactyla	Carpospiza brachydactyla	22718310	NA	NA	NA	NA	NA	NA	NA	NA	NA	NA	NA	NA	NA	NA	NA	NA	NA	NA	NA	NA	NA	NA	NA	NA	NA	NA	NA	NA	NA	NA	NA	NA	NA	NA	NA	NA	NA	NA	NA	NA
Carterornis castus	Tanimbar Monarch	Aves	Passeriformes	Monarchidae	Monarch-flycatchers	Carterornis	castus	NA	22707258	NA	NA	NA	NA	NA	NA	NA	NA	NA	NA	NA	NA	NA	NA	NA	NA	NA	NA	NA	NA	NA	NA	NA	NA	NA	NA	NA	NA	NA	NA	NA	NA	NA	NA	NA	NA	NA	NA	NA	NA
Carterornis chrysomela	Golden Monarch	Aves	Passeriformes	Monarchidae	Monarch-flycatchers	Carterornis	chrysomela	Carterornis chrysomela	22707339	NA	NA	NA	NA	NA	NA	NA	NA	NA	NA	NA	NA	NA	NA	NA	NA	NA	NA	NA	NA	NA	NA	NA	NA	NA	NA	NA	NA	NA	NA	NA	NA	NA	NA	NA	NA	NA	NA	NA	NA
Carterornis leucotis	White-eared Monarch	Aves	Passeriformes	Monarchidae	Monarch-flycatchers	Carterornis	leucotis	Carterornis leucotis	22707261	NA	NA	NA	NA	NA	NA	NA	NA	NA	NA	NA	NA	NA	NA	NA	NA	NA	NA	NA	NA	NA	NA	NA	NA	NA	NA	NA	NA	NA	NA	NA	NA	NA	NA	NA	NA	NA	NA	NA	NA
Carterornis pileatus	White-naped Monarch	Aves	Passeriformes	Monarchidae	Monarch-flycatchers	Carterornis	pileatus	Carterornis pileatus	22707255	NA	NA	NA	NA	NA	NA	NA	NA	NA	NA	NA	NA	NA	NA	NA	NA	NA	NA	NA	NA	NA	NA	NA	NA	NA	NA	NA	NA	NA	NA	NA	NA	NA	NA	NA	NA	NA	NA	NA	NA
Caryothraustes canadensis	Yellow-green Grosbeak	Aves	Passeriformes	Cardinalidae	Cardinals	Caryothraustes	canadensis	Caryothraustes canadensis	22723831	NA	NA	NA	NA	NA	NA	NA	NA	NA	NA	NA	NA	NA	NA	NA	NA	NA	NA	NA	NA	NA	NA	NA	NA	NA	NA	NA	NA	NA	NA	NA	NA	NA	NA	NA	NA	NA	NA	NA	NA
Caryothraustes celaeno	Crimson-collared Grosbeak	Aves	Passeriformes	Cardinalidae	Cardinals	Caryothraustes	celaeno	Rhodothraupis celaeno	22723840	NA	NA	NA	NA	NA	NA	NA	NA	NA	NA	NA	NA	NA	NA	NA	NA	NA	NA	NA	NA	NA	NA	NA	NA	NA	NA	NA	NA	NA	NA	NA	NA	NA	NA	NA	NA	NA	NA	NA	NA
Caryothraustes erythromelas	Red-and-black Grosbeak	Aves	Passeriformes	Cardinalidae	Cardinals	Caryothraustes	erythromelas	Periporphyrus erythromelas	22723843	NA	NA	NA	NA	NA	NA	NA	NA	NA	NA	NA	NA	NA	NA	NA	NA	NA	NA	NA	NA	NA	NA	NA	NA	NA	NA	NA	NA	NA	NA	NA	NA	NA	NA	NA	NA	NA	NA	NA	NA
Caryothraustes poliogaster	Black-faced Grosbeak	Aves	Passeriformes	Cardinalidae	Cardinals	Caryothraustes	poliogaster	Caryothraustes poliogaster	22723828	NA	NA	NA	NA	NA	NA	NA	NA	NA	NA	NA	NA	NA	NA	NA	NA	NA	NA	NA	NA	NA	NA	NA	NA	NA	NA	NA	NA	NA	NA	NA	NA	NA	NA	NA	NA	NA	NA	NA	NA
Casiornis fuscus	Ash-throated Casiornis	Aves	Passeriformes	Tyrannidae	Tyrant-flycatchers	Casiornis	fuscus	Casiornis fuscus	22700365	NA	NA	NA	NA	NA	NA	NA	NA	NA	NA	NA	NA	NA	NA	NA	NA	NA	NA	NA	NA	NA	NA	NA	NA	NA	NA	NA	NA	NA	NA	NA	NA	NA	NA	NA	NA	NA	NA	NA	NA
Casiornis rufus	Rufous Casiornis	Aves	Passeriformes	Tyrannidae	Tyrant-flycatchers	Casiornis	rufus	Casiornis rufus	22700357	NA	NA	NA	NA	NA	NA	NA	NA	NA	NA	NA	NA	NA	NA	NA	NA	NA	NA	NA	NA	NA	NA	NA	NA	NA	NA	NA	NA	NA	NA	NA	NA	NA	NA	NA	NA	NA	NA	NA	NA
Cassiculus melanicterus	Yellow-winged Cacique	Aves	Passeriformes	Icteridae	New World blackbirds	Cassiculus	melanicterus	Cacicus melanicterus	22724061	NA	NA	NA	NA	NA	NA	NA	NA	NA	NA	NA	NA	NA	NA	NA	NA	NA	NA	NA	NA	NA	NA	NA	NA	NA	NA	NA	NA	NA	NA	NA	NA	NA	NA	NA	NA	NA	NA	NA	NA
Castanozoster thoracicus	Bay-chested Warbling-finch	Aves	Passeriformes	Thraupidae	Tanagers	Castanozoster	thoracicus	Poospiza thoracica	22723214	NA	NA	NA	NA	NA	NA	NA	NA	NA	NA	NA	NA	NA	NA	NA	NA	NA	NA	NA	NA	NA	NA	NA	NA	NA	NA	NA	NA	NA	NA	NA	NA	NA	NA	NA	NA	NA	NA	NA	NA
Catamblyrhynchus diadema	Plushcap	Aves	Passeriformes	Thraupidae	Tanagers	Catamblyrhynchus	diadema	Catamblyrhynchus diadema	22723021	NA	NA	NA	NA	NA	NA	NA	NA	NA	NA	NA	NA	NA	NA	NA	NA	NA	NA	NA	NA	NA	NA	NA	NA	NA	NA	NA	NA	NA	NA	NA	NA	NA	NA	NA	NA	NA	NA	NA	NA
Catamenia analis	Band-tailed Seedeater	Aves	Passeriformes	Thraupidae	Tanagers	Catamenia	analis	Catamenia analis	22723570	NA	NA	NA	NA	NA	NA	NA	NA	NA	NA	NA	NA	NA	NA	NA	NA	NA	NA	NA	NA	NA	NA	NA	NA	NA	NA	NA	NA	NA	NA	NA	NA	NA	NA	NA	NA	NA	NA	NA	NA
Catamenia homochroa	Paramo Seedeater	Aves	Passeriformes	Thraupidae	Tanagers	Catamenia	homochroa	Catamenia homochroa	22723577	NA	NA	NA	NA	NA	NA	NA	NA	NA	NA	NA	NA	NA	NA	NA	NA	NA	NA	NA	NA	NA	NA	NA	NA	NA	NA	NA	NA	NA	NA	NA	NA	NA	NA	NA	NA	NA	NA	NA	NA
Catamenia inornata	Plain-colored Seedeater	Aves	Passeriformes	Thraupidae	Tanagers	Catamenia	inornata	Catamenia inornata	22723573	NA	NA	NA	NA	NA	NA	NA	NA	NA	NA	NA	NA	NA	NA	NA	NA	NA	NA	NA	NA	NA	NA	NA	NA	NA	NA	NA	NA	NA	NA	NA	NA	NA	NA	NA	NA	NA	NA	NA	NA
Cataponera turdoides	Sulawesi Thrush	Aves	Passeriformes	Turdidae	Thrushes	Cataponera	turdoides	Cataponera turdoides	22708538	NA	NA	NA	NA	NA	NA	NA	NA	NA	NA	NA	NA	NA	NA	NA	NA	NA	NA	NA	NA	NA	NA	NA	NA	NA	NA	NA	NA	NA	NA	NA	NA	NA	NA	NA	NA	NA	NA	NA	NA
Catharopeza bishopi	Whistling Warbler	Aves	Passeriformes	Parulidae	New World warblers	Catharopeza	bishopi	Catharopeza bishopi	22721755	NA	NA	NA	NA	NA	NA	NA	NA	NA	NA	NA	NA	NA	NA	NA	NA	NA	NA	NA	NA	NA	NA	NA	NA	NA	NA	NA	NA	NA	NA	NA	NA	NA	NA	NA	NA	NA	NA	NA	NA
Catharus aurantiirostris	Orange-billed Nightingale-thrush	Aves	Passeriformes	Turdidae	Thrushes	Catharus	aurantiirostris	Catharus aurantiirostris	22708631	NA	NA	NA	NA	NA	NA	NA	NA	NA	NA	NA	NA	NA	NA	NA	NA	NA	NA	NA	NA	NA	NA	NA	NA	NA	NA	NA	NA	NA	NA	NA	NA	NA	NA	NA	NA	NA	NA	NA	NA
Catharus bicknelli	Bicknell's Thrush	Aves	Passeriformes	Turdidae	Thrushes	Catharus	bicknelli	Catharus bicknelli	22728467	NA	NA	NA	NA	NA	NA	CMS	II	Turdidae spp.	NA	NA	NA	NA	NA	NA	NA	NA	NA	NA	NA	NA	NA	NA	NA	NA	NA	NA	NA	NA	NA	NA	NA	NA	NA	NA	NA	NA	NA	NA	NA
Catharus dryas	Gould's Nightingale-thrush	Aves	Passeriformes	Turdidae	Thrushes	Catharus	dryas	Catharus dryas	155183424	NA	NA	NA	NA	NA	NA	NA	NA	NA	NA	NA	NA	NA	NA	NA	NA	NA	NA	NA	NA	NA	NA	NA	NA	NA	NA	NA	NA	NA	NA	NA	NA	NA	NA	NA	NA	NA	NA	NA	NA
Catharus frantzii	Ruddy-capped Nightingale-thrush	Aves	Passeriformes	Turdidae	Thrushes	Catharus	frantzii	Catharus frantzii	22708643	NA	NA	NA	NA	NA	NA	NA	NA	NA	NA	NA	NA	NA	NA	NA	NA	NA	NA	NA	NA	NA	NA	NA	NA	NA	NA	NA	NA	NA	NA	NA	NA	NA	NA	NA	NA	NA	NA	NA	NA
Catharus fuscater	Slaty-backed Nightingale-thrush	Aves	Passeriformes	Turdidae	Thrushes	Catharus	fuscater	Catharus fuscater	22708635	NA	NA	NA	NA	NA	NA	NA	NA	NA	NA	NA	NA	NA	NA	NA	NA	NA	NA	NA	NA	NA	NA	NA	NA	NA	NA	NA	NA	NA	NA	NA	NA	NA	NA	NA	NA	NA	NA	NA	NA
Catharus fuscescens	Veery	Aves	Passeriformes	Turdidae	Thrushes	Catharus	fuscescens	Catharus fuscescens	22708655	NA	NA	NA	NA	NA	NA	CMS	II	Turdidae spp.	NA	NA	NA	NA	NA	NA	NA	NA	NA	NA	NA	NA	NA	NA	NA	NA	NA	NA	NA	NA	NA	NA	NA	NA	NA	NA	NA	NA	NA	NA	NA
Catharus gracilirostris	Black-billed Nightingale-thrush	Aves	Passeriformes	Turdidae	Thrushes	Catharus	gracilirostris	Catharus gracilirostris	22708627	NA	NA	NA	NA	NA	NA	NA	NA	NA	NA	NA	NA	NA	NA	NA	NA	NA	NA	NA	NA	NA	NA	NA	NA	NA	NA	NA	NA	NA	NA	NA	NA	NA	NA	NA	NA	NA	NA	NA	NA
Catharus guttatus	Hermit Thrush	Aves	Passeriformes	Turdidae	Thrushes	Catharus	guttatus	Catharus guttatus	22708667	NA	NA	NA	NA	NA	NA	CMS	II	Turdidae spp.	NA	NA	NA	NA	NA	NA	NA	NA	NA	NA	NA	NA	NA	NA	NA	NA	NA	NA	NA	NA	NA	NA	NA	NA	NA	NA	NA	NA	NA	NA	NA
Catharus maculatus	Sclater's Nightingale-thrush	Aves	Passeriformes	Turdidae	Thrushes	Catharus	maculatus	NA	155183519	NA	NA	NA	NA	NA	NA	NA	NA	NA	NA	NA	NA	NA	NA	NA	NA	NA	NA	NA	NA	NA	NA	NA	NA	NA	NA	NA	NA	NA	NA	NA	NA	NA	NA	NA	NA	NA	NA	NA	NA
Catharus mexicanus	Black-headed Nightingale-thrush	Aves	Passeriformes	Turdidae	Thrushes	Catharus	mexicanus	Catharus mexicanus	22708647	NA	NA	NA	NA	NA	NA	CMS	II	Turdidae spp.	NA	NA	NA	NA	NA	NA	NA	NA	NA	NA	NA	NA	NA	NA	NA	NA	NA	NA	NA	NA	NA	NA	NA	NA	NA	NA	NA	NA	NA	NA	NA
Catharus minimus	Grey-cheeked Thrush	Aves	Passeriformes	Turdidae	Thrushes	Catharus	minimus	Catharus minimus	22708658	NA	NA	NA	NA	NA	NA	CMS	II	Turdidae spp.	NA	NA	NA	NA	NA	NA	NA	NA	NA	NA	NA	NA	NA	NA	NA	NA	NA	NA	NA	NA	NA	NA	NA	NA	NA	NA	NA	NA	NA	NA	NA
Catharus occidentalis	Russet Nightingale-thrush	Aves	Passeriformes	Turdidae	Thrushes	Catharus	occidentalis	Catharus occidentalis	22708639	NA	NA	NA	NA	NA	NA	NA	NA	NA	NA	NA	NA	NA	NA	NA	NA	NA	NA	NA	NA	NA	NA	NA	NA	NA	NA	NA	NA	NA	NA	NA	NA	NA	NA	NA	NA	NA	NA	NA	NA
Catharus swainsoni	Swainson's Thrush	Aves	Passeriformes	Turdidae	Thrushes	Catharus	swainsoni	NA	103881981	NA	NA	NA	NA	NA	NA	CMS	II	Turdidae spp.	NA	NA	NA	NA	NA	NA	NA	NA	NA	NA	NA	NA	NA	NA	NA	NA	NA	NA	NA	NA	NA	NA	NA	NA	NA	NA	NA	NA	NA	NA	NA
Catharus ustulatus	Russet-backed Thrush	Aves	Passeriformes	Turdidae	Thrushes	Catharus	ustulatus	Catharus ustulatus	103881682	NA	NA	NA	NA	NA	NA	CMS	II	Turdidae spp.	NA	NA	NA	NA	NA	NA	NA	NA	NA	NA	NA	NA	NA	NA	NA	NA	NA	NA	NA	NA	NA	NA	NA	NA	NA	NA	NA	NA	NA	NA	NA
Catherpes mexicanus	Canyon Wren	Aves	Passeriformes	Troglodytidae	Wrens	Catherpes	mexicanus	Catherpes mexicanus	22711335	NA	NA	NA	NA	NA	NA	NA	NA	NA	NA	NA	NA	NA	NA	NA	NA	NA	NA	NA	NA	NA	NA	NA	NA	NA	NA	NA	NA	NA	NA	NA	NA	NA	NA	NA	NA	NA	NA	NA	NA
Ceblepyris caesius	Grey Cuckooshrike	Aves	Passeriformes	Campephagidae	Cuckooshrikes	Ceblepyris	caesius	Coracina caesia	22706543	NA	NA	NA	NA	NA	NA	NA	NA	NA	NA	NA	NA	NA	NA	NA	NA	NA	NA	NA	NA	NA	NA	NA	NA	NA	NA	NA	NA	NA	NA	NA	NA	NA	NA	NA	NA	NA	NA	NA	NA
Ceblepyris cinereus	Madagascar Cuckooshrike	Aves	Passeriformes	Campephagidae	Cuckooshrikes	Ceblepyris	cinereus	Coracina cinerea	103694485	NA	NA	NA	NA	NA	NA	NA	NA	NA	NA	NA	NA	NA	NA	NA	NA	NA	NA	NA	NA	NA	NA	NA	NA	NA	NA	NA	NA	NA	NA	NA	NA	NA	NA	NA	NA	NA	NA	NA	NA
Ceblepyris cucullatus	Comoro Cuckooshrike	Aves	Passeriformes	Campephagidae	Cuckooshrikes	Ceblepyris	cucullatus	Coracina cucullata	103694489	NA	NA	NA	NA	NA	NA	NA	NA	NA	NA	NA	NA	NA	NA	NA	NA	NA	NA	NA	NA	NA	NA	NA	NA	NA	NA	NA	NA	NA	NA	NA	NA	NA	NA	NA	NA	NA	NA	NA	NA
Ceblepyris graueri	Grauer's Cuckooshrike	Aves	Passeriformes	Campephagidae	Cuckooshrikes	Ceblepyris	graueri	Coracina graueri	22706553	NA	NA	NA	NA	NA	NA	NA	NA	NA	NA	NA	NA	NA	NA	NA	NA	NA	NA	NA	NA	NA	NA	NA	NA	NA	NA	NA	NA	NA	NA	NA	NA	NA	NA	NA	NA	NA	NA	NA	NA
Ceblepyris pectoralis	White-breasted Cuckooshrike	Aves	Passeriformes	Campephagidae	Cuckooshrikes	Ceblepyris	pectoralis	Coracina pectoralis	22706538	NA	NA	NA	NA	NA	NA	NA	NA	NA	NA	NA	NA	NA	NA	NA	NA	NA	NA	NA	NA	NA	NA	NA	NA	NA	NA	NA	NA	NA	NA	NA	NA	NA	NA	NA	NA	NA	NA	NA	NA
Cecropis abyssinica	Lesser Striped Swallow	Aves	Passeriformes	Hirundinidae	Swallows and martins	Cecropis	abyssinica	Cecropis abyssinica	22712350	NA	NA	NA	NA	NA	NA	NA	NA	NA	NA	NA	NA	NA	NA	NA	NA	NA	NA	NA	NA	NA	NA	NA	NA	NA	NA	NA	NA	NA	NA	NA	NA	NA	NA	NA	NA	NA	NA	NA	NA
Cecropis cucullata	Greater Striped Swallow	Aves	Passeriformes	Hirundinidae	Swallows and martins	Cecropis	cucullata	Cecropis cucullata	22712342	NA	NA	NA	NA	NA	NA	NA	NA	NA	NA	NA	NA	NA	NA	NA	NA	NA	NA	NA	NA	NA	NA	NA	NA	NA	NA	NA	NA	NA	NA	NA	NA	NA	NA	NA	NA	NA	NA	NA	NA
Cecropis daurica	Red-rumped Swallow	Aves	Passeriformes	Hirundinidae	Swallows and martins	Cecropis	daurica	Cecropis badia, Cecropis daurica, Cecropis domicella, Cecropis striolata	103812643	NA	NA	NA	NA	NA	NA	NA	NA	NA	NA	NA	NA	NA	NA	NA	NA	NA	NA	NA	NA	NA	NA	NA	NA	NA	NA	NA	NA	NA	NA	NA	NA	NA	NA	NA	NA	NA	NA	NA	NA
Cecropis hyperythra	Sri Lanka Swallow	Aves	Passeriformes	Hirundinidae	Swallows and martins	Cecropis	hyperythra	Cecropis hyperythra	103812653	NA	NA	NA	NA	NA	NA	NA	NA	NA	NA	NA	NA	NA	NA	NA	NA	NA	NA	NA	NA	NA	NA	NA	NA	NA	NA	NA	NA	NA	NA	NA	NA	NA	NA	NA	NA	NA	NA	NA	NA
Cecropis semirufa	Rufous-chested Swallow	Aves	Passeriformes	Hirundinidae	Swallows and martins	Cecropis	semirufa	Cecropis semirufa	22712358	NA	NA	NA	NA	NA	NA	NA	NA	NA	NA	NA	NA	NA	NA	NA	NA	NA	NA	NA	NA	NA	NA	NA	NA	NA	NA	NA	NA	NA	NA	NA	NA	NA	NA	NA	NA	NA	NA	NA	NA
Cecropis senegalensis	Mosque Swallow	Aves	Passeriformes	Hirundinidae	Swallows and martins	Cecropis	senegalensis	Cecropis senegalensis	22712365	NA	NA	NA	NA	NA	NA	NA	NA	NA	NA	NA	NA	NA	NA	NA	NA	NA	NA	NA	NA	NA	NA	NA	NA	NA	NA	NA	NA	NA	NA	NA	NA	NA	NA	NA	NA	NA	NA	NA	NA
Celebesica abbotti	Pygmy Cuckooshrike	Aves	Passeriformes	Campephagidae	Cuckooshrikes	Celebesica	abbotti	Coracina abbotti	22706532	NA	NA	NA	NA	NA	NA	NA	NA	NA	NA	NA	NA	NA	NA	NA	NA	NA	NA	NA	NA	NA	NA	NA	NA	NA	NA	NA	NA	NA	NA	NA	NA	NA	NA	NA	NA	NA	NA	NA	NA
Cephalopterus glabricollis	Bare-necked Umbrellabird	Aves	Passeriformes	Cotingidae	Cotingas	Cephalopterus	glabricollis	Cephalopterus glabricollis	22700933	NA	NA	NA	NA	NA	NA	NA	NA	NA	NA	NA	NA	NA	NA	NA	NA	NA	NA	NA	NA	NA	NA	NA	NA	NA	NA	NA	NA	NA	NA	NA	NA	NA	NA	NA	NA	NA	NA	NA	NA
Cephalopterus ornatus	Amazonian Umbrellabird	Aves	Passeriformes	Cotingidae	Cotingas	Cephalopterus	ornatus	Cephalopterus ornatus	22700940	III	Cephalopterus ornatus	III	Unchanged	Colombia	ADDITION	NA	NA	NA	C	Cephalopterus ornatus	NA	NA	yes	DE,US,CN,NL,SG,CH,QA	PE,BR,EC,QA,PA,NL	NA	1	NA	NA	NA	NA	NA	NA	NA	3	NA	NA	NA	NA	NA	NA	yes	DE	PE,QA	yes	live,specimens,shells	3	Commercial,Zoo,Scientific	3
Cephalopterus penduliger	Long-wattled Umbrellabird	Aves	Passeriformes	Cotingidae	Cotingas	Cephalopterus	penduliger	Cephalopterus penduliger	22700936	III	Cephalopterus penduliger	III	Unchanged	Colombia	ADDITION	NA	NA	NA	C	Cephalopterus penduliger	NA	NA	yes	MX,US	PE,EC,PA	0	NA	NA	2	NA	NA	NA	NA	4	NA	NA	0	NA	NA	NA	NA	yes	US	PA	yes	specimens,live	2	Scientific,Commercial,Zoo	3
Cephalopyrus flammiceps	Fire-capped Tit	Aves	Passeriformes	Paridae	Tits and chickadees	Cephalopyrus	flammiceps	Cephalopyrus flammiceps	22711685	NA	NA	NA	NA	NA	NA	NA	NA	NA	NA	NA	NA	NA	NA	NA	NA	NA	NA	NA	NA	NA	NA	NA	NA	NA	NA	NA	NA	NA	NA	NA	NA	NA	NA	NA	NA	NA	NA	NA	NA
Ceratopipra chloromeros	Round-tailed Manakin	Aves	Passeriformes	Pipridae	Manakins	Ceratopipra	chloromeros	Pipra chloromeros	22701003	NA	NA	NA	NA	NA	NA	NA	NA	NA	NA	NA	NA	NA	NA	NA	NA	NA	NA	NA	NA	NA	NA	NA	NA	NA	NA	NA	NA	NA	NA	NA	NA	NA	NA	NA	NA	NA	NA	NA	NA
Ceratopipra cornuta	Scarlet-horned Manakin	Aves	Passeriformes	Pipridae	Manakins	Ceratopipra	cornuta	Pipra cornuta	22701006	NA	NA	NA	NA	NA	NA	NA	NA	NA	NA	NA	NA	NA	NA	NA	NA	NA	NA	NA	NA	NA	NA	NA	NA	NA	NA	NA	NA	NA	NA	NA	NA	NA	NA	NA	NA	NA	NA	NA	NA
Ceratopipra erythrocephala	Golden-headed Manakin	Aves	Passeriformes	Pipridae	Manakins	Ceratopipra	erythrocephala	Pipra erythrocephala	22700997	NA	NA	NA	NA	NA	NA	NA	NA	NA	NA	NA	NA	NA	NA	NA	NA	NA	NA	NA	NA	NA	NA	NA	NA	NA	NA	NA	NA	NA	NA	NA	NA	NA	NA	NA	NA	NA	NA	NA	NA
Ceratopipra mentalis	Red-capped Manakin	Aves	Passeriformes	Pipridae	Manakins	Ceratopipra	mentalis	Pipra mentalis	22700994	NA	NA	NA	NA	NA	NA	NA	NA	NA	NA	NA	NA	NA	NA	NA	NA	NA	NA	NA	NA	NA	NA	NA	NA	NA	NA	NA	NA	NA	NA	NA	NA	NA	NA	NA	NA	NA	NA	NA	NA
Ceratopipra rubrocapilla	Red-headed Manakin	Aves	Passeriformes	Pipridae	Manakins	Ceratopipra	rubrocapilla	Pipra rubrocapilla	22701000	NA	NA	NA	NA	NA	NA	NA	NA	NA	NA	NA	NA	NA	NA	NA	NA	NA	NA	NA	NA	NA	NA	NA	NA	NA	NA	NA	NA	NA	NA	NA	NA	NA	NA	NA	NA	NA	NA	NA	NA
Cercomacra brasiliana	Rio de Janeiro Antbird	Aves	Passeriformes	Thamnophilidae	Typical antbirds	Cercomacra	brasiliana	Cercomacra brasiliana	22701666	NA	NA	NA	NA	NA	NA	NA	NA	NA	NA	NA	NA	NA	NA	NA	NA	NA	NA	NA	NA	NA	NA	NA	NA	NA	NA	NA	NA	NA	NA	NA	NA	NA	NA	NA	NA	NA	NA	NA	NA
Cercomacra carbonaria	Rio Branco Antbird	Aves	Passeriformes	Thamnophilidae	Typical antbirds	Cercomacra	carbonaria	Cercomacra carbonaria	22701686	NA	NA	NA	NA	NA	NA	NA	NA	NA	NA	NA	NA	NA	NA	NA	NA	NA	NA	NA	NA	NA	NA	NA	NA	NA	NA	NA	NA	NA	NA	NA	NA	NA	NA	NA	NA	NA	NA	NA	NA
Cercomacra cinerascens	Grey Antbird	Aves	Passeriformes	Thamnophilidae	Typical antbirds	Cercomacra	cinerascens	Cercomacra cinerascens	22701662	NA	NA	NA	NA	NA	NA	NA	NA	NA	NA	NA	NA	NA	NA	NA	NA	NA	NA	NA	NA	NA	NA	NA	NA	NA	NA	NA	NA	NA	NA	NA	NA	NA	NA	NA	NA	NA	NA	NA	NA
Cercomacra ferdinandi	Bananal Antbird	Aves	Passeriformes	Thamnophilidae	Typical antbirds	Cercomacra	ferdinandi	Cercomacra ferdinandi	22701677	NA	NA	NA	NA	NA	NA	NA	NA	NA	NA	NA	NA	NA	NA	NA	NA	NA	NA	NA	NA	NA	NA	NA	NA	NA	NA	NA	NA	NA	NA	NA	NA	NA	NA	NA	NA	NA	NA	NA	NA
Cercomacra manu	Manu Antbird	Aves	Passeriformes	Thamnophilidae	Typical antbirds	Cercomacra	manu	Cercomacra manu	22701689	NA	NA	NA	NA	NA	NA	NA	NA	NA	NA	NA	NA	NA	NA	NA	NA	NA	NA	NA	NA	NA	NA	NA	NA	NA	NA	NA	NA	NA	NA	NA	NA	NA	NA	NA	NA	NA	NA	NA	NA
Cercomacra melanaria	Mato Grosso Antbird	Aves	Passeriformes	Thamnophilidae	Typical antbirds	Cercomacra	melanaria	Cercomacra melanaria	22701692	NA	NA	NA	NA	NA	NA	NA	NA	NA	NA	NA	NA	NA	NA	NA	NA	NA	NA	NA	NA	NA	NA	NA	NA	NA	NA	NA	NA	NA	NA	NA	NA	NA	NA	NA	NA	NA	NA	NA	NA
Cercomacra nigricans	Jet Antbird	Aves	Passeriformes	Thamnophilidae	Typical antbirds	Cercomacra	nigricans	Cercomacra nigricans	22701683	NA	NA	NA	NA	NA	NA	NA	NA	NA	NA	NA	NA	NA	NA	NA	NA	NA	NA	NA	NA	NA	NA	NA	NA	NA	NA	NA	NA	NA	NA	NA	NA	NA	NA	NA	NA	NA	NA	NA	NA
Cercomacroides fuscicauda	Riparian Antbird	Aves	Passeriformes	Thamnophilidae	Typical antbirds	Cercomacroides	fuscicauda	NA	103658612	NA	NA	NA	NA	NA	NA	NA	NA	NA	NA	NA	NA	NA	NA	NA	NA	NA	NA	NA	NA	NA	NA	NA	NA	NA	NA	NA	NA	NA	NA	NA	NA	NA	NA	NA	NA	NA	NA	NA	NA
Cercomacroides laeta	Willis's Antbird	Aves	Passeriformes	Thamnophilidae	Typical antbirds	Cercomacroides	laeta	Cercomacra laeta	22729229	NA	NA	NA	NA	NA	NA	NA	NA	NA	NA	NA	NA	NA	NA	NA	NA	NA	NA	NA	NA	NA	NA	NA	NA	NA	NA	NA	NA	NA	NA	NA	NA	NA	NA	NA	NA	NA	NA	NA	NA
Cercomacroides nigrescens	Blackish Antbird	Aves	Passeriformes	Thamnophilidae	Typical antbirds	Cercomacroides	nigrescens	Cercomacra nigrescens	103658606	NA	NA	NA	NA	NA	NA	NA	NA	NA	NA	NA	NA	NA	NA	NA	NA	NA	NA	NA	NA	NA	NA	NA	NA	NA	NA	NA	NA	NA	NA	NA	NA	NA	NA	NA	NA	NA	NA	NA	NA
Cercomacroides parkeri	Parker's Antbird	Aves	Passeriformes	Thamnophilidae	Typical antbirds	Cercomacroides	parkeri	Cercomacra parkeri	22724618	NA	NA	NA	NA	NA	NA	NA	NA	NA	NA	NA	NA	NA	NA	NA	NA	NA	NA	NA	NA	NA	NA	NA	NA	NA	NA	NA	NA	NA	NA	NA	NA	NA	NA	NA	NA	NA	NA	NA	NA
Cercomacroides serva	Black Antbird	Aves	Passeriformes	Thamnophilidae	Typical antbirds	Cercomacroides	serva	Cercomacra serva	22701680	NA	NA	NA	NA	NA	NA	NA	NA	NA	NA	NA	NA	NA	NA	NA	NA	NA	NA	NA	NA	NA	NA	NA	NA	NA	NA	NA	NA	NA	NA	NA	NA	NA	NA	NA	NA	NA	NA	NA	NA
Cercomacroides tyrannina	Dusky Antbird	Aves	Passeriformes	Thamnophilidae	Typical antbirds	Cercomacroides	tyrannina	Cercomacra tyrannina	22701669	NA	NA	NA	NA	NA	NA	NA	NA	NA	NA	NA	NA	NA	NA	NA	NA	NA	NA	NA	NA	NA	NA	NA	NA	NA	NA	NA	NA	NA	NA	NA	NA	NA	NA	NA	NA	NA	NA	NA	NA
Cercotrichas galactotes	Rufous-tailed Scrub-robin	Aves	Passeriformes	Muscicapidae	Old World flycatchers and chats	Cercotrichas	galactotes	Erythropygia galactotes	22709936	NA	NA	NA	NA	NA	NA	CMS	II	Muscicapidae spp.	NA	NA	NA	NA	NA	NA	NA	NA	NA	NA	NA	NA	NA	NA	NA	NA	NA	NA	NA	NA	NA	NA	NA	NA	NA	NA	NA	NA	NA	NA	NA
Cercotrichas hartlaubi	Brown-backed Scrub-robin	Aves	Passeriformes	Muscicapidae	Old World flycatchers and chats	Cercotrichas	hartlaubi	Erythropygia hartlaubi	22709918	NA	NA	NA	NA	NA	NA	NA	NA	NA	NA	NA	NA	NA	NA	NA	NA	NA	NA	NA	NA	NA	NA	NA	NA	NA	NA	NA	NA	NA	NA	NA	NA	NA	NA	NA	NA	NA	NA	NA	NA
Cercotrichas leucophrys	White-browed Scrub-robin	Aves	Passeriformes	Muscicapidae	Old World flycatchers and chats	Cercotrichas	leucophrys	Erythropygia leucophrys	22709927	NA	NA	NA	NA	NA	NA	NA	NA	NA	NA	NA	NA	NA	NA	NA	NA	NA	NA	NA	NA	NA	NA	NA	NA	NA	NA	NA	NA	NA	NA	NA	NA	NA	NA	NA	NA	NA	NA	NA	NA
Cercotrichas paena	Kalahari Scrub-robin	Aves	Passeriformes	Muscicapidae	Old World flycatchers and chats	Cercotrichas	paena	Erythropygia paena	22709949	NA	NA	NA	NA	NA	NA	NA	NA	NA	NA	NA	NA	NA	NA	NA	NA	NA	NA	NA	NA	NA	NA	NA	NA	NA	NA	NA	NA	NA	NA	NA	NA	NA	NA	NA	NA	NA	NA	NA	NA
Cercotrichas podobe	Black Scrub-robin	Aves	Passeriformes	Muscicapidae	Old World flycatchers and chats	Cercotrichas	podobe	Cercotrichas podobe	22709967	NA	NA	NA	NA	NA	NA	CMS	II	Muscicapidae spp.	NA	NA	NA	NA	NA	NA	NA	NA	NA	NA	NA	NA	NA	NA	NA	NA	NA	NA	NA	NA	NA	NA	NA	NA	NA	NA	NA	NA	NA	NA	NA
Certhia americana	American Treecreeper	Aves	Passeriformes	Certhiidae	Treecreepers	Certhia	americana	Certhia americana	22711244	NA	NA	NA	NA	NA	NA	NA	NA	NA	NA	NA	NA	NA	NA	NA	NA	NA	NA	NA	NA	NA	NA	NA	NA	NA	NA	NA	NA	NA	NA	NA	NA	NA	NA	NA	NA	NA	NA	NA	NA
Certhia brachydactyla	Short-toed Treecreeper	Aves	Passeriformes	Certhiidae	Treecreepers	Certhia	brachydactyla	Certhia brachydactyla	22711249	NA	NA	NA	NA	NA	NA	NA	NA	NA	NA	NA	I *	* C. b. dorotheae only	NA	NA	NA	NA	NA	NA	NA	NA	NA	NA	NA	NA	NA	NA	NA	NA	NA	NA	NA	NA	NA	NA	NA	NA	NA	NA	NA
Certhia discolor	Sikkim Treecreeper	Aves	Passeriformes	Certhiidae	Treecreepers	Certhia	discolor	Certhia discolor	22735065	NA	NA	NA	NA	NA	NA	NA	NA	NA	NA	NA	NA	NA	NA	NA	NA	NA	NA	NA	NA	NA	NA	NA	NA	NA	NA	NA	NA	NA	NA	NA	NA	NA	NA	NA	NA	NA	NA	NA	NA
Certhia familiaris	Eurasian Treecreeper	Aves	Passeriformes	Certhiidae	Treecreepers	Certhia	familiaris	Certhia familiaris	22735060	NA	NA	NA	NA	NA	NA	NA	NA	NA	NA	NA	NA	NA	NA	NA	NA	NA	NA	NA	NA	NA	NA	NA	NA	NA	NA	NA	NA	NA	NA	NA	NA	NA	NA	NA	NA	NA	NA	NA	NA
Certhia himalayana	Bar-tailed Treecreeper	Aves	Passeriformes	Certhiidae	Treecreepers	Certhia	himalayana	Certhia himalayana	22711253	NA	NA	NA	NA	NA	NA	NA	NA	NA	NA	NA	NA	NA	NA	NA	NA	NA	NA	NA	NA	NA	NA	NA	NA	NA	NA	NA	NA	NA	NA	NA	NA	NA	NA	NA	NA	NA	NA	NA	NA
Certhia hodgsoni	Hodgson's Treecreeper	Aves	Passeriformes	Certhiidae	Treecreepers	Certhia	hodgsoni	Certhia hodgsoni	22734633	NA	NA	NA	NA	NA	NA	NA	NA	NA	NA	NA	NA	NA	NA	NA	NA	NA	NA	NA	NA	NA	NA	NA	NA	NA	NA	NA	NA	NA	NA	NA	NA	NA	NA	NA	NA	NA	NA	NA	NA
Certhia manipurensis	Manipur Treecreeper	Aves	Passeriformes	Certhiidae	Treecreepers	Certhia	manipurensis	Certhia manipurensis	22734638	NA	NA	NA	NA	NA	NA	NA	NA	NA	NA	NA	NA	NA	NA	NA	NA	NA	NA	NA	NA	NA	NA	NA	NA	NA	NA	NA	NA	NA	NA	NA	NA	NA	NA	NA	NA	NA	NA	NA	NA
Certhia nipalensis	Rusty-flanked Treecreeper	Aves	Passeriformes	Certhiidae	Treecreepers	Certhia	nipalensis	Certhia nipalensis	22711257	NA	NA	NA	NA	NA	NA	NA	NA	NA	NA	NA	NA	NA	NA	NA	NA	NA	NA	NA	NA	NA	NA	NA	NA	NA	NA	NA	NA	NA	NA	NA	NA	NA	NA	NA	NA	NA	NA	NA	NA
Certhia tianquanensis	Sichuan Treecreeper	Aves	Passeriformes	Certhiidae	Treecreepers	Certhia	tianquanensis	Certhia tianquanensis	22731107	NA	NA	NA	NA	NA	NA	NA	NA	NA	NA	NA	NA	NA	NA	NA	NA	NA	NA	NA	NA	NA	NA	NA	NA	NA	NA	NA	NA	NA	NA	NA	NA	NA	NA	NA	NA	NA	NA	NA	NA
Certhiasomus stictolaemus	Spot-throated Woodcreeper	Aves	Passeriformes	Furnariidae	Ovenbirds	Certhiasomus	stictolaemus	Deconychura stictolaema	22703032	NA	NA	NA	NA	NA	NA	NA	NA	NA	NA	NA	NA	NA	NA	NA	NA	NA	NA	NA	NA	NA	NA	NA	NA	NA	NA	NA	NA	NA	NA	NA	NA	NA	NA	NA	NA	NA	NA	NA	NA
Certhiaxis cinnamomeus	Yellow-chinned Spinetail	Aves	Passeriformes	Furnariidae	Ovenbirds	Certhiaxis	cinnamomeus	Certhiaxis cinnamomeus	22702471	NA	NA	NA	NA	NA	NA	NA	NA	NA	NA	NA	NA	NA	NA	NA	NA	NA	NA	NA	NA	NA	NA	NA	NA	NA	NA	NA	NA	NA	NA	NA	NA	NA	NA	NA	NA	NA	NA	NA	NA
Certhiaxis mustelinus	Red-and-white Spinetail	Aves	Passeriformes	Furnariidae	Ovenbirds	Certhiaxis	mustelinus	Certhiaxis mustelinus	22702479	NA	NA	NA	NA	NA	NA	NA	NA	NA	NA	NA	NA	NA	NA	NA	NA	NA	NA	NA	NA	NA	NA	NA	NA	NA	NA	NA	NA	NA	NA	NA	NA	NA	NA	NA	NA	NA	NA	NA	NA
Certhidea fusca	Grey Warbler-finch	Aves	Passeriformes	Thraupidae	Tanagers	Certhidea	fusca	Certhidea fusca	103815085	NA	NA	NA	NA	NA	NA	NA	NA	NA	NA	NA	NA	NA	NA	NA	NA	NA	NA	NA	NA	NA	NA	NA	NA	NA	NA	NA	NA	NA	NA	NA	NA	NA	NA	NA	NA	NA	NA	NA	NA
Certhidea olivacea	Green Warbler-finch	Aves	Passeriformes	Thraupidae	Tanagers	Certhidea	olivacea	Certhidea olivacea	103814223	NA	NA	NA	NA	NA	NA	NA	NA	NA	NA	NA	NA	NA	NA	NA	NA	NA	NA	NA	NA	NA	NA	NA	NA	NA	NA	NA	NA	NA	NA	NA	NA	NA	NA	NA	NA	NA	NA	NA	NA
Certhilauda chuana	Short-clawed Lark	Aves	Passeriformes	Alaudidae	Larks	Certhilauda	chuana	Certhilauda chuana	22717164	NA	NA	NA	NA	NA	NA	NA	NA	NA	NA	NA	NA	NA	NA	NA	NA	NA	NA	NA	NA	NA	NA	NA	NA	NA	NA	NA	NA	NA	NA	NA	NA	NA	NA	NA	NA	NA	NA	NA	NA
Certhilauda curvirostris	Cape Long-billed Lark	Aves	Passeriformes	Alaudidae	Larks	Certhilauda	curvirostris	Certhilauda brevirostris, Certhilauda curvirostris	22735878	NA	NA	NA	NA	NA	NA	NA	NA	NA	NA	NA	NA	NA	NA	NA	NA	NA	NA	NA	NA	NA	NA	NA	NA	NA	NA	NA	NA	NA	NA	NA	NA	NA	NA	NA	NA	NA	NA	NA	NA
Certhilauda semitorquata	Eastern Long-billed Lark	Aves	Passeriformes	Alaudidae	Larks	Certhilauda	semitorquata	Certhilauda semitorquata	22730526	NA	NA	NA	NA	NA	NA	NA	NA	NA	NA	NA	NA	NA	NA	NA	NA	NA	NA	NA	NA	NA	NA	NA	NA	NA	NA	NA	NA	NA	NA	NA	NA	NA	NA	NA	NA	NA	NA	NA	NA
Certhilauda subcoronata	Karoo Long-billed Lark	Aves	Passeriformes	Alaudidae	Larks	Certhilauda	subcoronata	Certhilauda benguelensis, Certhilauda subcoronata	22735884	NA	NA	NA	NA	NA	NA	NA	NA	NA	NA	NA	NA	NA	NA	NA	NA	NA	NA	NA	NA	NA	NA	NA	NA	NA	NA	NA	NA	NA	NA	NA	NA	NA	NA	NA	NA	NA	NA	NA	NA
Certhionyx variegatus	Pied Honeyeater	Aves	Passeriformes	Meliphagidae	Honeyeaters	Certhionyx	variegatus	Certhionyx variegatus	22703925	NA	NA	NA	NA	NA	NA	NA	NA	NA	NA	NA	NA	NA	NA	NA	NA	NA	NA	NA	NA	NA	NA	NA	NA	NA	NA	NA	NA	NA	NA	NA	NA	NA	NA	NA	NA	NA	NA	NA	NA
Cettia brunnifrons	Grey-sided Bush-warbler	Aves	Passeriformes	Scotocercidae	Bush-warblers	Cettia	brunnifrons	Cettia brunnifrons	22714440	NA	NA	NA	NA	NA	NA	CMS	II	Scotocercidae spp.	NA	NA	NA	NA	NA	NA	NA	NA	NA	NA	NA	NA	NA	NA	NA	NA	NA	NA	NA	NA	NA	NA	NA	NA	NA	NA	NA	NA	NA	NA	NA
Cettia castaneocoronata	Chestnut-headed Tesia	Aves	Passeriformes	Scotocercidae	Bush-warblers	Cettia	castaneocoronata	Cettia castaneocoronata	22714347	NA	NA	NA	NA	NA	NA	CMS	II	Scotocercidae spp.	NA	NA	NA	NA	NA	NA	NA	NA	NA	NA	NA	NA	NA	NA	NA	NA	NA	NA	NA	NA	NA	NA	NA	NA	NA	NA	NA	NA	NA	NA	NA
Cettia cetti	Cetti's Warbler	Aves	Passeriformes	Scotocercidae	Bush-warblers	Cettia	cetti	Cettia cetti	22714445	NA	NA	NA	NA	NA	NA	CMS	II	Scotocercidae spp.	NA	NA	NA	NA	NA	NA	NA	NA	NA	NA	NA	NA	NA	NA	NA	NA	NA	NA	NA	NA	NA	NA	NA	NA	NA	NA	NA	NA	NA	NA	NA
Cettia major	Chestnut-crowned Bush-warbler	Aves	Passeriformes	Scotocercidae	Bush-warblers	Cettia	major	Cettia major	22714423	NA	NA	NA	NA	NA	NA	CMS	II	Scotocercidae spp.	NA	NA	NA	NA	NA	NA	NA	NA	NA	NA	NA	NA	NA	NA	NA	NA	NA	NA	NA	NA	NA	NA	NA	NA	NA	NA	NA	NA	NA	NA	NA
Chaetops aurantius	Drakensberg Rockjumper	Aves	Passeriformes	Chaetopidae	Rockjumpers	Chaetops	aurantius	Chaetops aurantius	22708101	NA	NA	NA	NA	NA	NA	CMS	II	Chaetopidae spp.	NA	NA	NA	NA	NA	NA	NA	NA	NA	NA	NA	NA	NA	NA	NA	NA	NA	NA	NA	NA	NA	NA	NA	NA	NA	NA	NA	NA	NA	NA	NA
Chaetops frenatus	Cape Rockjumper	Aves	Passeriformes	Chaetopidae	Rockjumpers	Chaetops	frenatus	Chaetops frenatus	22708094	NA	NA	NA	NA	NA	NA	NA	NA	NA	NA	NA	NA	NA	NA	NA	NA	NA	NA	NA	NA	NA	NA	NA	NA	NA	NA	NA	NA	NA	NA	NA	NA	NA	NA	NA	NA	NA	NA	NA	NA
Chaetoptila angustipluma	Kioea	Aves	Passeriformes	Mohoidae	Oos	Chaetoptila	angustipluma	Chaetoptila angustipluma	22704348	NA	NA	NA	NA	NA	NA	NA	NA	NA	NA	NA	NA	NA	NA	NA	NA	NA	NA	NA	NA	NA	NA	NA	NA	NA	NA	NA	NA	NA	NA	NA	NA	NA	NA	NA	NA	NA	NA	NA	NA
Chaetorhynchus papuensis	Drongo Fantail	Aves	Passeriformes	Rhipiduridae	Fantails	Chaetorhynchus	papuensis	Chaetorhynchus papuensis	22706924	NA	NA	NA	NA	NA	NA	NA	NA	NA	NA	NA	NA	NA	NA	NA	NA	NA	NA	NA	NA	NA	NA	NA	NA	NA	NA	NA	NA	NA	NA	NA	NA	NA	NA	NA	NA	NA	NA	NA	NA
Chaetornis striata	Bristled Grassbird	Aves	Passeriformes	Locustellidae	Grasshopper-warblers and grassbirds	Chaetornis	striata	Chaetornis striata	22715559	NA	NA	NA	NA	NA	NA	CMS	II	Locustellidae spp.	NA	NA	NA	NA	NA	NA	NA	NA	NA	NA	NA	NA	NA	NA	NA	NA	NA	NA	NA	NA	NA	NA	NA	NA	NA	NA	NA	NA	NA	NA	NA
Chalcomitra adelberti	Buff-throated Sunbird	Aves	Passeriformes	Nectariniidae	Sunbirds	Chalcomitra	adelberti	Chalcomitra adelberti	22717778	NA	NA	NA	NA	NA	NA	NA	NA	NA	NA	NA	NA	NA	NA	NA	NA	NA	NA	NA	NA	NA	NA	NA	NA	NA	NA	NA	NA	NA	NA	NA	NA	NA	NA	NA	NA	NA	NA	NA	NA
Chalcomitra amethystina	Amethyst Sunbird	Aves	Passeriformes	Nectariniidae	Sunbirds	Chalcomitra	amethystina	Chalcomitra amethystina	22717762	NA	NA	NA	NA	NA	NA	NA	NA	NA	NA	NA	NA	NA	NA	NA	NA	NA	NA	NA	NA	NA	NA	NA	NA	NA	NA	NA	NA	NA	NA	NA	NA	NA	NA	NA	NA	NA	NA	NA	NA
Chalcomitra balfouri	Socotra Sunbird	Aves	Passeriformes	Nectariniidae	Sunbirds	Chalcomitra	balfouri	Chalcomitra balfouri	22717750	NA	NA	NA	NA	NA	NA	NA	NA	NA	NA	NA	NA	NA	NA	NA	NA	NA	NA	NA	NA	NA	NA	NA	NA	NA	NA	NA	NA	NA	NA	NA	NA	NA	NA	NA	NA	NA	NA	NA	NA
Chalcomitra fuliginosa	Carmelite Sunbird	Aves	Passeriformes	Nectariniidae	Sunbirds	Chalcomitra	fuliginosa	Chalcomitra fuliginosa	22717758	NA	NA	NA	NA	NA	NA	NA	NA	NA	NA	NA	NA	NA	NA	NA	NA	NA	NA	NA	NA	NA	NA	NA	NA	NA	NA	NA	NA	NA	NA	NA	NA	NA	NA	NA	NA	NA	NA	NA	NA
Chalcomitra hunteri	Hunter's Sunbird	Aves	Passeriformes	Nectariniidae	Sunbirds	Chalcomitra	hunteri	Chalcomitra hunteri	22717774	NA	NA	NA	NA	NA	NA	NA	NA	NA	NA	NA	NA	NA	NA	NA	NA	NA	NA	NA	NA	NA	NA	NA	NA	NA	NA	NA	NA	NA	NA	NA	NA	NA	NA	NA	NA	NA	NA	NA	NA
Chalcomitra rubescens	Green-throated Sunbird	Aves	Passeriformes	Nectariniidae	Sunbirds	Chalcomitra	rubescens	Chalcomitra rubescens	22717766	NA	NA	NA	NA	NA	NA	NA	NA	NA	NA	NA	NA	NA	NA	NA	NA	NA	NA	NA	NA	NA	NA	NA	NA	NA	NA	NA	NA	NA	NA	NA	NA	NA	NA	NA	NA	NA	NA	NA	NA
Chalcomitra senegalensis	Scarlet-chested Sunbird	Aves	Passeriformes	Nectariniidae	Sunbirds	Chalcomitra	senegalensis	Chalcomitra senegalensis	22717770	NA	NA	NA	NA	NA	NA	NA	NA	NA	NA	NA	NA	NA	NA	NA	NA	NA	NA	NA	NA	NA	NA	NA	NA	NA	NA	NA	NA	NA	NA	NA	NA	NA	NA	NA	NA	NA	NA	NA	NA
Chalcoparia singalensis	Ruby-cheeked Sunbird	Aves	Passeriformes	Nectariniidae	Sunbirds	Chalcoparia	singalensis	Chalcoparia singalensis	22717626	NA	NA	NA	NA	NA	NA	NA	NA	NA	NA	NA	NA	NA	NA	NA	NA	NA	NA	NA	NA	NA	NA	NA	NA	NA	NA	NA	NA	NA	NA	NA	NA	NA	NA	NA	NA	NA	NA	NA	NA
Chamaea fasciata	Wrentit	Aves	Passeriformes	Sylviidae	Old World warblers and parrotbills	Chamaea	fasciata	Chamaea fasciata	22716861	NA	NA	NA	NA	NA	NA	NA	NA	NA	NA	NA	NA	NA	NA	NA	NA	NA	NA	NA	NA	NA	NA	NA	NA	NA	NA	NA	NA	NA	NA	NA	NA	NA	NA	NA	NA	NA	NA	NA	NA
Chamaetylas choloensis	Thyolo Alethe	Aves	Passeriformes	Muscicapidae	Old World flycatchers and chats	Chamaetylas	choloensis	Pseudalethe choloensis	22709004	NA	NA	NA	NA	NA	NA	NA	NA	NA	NA	NA	NA	NA	NA	NA	NA	NA	NA	NA	NA	NA	NA	NA	NA	NA	NA	NA	NA	NA	NA	NA	NA	NA	NA	NA	NA	NA	NA	NA	NA
Chamaetylas fuelleborni	White-chested Alethe	Aves	Passeriformes	Muscicapidae	Old World flycatchers and chats	Chamaetylas	fuelleborni	Pseudalethe fuelleborni	22709000	NA	NA	NA	NA	NA	NA	NA	NA	NA	NA	NA	NA	NA	NA	NA	NA	NA	NA	NA	NA	NA	NA	NA	NA	NA	NA	NA	NA	NA	NA	NA	NA	NA	NA	NA	NA	NA	NA	NA	NA
Chamaetylas poliocephala	Brown-chested Alethe	Aves	Passeriformes	Muscicapidae	Old World flycatchers and chats	Chamaetylas	poliocephala	Pseudalethe poliocephala	22708992	NA	NA	NA	NA	NA	NA	NA	NA	NA	NA	NA	NA	NA	NA	NA	NA	NA	NA	NA	NA	NA	NA	NA	NA	NA	NA	NA	NA	NA	NA	NA	NA	NA	NA	NA	NA	NA	NA	NA	NA
Chamaetylas poliophrys	Red-throated Alethe	Aves	Passeriformes	Muscicapidae	Old World flycatchers and chats	Chamaetylas	poliophrys	Pseudalethe poliophrys	22708996	NA	NA	NA	NA	NA	NA	NA	NA	NA	NA	NA	NA	NA	NA	NA	NA	NA	NA	NA	NA	NA	NA	NA	NA	NA	NA	NA	NA	NA	NA	NA	NA	NA	NA	NA	NA	NA	NA	NA	NA
Chamaeza campanisona	Short-tailed Antthrush	Aves	Passeriformes	Formicariidae	Ground-antbirds	Chamaeza	campanisona	Chamaeza campanisona	22703212	NA	NA	NA	NA	NA	NA	NA	NA	NA	NA	NA	NA	NA	NA	NA	NA	NA	NA	NA	NA	NA	NA	NA	NA	NA	NA	NA	NA	NA	NA	NA	NA	NA	NA	NA	NA	NA	NA	NA	NA
Chamaeza meruloides	Cryptic Antthrush	Aves	Passeriformes	Formicariidae	Ground-antbirds	Chamaeza	meruloides	Chamaeza meruloides	22703221	NA	NA	NA	NA	NA	NA	NA	NA	NA	NA	NA	NA	NA	NA	NA	NA	NA	NA	NA	NA	NA	NA	NA	NA	NA	NA	NA	NA	NA	NA	NA	NA	NA	NA	NA	NA	NA	NA	NA	NA
Chamaeza mollissima	Barred Antthrush	Aves	Passeriformes	Formicariidae	Ground-antbirds	Chamaeza	mollissima	Chamaeza mollissima	22703228	NA	NA	NA	NA	NA	NA	NA	NA	NA	NA	NA	NA	NA	NA	NA	NA	NA	NA	NA	NA	NA	NA	NA	NA	NA	NA	NA	NA	NA	NA	NA	NA	NA	NA	NA	NA	NA	NA	NA	NA
Chamaeza nobilis	Striated Antthrush	Aves	Passeriformes	Formicariidae	Ground-antbirds	Chamaeza	nobilis	Chamaeza nobilis	22703215	NA	NA	NA	NA	NA	NA	NA	NA	NA	NA	NA	NA	NA	NA	NA	NA	NA	NA	NA	NA	NA	NA	NA	NA	NA	NA	NA	NA	NA	NA	NA	NA	NA	NA	NA	NA	NA	NA	NA	NA
Chamaeza ruficauda	Rufous-tailed Antthrush	Aves	Passeriformes	Formicariidae	Ground-antbirds	Chamaeza	ruficauda	Chamaeza ruficauda	22703225	NA	NA	NA	NA	NA	NA	NA	NA	NA	NA	NA	NA	NA	NA	NA	NA	NA	NA	NA	NA	NA	NA	NA	NA	NA	NA	NA	NA	NA	NA	NA	NA	NA	NA	NA	NA	NA	NA	NA	NA
Chamaeza turdina	Scalloped Antthrush	Aves	Passeriformes	Formicariidae	Ground-antbirds	Chamaeza	turdina	Chamaeza turdina	22703218	NA	NA	NA	NA	NA	NA	NA	NA	NA	NA	NA	NA	NA	NA	NA	NA	NA	NA	NA	NA	NA	NA	NA	NA	NA	NA	NA	NA	NA	NA	NA	NA	NA	NA	NA	NA	NA	NA	NA	NA
Charitospiza eucosma	Coalcrest	Aves	Passeriformes	Thraupidae	Tanagers	Charitospiza	eucosma	Charitospiza eucosma	22723036	NA	NA	NA	NA	NA	NA	NA	NA	NA	NA	NA	NA	NA	NA	NA	NA	NA	NA	NA	NA	NA	NA	NA	NA	NA	NA	NA	NA	NA	NA	NA	NA	NA	NA	NA	NA	NA	NA	NA	NA
Chasiempis ibidis	Oahu Elepaio	Aves	Passeriformes	Monarchidae	Monarch-flycatchers	Chasiempis	ibidis	Chasiempis ibidis	22736423	NA	NA	NA	NA	NA	NA	NA	NA	NA	NA	NA	NA	NA	NA	NA	NA	NA	NA	NA	NA	NA	NA	NA	NA	NA	NA	NA	NA	NA	NA	NA	NA	NA	NA	NA	NA	NA	NA	NA	NA
Chasiempis sandwichensis	Hawaii Elepaio	Aves	Passeriformes	Monarchidae	Monarch-flycatchers	Chasiempis	sandwichensis	Chasiempis sandwichensis	22736440	NA	NA	NA	NA	NA	NA	NA	NA	NA	NA	NA	NA	NA	NA	NA	NA	NA	NA	NA	NA	NA	NA	NA	NA	NA	NA	NA	NA	NA	NA	NA	NA	NA	NA	NA	NA	NA	NA	NA	NA
Chasiempis sclateri	Kauai Elepaio	Aves	Passeriformes	Monarchidae	Monarch-flycatchers	Chasiempis	sclateri	Chasiempis sclateri	22736432	NA	NA	NA	NA	NA	NA	NA	NA	NA	NA	NA	NA	NA	NA	NA	NA	NA	NA	NA	NA	NA	NA	NA	NA	NA	NA	NA	NA	NA	NA	NA	NA	NA	NA	NA	NA	NA	NA	NA	NA
Chatarrhaea gularis	White-throated Babbler	Aves	Passeriformes	Leiotrichidae	Laughingthrushes and allies	Chatarrhaea	gularis	Turdoides gularis	22716355	NA	NA	NA	NA	NA	NA	NA	NA	NA	NA	NA	NA	NA	NA	NA	NA	NA	NA	NA	NA	NA	NA	NA	NA	NA	NA	NA	NA	NA	NA	NA	NA	NA	NA	NA	NA	NA	NA	NA	NA
Chatarrhaea longirostris	Slender-billed Babbler	Aves	Passeriformes	Leiotrichidae	Laughingthrushes and allies	Chatarrhaea	longirostris	Turdoides longirostris	22716358	NA	NA	NA	NA	NA	NA	NA	NA	NA	NA	NA	NA	NA	NA	NA	NA	NA	NA	NA	NA	NA	NA	NA	NA	NA	NA	NA	NA	NA	NA	NA	NA	NA	NA	NA	NA	NA	NA	NA	NA
Chelidorhynx hypoxanthus	Yellow-bellied Fairy-fantail	Aves	Passeriformes	Stenostiridae	Fairy Flycatcher and allies	Chelidorhynx	hypoxanthus	Chelidorhynx hypoxantha	22706775	NA	NA	NA	NA	NA	NA	CMS	II	Stenostiridae spp.	NA	NA	NA	NA	NA	NA	NA	NA	NA	NA	NA	NA	NA	NA	NA	NA	NA	NA	NA	NA	NA	NA	NA	NA	NA	NA	NA	NA	NA	NA	NA
Chenorhamphus grayi	Broad-billed Fairy-wren	Aves	Passeriformes	Maluridae	Fairy-wrens	Chenorhamphus	grayi	Malurus campbelli, Malurus grayi	22703715	NA	NA	NA	NA	NA	NA	NA	NA	NA	NA	NA	NA	NA	NA	NA	NA	NA	NA	NA	NA	NA	NA	NA	NA	NA	NA	NA	NA	NA	NA	NA	NA	NA	NA	NA	NA	NA	NA	NA	NA
Cheramoeca leucosterna	White-backed Swallow	Aves	Passeriformes	Hirundinidae	Swallows and martins	Cheramoeca	leucosterna	Cheramoeca leucosterna	22712165	NA	NA	NA	NA	NA	NA	NA	NA	NA	NA	NA	NA	NA	NA	NA	NA	NA	NA	NA	NA	NA	NA	NA	NA	NA	NA	NA	NA	NA	NA	NA	NA	NA	NA	NA	NA	NA	NA	NA	NA
Chersomanes albofasciata	Spike-heeled Lark	Aves	Passeriformes	Alaudidae	Larks	Chersomanes	albofasciata	Chersomanes albofasciata, Chersomanes beesleyi	22717188	NA	NA	NA	NA	NA	NA	NA	NA	NA	NA	NA	NA	NA	NA	NA	NA	NA	NA	NA	NA	NA	NA	NA	NA	NA	NA	NA	NA	NA	NA	NA	NA	NA	NA	NA	NA	NA	NA	NA	NA
Chersophilus duponti	Dupont's Lark	Aves	Passeriformes	Alaudidae	Larks	Chersophilus	duponti	Chersophilus duponti	22717380	NA	NA	NA	NA	NA	NA	NA	NA	NA	NA	NA	I	NA	NA	NA	NA	NA	NA	NA	NA	NA	NA	NA	NA	NA	NA	NA	NA	NA	NA	NA	NA	NA	NA	NA	NA	NA	NA	NA	NA
Chionodacryon speculiferum	White-winged Diuca-finch	Aves	Passeriformes	Thraupidae	Tanagers	Chionodacryon	speculiferum	Diuca speculifera	22723169	NA	NA	NA	NA	NA	NA	NA	NA	NA	NA	NA	NA	NA	NA	NA	NA	NA	NA	NA	NA	NA	NA	NA	NA	NA	NA	NA	NA	NA	NA	NA	NA	NA	NA	NA	NA	NA	NA	NA	NA
Chiroxiphia boliviana	Yungas Manakin	Aves	Passeriformes	Pipridae	Manakins	Chiroxiphia	boliviana	Chiroxiphia boliviana	22701080	NA	NA	NA	NA	NA	NA	NA	NA	NA	NA	NA	NA	NA	NA	NA	NA	NA	NA	NA	NA	NA	NA	NA	NA	NA	NA	NA	NA	NA	NA	NA	NA	NA	NA	NA	NA	NA	NA	NA	NA
Chiroxiphia caudata	Blue Manakin	Aves	Passeriformes	Pipridae	Manakins	Chiroxiphia	caudata	Chiroxiphia caudata	22701083	NA	NA	NA	NA	NA	NA	NA	NA	NA	NA	NA	NA	NA	NA	NA	NA	NA	NA	NA	NA	NA	NA	NA	NA	NA	NA	NA	NA	NA	NA	NA	NA	NA	NA	NA	NA	NA	NA	NA	NA
Chiroxiphia lanceolata	Lance-tailed Manakin	Aves	Passeriformes	Pipridae	Manakins	Chiroxiphia	lanceolata	Chiroxiphia lanceolata	22701074	NA	NA	NA	NA	NA	NA	NA	NA	NA	NA	NA	NA	NA	NA	NA	NA	NA	NA	NA	NA	NA	NA	NA	NA	NA	NA	NA	NA	NA	NA	NA	NA	NA	NA	NA	NA	NA	NA	NA	NA
Chiroxiphia linearis	Long-tailed Manakin	Aves	Passeriformes	Pipridae	Manakins	Chiroxiphia	linearis	Chiroxiphia linearis	22701071	NA	NA	NA	NA	NA	NA	NA	NA	NA	NA	NA	NA	NA	NA	NA	NA	NA	NA	NA	NA	NA	NA	NA	NA	NA	NA	NA	NA	NA	NA	NA	NA	NA	NA	NA	NA	NA	NA	NA	NA
Chiroxiphia pareola	Blue-backed Manakin	Aves	Passeriformes	Pipridae	Manakins	Chiroxiphia	pareola	Chiroxiphia pareola	22701077	NA	NA	NA	NA	NA	NA	NA	NA	NA	NA	NA	NA	NA	NA	NA	NA	NA	NA	NA	NA	NA	NA	NA	NA	NA	NA	NA	NA	NA	NA	NA	NA	NA	NA	NA	NA	NA	NA	NA	NA
Chlamydera cerviniventris	Fawn-breasted Bowerbird	Aves	Passeriformes	Ptilonorhynchidae	Bowerbirds	Chlamydera	cerviniventris	Chlamydera cerviniventris	22703703	NA	NA	NA	NA	NA	NA	NA	NA	NA	NA	NA	NA	NA	NA	NA	NA	NA	NA	NA	NA	NA	NA	NA	NA	NA	NA	NA	NA	NA	NA	NA	NA	NA	NA	NA	NA	NA	NA	NA	NA
Chlamydera guttata	Western Bowerbird	Aves	Passeriformes	Ptilonorhynchidae	Bowerbirds	Chlamydera	guttata	Chlamydera guttata	22703682	NA	NA	NA	NA	NA	NA	NA	NA	NA	NA	NA	NA	NA	NA	NA	NA	NA	NA	NA	NA	NA	NA	NA	NA	NA	NA	NA	NA	NA	NA	NA	NA	NA	NA	NA	NA	NA	NA	NA	NA
Chlamydera lauterbachi	Yellow-breasted Bowerbird	Aves	Passeriformes	Ptilonorhynchidae	Bowerbirds	Chlamydera	lauterbachi	Chlamydera lauterbachi	22703700	NA	NA	NA	NA	NA	NA	NA	NA	NA	NA	NA	NA	NA	NA	NA	NA	NA	NA	NA	NA	NA	NA	NA	NA	NA	NA	NA	NA	NA	NA	NA	NA	NA	NA	NA	NA	NA	NA	NA	NA
Chlamydera maculata	Spotted Bowerbird	Aves	Passeriformes	Ptilonorhynchidae	Bowerbirds	Chlamydera	maculata	Chlamydera maculata	22703688	NA	NA	NA	NA	NA	NA	NA	NA	NA	NA	NA	NA	NA	NA	NA	NA	NA	NA	NA	NA	NA	NA	NA	NA	NA	NA	NA	NA	NA	NA	NA	NA	NA	NA	NA	NA	NA	NA	NA	NA
Chlamydera nuchalis	Great Bowerbird	Aves	Passeriformes	Ptilonorhynchidae	Bowerbirds	Chlamydera	nuchalis	Chlamydera nuchalis	22703694	NA	NA	NA	NA	NA	NA	NA	NA	NA	NA	NA	NA	NA	NA	NA	NA	NA	NA	NA	NA	NA	NA	NA	NA	NA	NA	NA	NA	NA	NA	NA	NA	NA	NA	NA	NA	NA	NA	NA	NA
Chlamydochaera jefferyi	Fruithunter	Aves	Passeriformes	Turdidae	Thrushes	Chlamydochaera	jefferyi	Chlamydochaera jefferyi	22708965	NA	NA	NA	NA	NA	NA	NA	NA	NA	NA	NA	NA	NA	NA	NA	NA	NA	NA	NA	NA	NA	NA	NA	NA	NA	NA	NA	NA	NA	NA	NA	NA	NA	NA	NA	NA	NA	NA	NA	NA
Chleuasicus atrosuperciliaris	Pale-billed Parrotbill	Aves	Passeriformes	Sylviidae	Old World warblers and parrotbills	Chleuasicus	atrosuperciliaris	Chleuasicus atrosuperciliaris	22716835	NA	NA	NA	NA	NA	NA	NA	NA	NA	NA	NA	NA	NA	NA	NA	NA	NA	NA	NA	NA	NA	NA	NA	NA	NA	NA	NA	NA	NA	NA	NA	NA	NA	NA	NA	NA	NA	NA	NA	NA
Chloebia gouldiae	Gouldian Finch	Aves	Passeriformes	Estrildidae	Waxbills	Chloebia	gouldiae	Erythrura gouldiae	22719744	NA	NA	NA	NA	NA	NA	NA	NA	NA	NA	NA	NA	NA	NA	NA	NA	NA	NA	NA	NA	NA	NA	NA	NA	NA	NA	NA	NA	NA	NA	NA	NA	NA	NA	NA	NA	NA	NA	NA	NA
Chloridops kona	Kona Grosbeak	Aves	Passeriformes	Fringillidae	Finches	Chloridops	kona	Chloridops kona	22728825	NA	NA	NA	NA	NA	NA	NA	NA	NA	NA	NA	NA	NA	NA	NA	NA	NA	NA	NA	NA	NA	NA	NA	NA	NA	NA	NA	NA	NA	NA	NA	NA	NA	NA	NA	NA	NA	NA	NA	NA
Chloris ambigua	Black-headed Greenfinch	Aves	Passeriformes	Fringillidae	Finches	Chloris	ambigua	Chloris ambigua	22720347	NA	NA	NA	NA	NA	NA	NA	NA	NA	D	Carduelis ambigua	NA	NA	yes	NL	CN	NA	NA	NA	NA	NA	NA	NA	NA	NA	NA	NA	NA	NA	NA	NA	NA	NA	NA	NA	yes	NA	NA	NA	NA
Chloris chloris	European Greenfinch	Aves	Passeriformes	Fringillidae	Finches	Chloris	chloris	Chloris chloris	22720330	NA	NA	NA	NA	NA	NA	NA	NA	NA	NA	NA	NA	NA	NA	NA	NA	NA	NA	NA	NA	NA	NA	NA	NA	NA	NA	NA	NA	NA	NA	NA	NA	NA	NA	NA	NA	NA	NA	NA	NA
Chloris monguilloti	Vietnamese Greenfinch	Aves	Passeriformes	Fringillidae	Finches	Chloris	monguilloti	Chloris monguilloti	22720350	NA	NA	NA	NA	NA	NA	NA	NA	NA	NA	NA	NA	NA	NA	NA	NA	NA	NA	NA	NA	NA	NA	NA	NA	NA	NA	NA	NA	NA	NA	NA	NA	NA	NA	NA	NA	NA	NA	NA	NA
Chloris sinica	Oriental Greenfinch	Aves	Passeriformes	Fringillidae	Finches	Chloris	sinica	Chloris sinica	22720340	NA	NA	NA	NA	NA	NA	NA	NA	NA	NA	NA	NA	NA	NA	NA	NA	NA	NA	NA	NA	NA	NA	NA	NA	NA	NA	NA	NA	NA	NA	NA	NA	NA	NA	NA	NA	NA	NA	NA	NA
Chloris spinoides	Yellow-breasted Greenfinch	Aves	Passeriformes	Fringillidae	Finches	Chloris	spinoides	Chloris spinoides	22720344	NA	NA	NA	NA	NA	NA	NA	NA	NA	NA	NA	NA	NA	NA	NA	NA	NA	NA	NA	NA	NA	NA	NA	NA	NA	NA	NA	NA	NA	NA	NA	NA	NA	NA	NA	NA	NA	NA	NA	NA
Chlorochrysa calliparaea	Orange-eared Tanager	Aves	Passeriformes	Thraupidae	Tanagers	Chlorochrysa	calliparaea	Chlorochrysa calliparaea	103845906	NA	NA	NA	NA	NA	NA	NA	NA	NA	NA	NA	NA	NA	NA	NA	NA	NA	NA	NA	NA	NA	NA	NA	NA	NA	NA	NA	NA	NA	NA	NA	NA	NA	NA	NA	NA	NA	NA	NA	NA
Chlorochrysa fulgentissima	Blue-throated Tanager	Aves	Passeriformes	Thraupidae	Tanagers	Chlorochrysa	fulgentissima	NA	103845936	NA	NA	NA	NA	NA	NA	NA	NA	NA	NA	NA	NA	NA	NA	NA	NA	NA	NA	NA	NA	NA	NA	NA	NA	NA	NA	NA	NA	NA	NA	NA	NA	NA	NA	NA	NA	NA	NA	NA	NA
Chlorochrysa nitidissima	Multicolored Tanager	Aves	Passeriformes	Thraupidae	Tanagers	Chlorochrysa	nitidissima	Chlorochrysa nitidissima	22722799	NA	NA	NA	NA	NA	NA	NA	NA	NA	NA	NA	NA	NA	NA	NA	NA	NA	NA	NA	NA	NA	NA	NA	NA	NA	NA	NA	NA	NA	NA	NA	NA	NA	NA	NA	NA	NA	NA	NA	NA
Chlorochrysa phoenicotis	Glistening-green Tanager	Aves	Passeriformes	Thraupidae	Tanagers	Chlorochrysa	phoenicotis	Chlorochrysa phoenicotis	22722793	NA	NA	NA	NA	NA	NA	NA	NA	NA	NA	NA	NA	NA	NA	NA	NA	NA	NA	NA	NA	NA	NA	NA	NA	NA	NA	NA	NA	NA	NA	NA	NA	NA	NA	NA	NA	NA	NA	NA	NA
Chlorocichla falkensteini	Falkenstein's Greenbul	Aves	Passeriformes	Pycnonotidae	Bulbuls	Chlorocichla	falkensteini	Chlorocichla falkensteini	22712860	NA	NA	NA	NA	NA	NA	NA	NA	NA	NA	NA	NA	NA	NA	NA	NA	NA	NA	NA	NA	NA	NA	NA	NA	NA	NA	NA	NA	NA	NA	NA	NA	NA	NA	NA	NA	NA	NA	NA	NA
Chlorocichla flaviventris	Yellow-bellied Greenbul	Aves	Passeriformes	Pycnonotidae	Bulbuls	Chlorocichla	flaviventris	Chlorocichla flaviventris	22712865	NA	NA	NA	NA	NA	NA	NA	NA	NA	NA	NA	NA	NA	NA	NA	NA	NA	NA	NA	NA	NA	NA	NA	NA	NA	NA	NA	NA	NA	NA	NA	NA	NA	NA	NA	NA	NA	NA	NA	NA
Chlorocichla laetissima	Joyful Greenbul	Aves	Passeriformes	Pycnonotidae	Bulbuls	Chlorocichla	laetissima	Chlorocichla laetissima	22712869	NA	NA	NA	NA	NA	NA	NA	NA	NA	NA	NA	NA	NA	NA	NA	NA	NA	NA	NA	NA	NA	NA	NA	NA	NA	NA	NA	NA	NA	NA	NA	NA	NA	NA	NA	NA	NA	NA	NA	NA
Chlorocichla prigoginei	Prigogine's Greenbul	Aves	Passeriformes	Pycnonotidae	Bulbuls	Chlorocichla	prigoginei	Chlorocichla prigoginei	22712873	NA	NA	NA	NA	NA	NA	NA	NA	NA	NA	NA	NA	NA	NA	NA	NA	NA	NA	NA	NA	NA	NA	NA	NA	NA	NA	NA	NA	NA	NA	NA	NA	NA	NA	NA	NA	NA	NA	NA	NA
Chlorocichla simplex	Simple Greenbul	Aves	Passeriformes	Pycnonotidae	Bulbuls	Chlorocichla	simplex	Chlorocichla simplex	22712851	NA	NA	NA	NA	NA	NA	NA	NA	NA	NA	NA	NA	NA	NA	NA	NA	NA	NA	NA	NA	NA	NA	NA	NA	NA	NA	NA	NA	NA	NA	NA	NA	NA	NA	NA	NA	NA	NA	NA	NA
Chlorodrepanis flava	Oahu Amakihi	Aves	Passeriformes	Fringillidae	Finches	Chlorodrepanis	flava	Chlorodrepanis flava	22728299	NA	NA	NA	NA	NA	NA	NA	NA	NA	NA	NA	NA	NA	NA	NA	NA	NA	NA	NA	NA	NA	NA	NA	NA	NA	NA	NA	NA	NA	NA	NA	NA	NA	NA	NA	NA	NA	NA	NA	NA
Chlorodrepanis stejnegeri	Kauai Amakihi	Aves	Passeriformes	Fringillidae	Finches	Chlorodrepanis	stejnegeri	Chlorodrepanis stejnegeri	22720756	NA	NA	NA	NA	NA	NA	NA	NA	NA	NA	NA	NA	NA	NA	NA	NA	NA	NA	NA	NA	NA	NA	NA	NA	NA	NA	NA	NA	NA	NA	NA	NA	NA	NA	NA	NA	NA	NA	NA	NA
Chlorodrepanis virens	Hawaii Amakihi	Aves	Passeriformes	Fringillidae	Finches	Chlorodrepanis	virens	Chlorodrepanis virens	22720766	NA	NA	NA	NA	NA	NA	NA	NA	NA	NA	NA	NA	NA	NA	NA	NA	NA	NA	NA	NA	NA	NA	NA	NA	NA	NA	NA	NA	NA	NA	NA	NA	NA	NA	NA	NA	NA	NA	NA	NA
Chlorophanes spiza	Green Honeycreeper	Aves	Passeriformes	Thraupidae	Tanagers	Chlorophanes	spiza	Chlorophanes spiza	22723000	NA	NA	NA	NA	NA	NA	NA	NA	NA	NA	NA	NA	NA	NA	NA	NA	NA	NA	NA	NA	NA	NA	NA	NA	NA	NA	NA	NA	NA	NA	NA	NA	NA	NA	NA	NA	NA	NA	NA	NA
Chlorophoneus bocagei	Bocage's Bush-shrike	Aves	Passeriformes	Malaconotidae	Bush-shrikes	Chlorophoneus	bocagei	Chlorophoneus bocagei	22707638	NA	NA	NA	NA	NA	NA	NA	NA	NA	NA	NA	NA	NA	NA	NA	NA	NA	NA	NA	NA	NA	NA	NA	NA	NA	NA	NA	NA	NA	NA	NA	NA	NA	NA	NA	NA	NA	NA	NA	NA
Chlorophoneus kupeensis	Mount Kupe Bush-shrike	Aves	Passeriformes	Malaconotidae	Bush-shrikes	Chlorophoneus	kupeensis	Chlorophoneus kupeensis	22707678	NA	NA	NA	NA	NA	NA	NA	NA	NA	NA	NA	NA	NA	NA	NA	NA	NA	NA	NA	NA	NA	NA	NA	NA	NA	NA	NA	NA	NA	NA	NA	NA	NA	NA	NA	NA	NA	NA	NA	NA
Chlorophoneus multicolor	Many-coloured Bush-shrike	Aves	Passeriformes	Malaconotidae	Bush-shrikes	Chlorophoneus	multicolor	Chlorophoneus multicolor	22730664	NA	NA	NA	NA	NA	NA	NA	NA	NA	NA	NA	NA	NA	NA	NA	NA	NA	NA	NA	NA	NA	NA	NA	NA	NA	NA	NA	NA	NA	NA	NA	NA	NA	NA	NA	NA	NA	NA	NA	NA
Chlorophoneus nigrifrons	Black-fronted Bush-shrike	Aves	Passeriformes	Malaconotidae	Bush-shrikes	Chlorophoneus	nigrifrons	Chlorophoneus nigrifrons	22707672	NA	NA	NA	NA	NA	NA	NA	NA	NA	NA	NA	NA	NA	NA	NA	NA	NA	NA	NA	NA	NA	NA	NA	NA	NA	NA	NA	NA	NA	NA	NA	NA	NA	NA	NA	NA	NA	NA	NA	NA
Chlorophoneus olivaceus	Olive Bush-shrike	Aves	Passeriformes	Malaconotidae	Bush-shrikes	Chlorophoneus	olivaceus	Chlorophoneus olivaceus	22707656	NA	NA	NA	NA	NA	NA	NA	NA	NA	NA	NA	NA	NA	NA	NA	NA	NA	NA	NA	NA	NA	NA	NA	NA	NA	NA	NA	NA	NA	NA	NA	NA	NA	NA	NA	NA	NA	NA	NA	NA
Chlorophoneus sulfureopectus	Orange-breasted Bush-shrike	Aves	Passeriformes	Malaconotidae	Bush-shrikes	Chlorophoneus	sulfureopectus	Chlorophoneus sulfureopectus	22707647	NA	NA	NA	NA	NA	NA	NA	NA	NA	NA	NA	NA	NA	NA	NA	NA	NA	NA	NA	NA	NA	NA	NA	NA	NA	NA	NA	NA	NA	NA	NA	NA	NA	NA	NA	NA	NA	NA	NA	NA
Chlorophonia callophrys	Golden-browed Chlorophonia	Aves	Passeriformes	Fringillidae	Finches	Chlorophonia	callophrys	Chlorophonia callophrys	22722790	NA	NA	NA	NA	NA	NA	NA	NA	NA	NA	NA	NA	NA	NA	NA	NA	NA	NA	NA	NA	NA	NA	NA	NA	NA	NA	NA	NA	NA	NA	NA	NA	NA	NA	NA	NA	NA	NA	NA	NA
Chlorophonia cyanea	Blue-naped Chlorophonia	Aves	Passeriformes	Fringillidae	Finches	Chlorophonia	cyanea	Chlorophonia cyanea	22722781	NA	NA	NA	NA	NA	NA	NA	NA	NA	NA	NA	NA	NA	NA	NA	NA	NA	NA	NA	NA	NA	NA	NA	NA	NA	NA	NA	NA	NA	NA	NA	NA	NA	NA	NA	NA	NA	NA	NA	NA
Chlorophonia flavirostris	Yellow-collared Chlorophonia	Aves	Passeriformes	Fringillidae	Finches	Chlorophonia	flavirostris	Chlorophonia flavirostris	22722778	NA	NA	NA	NA	NA	NA	NA	NA	NA	NA	NA	NA	NA	NA	NA	NA	NA	NA	NA	NA	NA	NA	NA	NA	NA	NA	NA	NA	NA	NA	NA	NA	NA	NA	NA	NA	NA	NA	NA	NA
Chlorophonia occipitalis	Blue-crowned Chlorophonia	Aves	Passeriformes	Fringillidae	Finches	Chlorophonia	occipitalis	Chlorophonia occipitalis	22722787	NA	NA	NA	NA	NA	NA	NA	NA	NA	NA	NA	NA	NA	NA	NA	NA	NA	NA	NA	NA	NA	NA	NA	NA	NA	NA	NA	NA	NA	NA	NA	NA	NA	NA	NA	NA	NA	NA	NA	NA
Chlorophonia pyrrhophrys	Chestnut-breasted Chlorophonia	Aves	Passeriformes	Fringillidae	Finches	Chlorophonia	pyrrhophrys	Chlorophonia pyrrhophrys	22722784	NA	NA	NA	NA	NA	NA	NA	NA	NA	NA	NA	NA	NA	NA	NA	NA	NA	NA	NA	NA	NA	NA	NA	NA	NA	NA	NA	NA	NA	NA	NA	NA	NA	NA	NA	NA	NA	NA	NA	NA
Chloropipo flavicapilla	Yellow-headed Manakin	Aves	Passeriformes	Pipridae	Manakins	Chloropipo	flavicapilla	Xenopipo flavicapilla	22701147	NA	NA	NA	NA	NA	NA	NA	NA	NA	NA	NA	NA	NA	NA	NA	NA	NA	NA	NA	NA	NA	NA	NA	NA	NA	NA	NA	NA	NA	NA	NA	NA	NA	NA	NA	NA	NA	NA	NA	NA
Chloropipo unicolor	Jet Manakin	Aves	Passeriformes	Pipridae	Manakins	Chloropipo	unicolor	Xenopipo unicolor	22701128	NA	NA	NA	NA	NA	NA	NA	NA	NA	NA	NA	NA	NA	NA	NA	NA	NA	NA	NA	NA	NA	NA	NA	NA	NA	NA	NA	NA	NA	NA	NA	NA	NA	NA	NA	NA	NA	NA	NA	NA
Chloropsis aurifrons	Golden-fronted Leafbird	Aves	Passeriformes	Chloropseidae	Leafbirds	Chloropsis	aurifrons	Chloropsis aurifrons	22734342	NA	NA	NA	NA	NA	NA	NA	NA	NA	NA	NA	NA	NA	NA	NA	NA	NA	NA	NA	NA	NA	NA	NA	NA	NA	NA	NA	NA	NA	NA	NA	NA	NA	NA	NA	NA	NA	NA	NA	NA
Chloropsis cochinchinensis	Javan Leafbird	Aves	Passeriformes	Chloropseidae	Leafbirds	Chloropsis	cochinchinensis	Chloropsis cochinchinensis	103775551	NA	NA	NA	NA	NA	NA	NA	NA	NA	NA	NA	NA	NA	NA	NA	NA	NA	NA	NA	NA	NA	NA	NA	NA	NA	NA	NA	NA	NA	NA	NA	NA	NA	NA	NA	NA	NA	NA	NA	NA
Chloropsis cyanopogon	Lesser Green Leafbird	Aves	Passeriformes	Chloropseidae	Leafbirds	Chloropsis	cyanopogon	Chloropsis cyanopogon	22704953	NA	NA	NA	NA	NA	NA	NA	NA	NA	NA	NA	NA	NA	NA	NA	NA	NA	NA	NA	NA	NA	NA	NA	NA	NA	NA	NA	NA	NA	NA	NA	NA	NA	NA	NA	NA	NA	NA	NA	NA
Chloropsis flavipennis	Philippine Leafbird	Aves	Passeriformes	Chloropseidae	Leafbirds	Chloropsis	flavipennis	Chloropsis flavipennis	22704944	NA	NA	NA	NA	NA	NA	NA	NA	NA	NA	NA	NA	NA	NA	NA	NA	NA	NA	NA	NA	NA	NA	NA	NA	NA	NA	NA	NA	NA	NA	NA	NA	NA	NA	NA	NA	NA	NA	NA	NA
Chloropsis hardwickii	Orange-bellied Leafbird	Aves	Passeriformes	Chloropseidae	Leafbirds	Chloropsis	hardwickii	Chloropsis hardwickii	103775266	NA	NA	NA	NA	NA	NA	NA	NA	NA	NA	NA	NA	NA	NA	NA	NA	NA	NA	NA	NA	NA	NA	NA	NA	NA	NA	NA	NA	NA	NA	NA	NA	NA	NA	NA	NA	NA	NA	NA	NA
Chloropsis jerdoni	Jerdon's Leafbird	Aves	Passeriformes	Chloropseidae	Leafbirds	Chloropsis	jerdoni	Chloropsis jerdoni	22732257	NA	NA	NA	NA	NA	NA	NA	NA	NA	NA	NA	NA	NA	NA	NA	NA	NA	NA	NA	NA	NA	NA	NA	NA	NA	NA	NA	NA	NA	NA	NA	NA	NA	NA	NA	NA	NA	NA	NA	NA
Chloropsis kinabaluensis	Bornean Leafbird	Aves	Passeriformes	Chloropseidae	Leafbirds	Chloropsis	kinabaluensis	Chloropsis kinabaluensis	22732262	NA	NA	NA	NA	NA	NA	NA	NA	NA	NA	NA	NA	NA	NA	NA	NA	NA	NA	NA	NA	NA	NA	NA	NA	NA	NA	NA	NA	NA	NA	NA	NA	NA	NA	NA	NA	NA	NA	NA	NA
Chloropsis lazulina	Greyish-crowned Leafbird	Aves	Passeriformes	Chloropseidae	Leafbirds	Chloropsis	lazulina	NA	103775437	NA	NA	NA	NA	NA	NA	NA	NA	NA	NA	NA	NA	NA	NA	NA	NA	NA	NA	NA	NA	NA	NA	NA	NA	NA	NA	NA	NA	NA	NA	NA	NA	NA	NA	NA	NA	NA	NA	NA	NA
Chloropsis media	Sumatran Leafbird	Aves	Passeriformes	Chloropseidae	Leafbirds	Chloropsis	media	Chloropsis media	22732267	NA	NA	NA	NA	NA	NA	NA	NA	NA	NA	NA	NA	NA	NA	NA	NA	NA	NA	NA	NA	NA	NA	NA	NA	NA	NA	NA	NA	NA	NA	NA	NA	NA	NA	NA	NA	NA	NA	NA	NA
Chloropsis moluccensis	Blue-winged Leafbird	Aves	Passeriformes	Chloropseidae	Leafbirds	Chloropsis	moluccensis	NA	103775599	NA	NA	NA	NA	NA	NA	NA	NA	NA	NA	NA	NA	NA	NA	NA	NA	NA	NA	NA	NA	NA	NA	NA	NA	NA	NA	NA	NA	NA	NA	NA	NA	NA	NA	NA	NA	NA	NA	NA	NA
Chloropsis palawanensis	Yellow-throated Leafbird	Aves	Passeriformes	Chloropseidae	Leafbirds	Chloropsis	palawanensis	Chloropsis palawanensis	22704947	NA	NA	NA	NA	NA	NA	NA	NA	NA	NA	NA	NA	NA	NA	NA	NA	NA	NA	NA	NA	NA	NA	NA	NA	NA	NA	NA	NA	NA	NA	NA	NA	NA	NA	NA	NA	NA	NA	NA	NA
Chloropsis sonnerati	Greater Green Leafbird	Aves	Passeriformes	Chloropseidae	Leafbirds	Chloropsis	sonnerati	Chloropsis sonnerati	22704950	NA	NA	NA	NA	NA	NA	NA	NA	NA	NA	NA	NA	NA	NA	NA	NA	NA	NA	NA	NA	NA	NA	NA	NA	NA	NA	NA	NA	NA	NA	NA	NA	NA	NA	NA	NA	NA	NA	NA	NA
Chloropsis venusta	Blue-masked Leafbird	Aves	Passeriformes	Chloropseidae	Leafbirds	Chloropsis	venusta	Chloropsis venusta	22704969	NA	NA	NA	NA	NA	NA	NA	NA	NA	NA	NA	NA	NA	NA	NA	NA	NA	NA	NA	NA	NA	NA	NA	NA	NA	NA	NA	NA	NA	NA	NA	NA	NA	NA	NA	NA	NA	NA	NA	NA
Chlorornis riefferii	Grass-green Tanager	Aves	Passeriformes	Thraupidae	Tanagers	Chlorornis	riefferii	Chlorornis riefferii	22722150	NA	NA	NA	NA	NA	NA	NA	NA	NA	NA	NA	NA	NA	NA	NA	NA	NA	NA	NA	NA	NA	NA	NA	NA	NA	NA	NA	NA	NA	NA	NA	NA	NA	NA	NA	NA	NA	NA	NA	NA
Chlorospingus canigularis	Ashy-throated Bush-tanager	Aves	Passeriformes	Passerellidae	New World sparrows	Chlorospingus	canigularis	Chlorospingus canigularis	22722203	NA	NA	NA	NA	NA	NA	NA	NA	NA	NA	NA	NA	NA	NA	NA	NA	NA	NA	NA	NA	NA	NA	NA	NA	NA	NA	NA	NA	NA	NA	NA	NA	NA	NA	NA	NA	NA	NA	NA	NA
Chlorospingus flavigularis	Yellow-throated Bush-tanager	Aves	Passeriformes	Passerellidae	New World sparrows	Chlorospingus	flavigularis	Chlorospingus flavigularis	103768776	NA	NA	NA	NA	NA	NA	NA	NA	NA	NA	NA	NA	NA	NA	NA	NA	NA	NA	NA	NA	NA	NA	NA	NA	NA	NA	NA	NA	NA	NA	NA	NA	NA	NA	NA	NA	NA	NA	NA	NA
Chlorospingus flavopectus	Common Bush-tanager	Aves	Passeriformes	Passerellidae	New World sparrows	Chlorospingus	flavopectus	Chlorospingus flavopectus	22722162	NA	NA	NA	NA	NA	NA	NA	NA	NA	NA	NA	NA	NA	NA	NA	NA	NA	NA	NA	NA	NA	NA	NA	NA	NA	NA	NA	NA	NA	NA	NA	NA	NA	NA	NA	NA	NA	NA	NA	NA
Chlorospingus hypophaeus	Orange-throated Bush-tanager	Aves	Passeriformes	Passerellidae	New World sparrows	Chlorospingus	hypophaeus	NA	103768825	NA	NA	NA	NA	NA	NA	NA	NA	NA	NA	NA	NA	NA	NA	NA	NA	NA	NA	NA	NA	NA	NA	NA	NA	NA	NA	NA	NA	NA	NA	NA	NA	NA	NA	NA	NA	NA	NA	NA	NA
Chlorospingus inornatus	Pirre Bush-tanager	Aves	Passeriformes	Passerellidae	New World sparrows	Chlorospingus	inornatus	Chlorospingus inornatus	22722172	NA	NA	NA	NA	NA	NA	NA	NA	NA	NA	NA	NA	NA	NA	NA	NA	NA	NA	NA	NA	NA	NA	NA	NA	NA	NA	NA	NA	NA	NA	NA	NA	NA	NA	NA	NA	NA	NA	NA	NA
Chlorospingus parvirostris	Short-billed Bush-Tanager	Aves	Passeriformes	Passerellidae	New World sparrows	Chlorospingus	parvirostris	Chlorospingus parvirostris	22722187	NA	NA	NA	NA	NA	NA	NA	NA	NA	NA	NA	NA	NA	NA	NA	NA	NA	NA	NA	NA	NA	NA	NA	NA	NA	NA	NA	NA	NA	NA	NA	NA	NA	NA	NA	NA	NA	NA	NA	NA
Chlorospingus pileatus	Sooty-capped Bush-tanager	Aves	Passeriformes	Passerellidae	New World sparrows	Chlorospingus	pileatus	Chlorospingus pileatus	22722182	NA	NA	NA	NA	NA	NA	NA	NA	NA	NA	NA	NA	NA	NA	NA	NA	NA	NA	NA	NA	NA	NA	NA	NA	NA	NA	NA	NA	NA	NA	NA	NA	NA	NA	NA	NA	NA	NA	NA	NA
Chlorospingus semifuscus	Dusky Bush-tanager	Aves	Passeriformes	Passerellidae	New World sparrows	Chlorospingus	semifuscus	Chlorospingus semifuscus	22722177	NA	NA	NA	NA	NA	NA	NA	NA	NA	NA	NA	NA	NA	NA	NA	NA	NA	NA	NA	NA	NA	NA	NA	NA	NA	NA	NA	NA	NA	NA	NA	NA	NA	NA	NA	NA	NA	NA	NA	NA
Chlorospingus tacarcunae	Tacarcuna Bush-tanager	Aves	Passeriformes	Passerellidae	New World sparrows	Chlorospingus	tacarcunae	Chlorospingus tacarcunae	22722167	NA	NA	NA	NA	NA	NA	NA	NA	NA	NA	NA	NA	NA	NA	NA	NA	NA	NA	NA	NA	NA	NA	NA	NA	NA	NA	NA	NA	NA	NA	NA	NA	NA	NA	NA	NA	NA	NA	NA	NA
Cholornis paradoxus	Three-toed Parrotbill	Aves	Passeriformes	Sylviidae	Old World warblers and parrotbills	Cholornis	paradoxus	Cholornis paradoxa	22716784	NA	NA	NA	NA	NA	NA	NA	NA	NA	NA	NA	NA	NA	NA	NA	NA	NA	NA	NA	NA	NA	NA	NA	NA	NA	NA	NA	NA	NA	NA	NA	NA	NA	NA	NA	NA	NA	NA	NA	NA
Cholornis unicolor	Brown Parrotbill	Aves	Passeriformes	Sylviidae	Old World warblers and parrotbills	Cholornis	unicolor	Cholornis unicolor	22716787	NA	NA	NA	NA	NA	NA	NA	NA	NA	NA	NA	NA	NA	NA	NA	NA	NA	NA	NA	NA	NA	NA	NA	NA	NA	NA	NA	NA	NA	NA	NA	NA	NA	NA	NA	NA	NA	NA	NA	NA
Chondestes grammacus	Lark Sparrow	Aves	Passeriformes	Passerellidae	New World sparrows	Chondestes	grammacus	Chondestes grammacus	22721191	NA	NA	NA	NA	NA	NA	NA	NA	NA	NA	NA	NA	NA	NA	NA	NA	NA	NA	NA	NA	NA	NA	NA	NA	NA	NA	NA	NA	NA	NA	NA	NA	NA	NA	NA	NA	NA	NA	NA	NA
Chrysocorypha delatrii	Tawny-crested Tanager	Aves	Passeriformes	Thraupidae	Tanagers	Chrysocorypha	delatrii	Tachyphonus delatrii	22722394	NA	NA	NA	NA	NA	NA	NA	NA	NA	NA	NA	NA	NA	NA	NA	NA	NA	NA	NA	NA	NA	NA	NA	NA	NA	NA	NA	NA	NA	NA	NA	NA	NA	NA	NA	NA	NA	NA	NA	NA
Chrysocorythus estherae	Mountain Serin	Aves	Passeriformes	Fringillidae	Finches	Chrysocorythus	estherae	Chrysocorythus estherae	103764840	NA	NA	NA	NA	NA	NA	NA	NA	NA	NA	NA	NA	NA	NA	NA	NA	NA	NA	NA	NA	NA	NA	NA	NA	NA	NA	NA	NA	NA	NA	NA	NA	NA	NA	NA	NA	NA	NA	NA	NA
Chrysocorythus mindanensis	Mindanao Serin	Aves	Passeriformes	Fringillidae	Finches	Chrysocorythus	mindanensis	NA	103764849	NA	NA	NA	NA	NA	NA	NA	NA	NA	NA	NA	NA	NA	NA	NA	NA	NA	NA	NA	NA	NA	NA	NA	NA	NA	NA	NA	NA	NA	NA	NA	NA	NA	NA	NA	NA	NA	NA	NA	NA
Chrysominla strigula	Bar-throated Minla	Aves	Passeriformes	Leiotrichidae	Laughingthrushes and allies	Chrysominla	strigula	Minla strigula	22716579	NA	NA	NA	NA	NA	NA	NA	NA	NA	NA	NA	NA	NA	NA	NA	NA	NA	NA	NA	NA	NA	NA	NA	NA	NA	NA	NA	NA	NA	NA	NA	NA	NA	NA	NA	NA	NA	NA	NA	NA
Chrysomma altirostre	Jerdon's Babbler	Aves	Passeriformes	Sylviidae	Old World warblers and parrotbills	Chrysomma	altirostre	Chrysomma altirostre	22716326	NA	NA	NA	NA	NA	NA	NA	NA	NA	NA	NA	NA	NA	NA	NA	NA	NA	NA	NA	NA	NA	NA	NA	NA	NA	NA	NA	NA	NA	NA	NA	NA	NA	NA	NA	NA	NA	NA	NA	NA
Chrysomma sinense	Yellow-eyed Babbler	Aves	Passeriformes	Sylviidae	Old World warblers and parrotbills	Chrysomma	sinense	Chrysomma sinense	22716323	NA	NA	NA	NA	NA	NA	NA	NA	NA	NA	NA	NA	NA	NA	NA	NA	NA	NA	NA	NA	NA	NA	NA	NA	NA	NA	NA	NA	NA	NA	NA	NA	NA	NA	NA	NA	NA	NA	NA	NA
Chrysomus icterocephalus	Yellow-hooded Blackbird	Aves	Passeriformes	Icteridae	New World blackbirds	Chrysomus	icterocephalus	Chrysomus icterocephalus	22724200	NA	NA	NA	NA	NA	NA	NA	NA	NA	NA	NA	NA	NA	NA	NA	NA	NA	NA	NA	NA	NA	NA	NA	NA	NA	NA	NA	NA	NA	NA	NA	NA	NA	NA	NA	NA	NA	NA	NA	NA
Chrysomus ruficapillus	Chestnut-capped Blackbird	Aves	Passeriformes	Icteridae	New World blackbirds	Chrysomus	ruficapillus	Chrysomus ruficapillus	22724212	NA	NA	NA	NA	NA	NA	NA	NA	NA	NA	NA	NA	NA	NA	NA	NA	NA	NA	NA	NA	NA	NA	NA	NA	NA	NA	NA	NA	NA	NA	NA	NA	NA	NA	NA	NA	NA	NA	NA	NA
Chrysothlypis chrysomelas	Black-and-yellow Tanager	Aves	Passeriformes	Thraupidae	Tanagers	Chrysothlypis	chrysomelas	Chrysothlypis chrysomelas	22722281	NA	NA	NA	NA	NA	NA	NA	NA	NA	NA	NA	NA	NA	NA	NA	NA	NA	NA	NA	NA	NA	NA	NA	NA	NA	NA	NA	NA	NA	NA	NA	NA	NA	NA	NA	NA	NA	NA	NA	NA
Chrysothlypis salmoni	Scarlet-and-white Tanager	Aves	Passeriformes	Thraupidae	Tanagers	Chrysothlypis	salmoni	Chrysothlypis salmoni	22722287	NA	NA	NA	NA	NA	NA	NA	NA	NA	NA	NA	NA	NA	NA	NA	NA	NA	NA	NA	NA	NA	NA	NA	NA	NA	NA	NA	NA	NA	NA	NA	NA	NA	NA	NA	NA	NA	NA	NA	NA
Cichladusa arquata	Collared Palm-thrush	Aves	Passeriformes	Muscicapidae	Old World flycatchers and chats	Cichladusa	arquata	Cichladusa arquata	22709864	NA	NA	NA	NA	NA	NA	NA	NA	NA	NA	NA	NA	NA	NA	NA	NA	NA	NA	NA	NA	NA	NA	NA	NA	NA	NA	NA	NA	NA	NA	NA	NA	NA	NA	NA	NA	NA	NA	NA	NA
Cichladusa guttata	Spotted Palm-thrush	Aves	Passeriformes	Muscicapidae	Old World flycatchers and chats	Cichladusa	guttata	Cichladusa guttata	22709876	NA	NA	NA	NA	NA	NA	NA	NA	NA	NA	NA	NA	NA	NA	NA	NA	NA	NA	NA	NA	NA	NA	NA	NA	NA	NA	NA	NA	NA	NA	NA	NA	NA	NA	NA	NA	NA	NA	NA	NA
Cichladusa ruficauda	Rufous-tailed Palm-thrush	Aves	Passeriformes	Muscicapidae	Old World flycatchers and chats	Cichladusa	ruficauda	Cichladusa ruficauda	22709870	NA	NA	NA	NA	NA	NA	NA	NA	NA	NA	NA	NA	NA	NA	NA	NA	NA	NA	NA	NA	NA	NA	NA	NA	NA	NA	NA	NA	NA	NA	NA	NA	NA	NA	NA	NA	NA	NA	NA	NA
Cichlocolaptes holti	Small Pale-browed Treehunter	Aves	Passeriformes	Furnariidae	Ovenbirds	Cichlocolaptes	holti	NA	103671013	NA	NA	NA	NA	NA	NA	NA	NA	NA	NA	NA	NA	NA	NA	NA	NA	NA	NA	NA	NA	NA	NA	NA	NA	NA	NA	NA	NA	NA	NA	NA	NA	NA	NA	NA	NA	NA	NA	NA	NA
Cichlocolaptes leucophrus	Large Pale-browed Treehunter	Aves	Passeriformes	Furnariidae	Ovenbirds	Cichlocolaptes	leucophrus	Cichlocolaptes leucophrus	103670955	NA	NA	NA	NA	NA	NA	NA	NA	NA	NA	NA	NA	NA	NA	NA	NA	NA	NA	NA	NA	NA	NA	NA	NA	NA	NA	NA	NA	NA	NA	NA	NA	NA	NA	NA	NA	NA	NA	NA	NA
Cichlocolaptes mazarbarnetti	Cryptic Treehunter	Aves	Passeriformes	Furnariidae	Ovenbirds	Cichlocolaptes	mazarbarnetti	NA	103671170	NA	NA	NA	NA	NA	NA	NA	NA	NA	NA	NA	NA	NA	NA	NA	NA	NA	NA	NA	NA	NA	NA	NA	NA	NA	NA	NA	NA	NA	NA	NA	NA	NA	NA	NA	NA	NA	NA	NA	NA
Cichlopsis chubbi	Chestnut-throated Solitaire	Aves	Passeriformes	Turdidae	Thrushes	Cichlopsis	chubbi	NA	103881133	NA	NA	NA	NA	NA	NA	NA	NA	NA	NA	NA	NA	NA	NA	NA	NA	NA	NA	NA	NA	NA	NA	NA	NA	NA	NA	NA	NA	NA	NA	NA	NA	NA	NA	NA	NA	NA	NA	NA	NA
Cichlopsis gularis	Guianan Solitaire	Aves	Passeriformes	Turdidae	Thrushes	Cichlopsis	gularis	NA	103881097	NA	NA	NA	NA	NA	NA	NA	NA	NA	NA	NA	NA	NA	NA	NA	NA	NA	NA	NA	NA	NA	NA	NA	NA	NA	NA	NA	NA	NA	NA	NA	NA	NA	NA	NA	NA	NA	NA	NA	NA
Cichlopsis leucogenys	Rufous-brown Solitaire	Aves	Passeriformes	Turdidae	Thrushes	Cichlopsis	leucogenys	Cichlopsis leucogenys	103880486	NA	NA	NA	NA	NA	NA	NA	NA	NA	NA	NA	NA	NA	NA	NA	NA	NA	NA	NA	NA	NA	NA	NA	NA	NA	NA	NA	NA	NA	NA	NA	NA	NA	NA	NA	NA	NA	NA	NA	NA
Cichlopsis peruviana	Peruvian Solitaire	Aves	Passeriformes	Turdidae	Thrushes	Cichlopsis	peruviana	NA	103880904	NA	NA	NA	NA	NA	NA	NA	NA	NA	NA	NA	NA	NA	NA	NA	NA	NA	NA	NA	NA	NA	NA	NA	NA	NA	NA	NA	NA	NA	NA	NA	NA	NA	NA	NA	NA	NA	NA	NA	NA
Cicinnurus magnificus	Magnificent Bird-of-paradise	Aves	Passeriformes	Paradisaeidae	Birds-of-paradise	Cicinnurus	magnificus	Diphyllodes magnificus	22706199	II	Paradisaeidae spp.	II	NA	NA	NA	NA	NA	NA	B	Paradisaeidae spp.	NA	NA	yes	AU,US,HK,XX,PG,SG,BR,NL,NZ	PG,IT,AU,GB,SB,US,QA,ID	NA	NA	NA	NA	NA	NA	NA	NA	NA	NA	NA	NA	NA	NA	NA	NA	NA	NA	NA	yes	specimens,live,bodies,feathers	4	Scientific,Zoo,Personal,Breeding in captivity	4
Cicinnurus regius	King Bird-of-paradise	Aves	Passeriformes	Paradisaeidae	Birds-of-paradise	Cicinnurus	regius	Cicinnurus regius	22706208	II	Paradisaeidae spp.	II	NA	NA	NA	NA	NA	NA	B	Paradisaeidae spp.	NA	NA	yes	DE,ES,US,UA,AU,GB,SG,NL,NZ,TH,CL,BR	QA,ID,CL,PG,SY,GB,IT,AU,SB,BE	6	NA	NA	NA	NA	NA	NA	NA	6	NA	NA	NA	NA	NA	NA	NA	yes	UA	SY	yes	specimens,live,bodies,feathers	4	Scientific,Breeding in captivity,Commercial,Zoo,Educational	5
Cicinnurus respublica	Wilson's Bird-of-paradise	Aves	Passeriformes	Paradisaeidae	Birds-of-paradise	Cicinnurus	respublica	Diphyllodes respublica	22706202	II	Paradisaeidae spp.	II	NA	NA	NA	NA	NA	NA	B	Paradisaeidae spp.	NA	NA	yes	CH	BE	NA	NA	NA	NA	NA	NA	NA	NA	NA	NA	NA	NA	NA	NA	NA	NA	NA	NA	NA	NA	NA	NA	NA	NA
Cinclidium frontale	Blue-fronted Robin	Aves	Passeriformes	Muscicapidae	Old World flycatchers and chats	Cinclidium	frontale	Cinclidium frontale	22710117	NA	NA	NA	NA	NA	NA	CMS	II	Muscicapidae spp.	NA	NA	NA	NA	NA	NA	NA	NA	NA	NA	NA	NA	NA	NA	NA	NA	NA	NA	NA	NA	NA	NA	NA	NA	NA	NA	NA	NA	NA	NA	NA
Cinclocerthia gutturalis	Grey Trembler	Aves	Passeriformes	Mimidae	Mockingbirds and thrashers	Cinclocerthia	gutturalis	Cinclocerthia gutturalis	22711133	NA	NA	NA	NA	NA	NA	NA	NA	NA	NA	NA	NA	NA	NA	NA	NA	NA	NA	NA	NA	NA	NA	NA	NA	NA	NA	NA	NA	NA	NA	NA	NA	NA	NA	NA	NA	NA	NA	NA	NA
Cinclocerthia ruficauda	Brown Trembler	Aves	Passeriformes	Mimidae	Mockingbirds and thrashers	Cinclocerthia	ruficauda	Cinclocerthia ruficauda	22711130	NA	NA	NA	NA	NA	NA	NA	NA	NA	NA	NA	NA	NA	NA	NA	NA	NA	NA	NA	NA	NA	NA	NA	NA	NA	NA	NA	NA	NA	NA	NA	NA	NA	NA	NA	NA	NA	NA	NA	NA
Cinclodes albidiventris	Chestnut-winged Cinclodes	Aves	Passeriformes	Furnariidae	Ovenbirds	Cinclodes	albidiventris	NA	22736226	NA	NA	NA	NA	NA	NA	NA	NA	NA	NA	NA	NA	NA	NA	NA	NA	NA	NA	NA	NA	NA	NA	NA	NA	NA	NA	NA	NA	NA	NA	NA	NA	NA	NA	NA	NA	NA	NA	NA	NA
Cinclodes albiventris	Cream-winged Cinclodes	Aves	Passeriformes	Furnariidae	Ovenbirds	Cinclodes	albiventris	NA	22736220	NA	NA	NA	NA	NA	NA	NA	NA	NA	NA	NA	NA	NA	NA	NA	NA	NA	NA	NA	NA	NA	NA	NA	NA	NA	NA	NA	NA	NA	NA	NA	NA	NA	NA	NA	NA	NA	NA	NA	NA
Cinclodes antarcticus	Blackish Cinclodes	Aves	Passeriformes	Furnariidae	Ovenbirds	Cinclodes	antarcticus	Cinclodes antarcticus	103670928	NA	NA	NA	NA	NA	NA	NA	NA	NA	NA	NA	NA	NA	NA	NA	NA	NA	NA	NA	NA	NA	NA	NA	NA	NA	NA	NA	NA	NA	NA	NA	NA	NA	NA	NA	NA	NA	NA	NA	NA
Cinclodes aricomae	Royal Cinclodes	Aves	Passeriformes	Furnariidae	Ovenbirds	Cinclodes	aricomae	Cinclodes aricomae	22724402	NA	NA	NA	NA	NA	NA	NA	NA	NA	NA	NA	NA	NA	NA	NA	NA	NA	NA	NA	NA	NA	NA	NA	NA	NA	NA	NA	NA	NA	NA	NA	NA	NA	NA	NA	NA	NA	NA	NA	NA
Cinclodes atacamensis	White-winged Cinclodes	Aves	Passeriformes	Furnariidae	Ovenbirds	Cinclodes	atacamensis	Cinclodes atacamensis	22702114	NA	NA	NA	NA	NA	NA	NA	NA	NA	NA	NA	NA	NA	NA	NA	NA	NA	NA	NA	NA	NA	NA	NA	NA	NA	NA	NA	NA	NA	NA	NA	NA	NA	NA	NA	NA	NA	NA	NA	NA
Cinclodes comechingonus	Cordoba Cinclodes	Aves	Passeriformes	Furnariidae	Ovenbirds	Cinclodes	comechingonus	Cinclodes comechingonus	22702082	NA	NA	NA	NA	NA	NA	NA	NA	NA	NA	NA	NA	NA	NA	NA	NA	NA	NA	NA	NA	NA	NA	NA	NA	NA	NA	NA	NA	NA	NA	NA	NA	NA	NA	NA	NA	NA	NA	NA	NA
Cinclodes excelsior	Stout-billed Cinclodes	Aves	Passeriformes	Furnariidae	Ovenbirds	Cinclodes	excelsior	Cinclodes excelsior	22702095	NA	NA	NA	NA	NA	NA	NA	NA	NA	NA	NA	NA	NA	NA	NA	NA	NA	NA	NA	NA	NA	NA	NA	NA	NA	NA	NA	NA	NA	NA	NA	NA	NA	NA	NA	NA	NA	NA	NA	NA
Cinclodes fuscus	Buff-winged Cinclodes	Aves	Passeriformes	Furnariidae	Ovenbirds	Cinclodes	fuscus	Cinclodes fuscus	22736215	NA	NA	NA	NA	NA	NA	NA	NA	NA	NA	NA	NA	NA	NA	NA	NA	NA	NA	NA	NA	NA	NA	NA	NA	NA	NA	NA	NA	NA	NA	NA	NA	NA	NA	NA	NA	NA	NA	NA	NA
Cinclodes maculirostris	Black Cinclodes	Aves	Passeriformes	Furnariidae	Ovenbirds	Cinclodes	maculirostris	NA	103670944	NA	NA	NA	NA	NA	NA	NA	NA	NA	NA	NA	NA	NA	NA	NA	NA	NA	NA	NA	NA	NA	NA	NA	NA	NA	NA	NA	NA	NA	NA	NA	NA	NA	NA	NA	NA	NA	NA	NA	NA
Cinclodes nigrofumosus	Seaside Cinclodes	Aves	Passeriformes	Furnariidae	Ovenbirds	Cinclodes	nigrofumosus	Cinclodes nigrofumosus	22702107	NA	NA	NA	NA	NA	NA	NA	NA	NA	NA	NA	NA	NA	NA	NA	NA	NA	NA	NA	NA	NA	NA	NA	NA	NA	NA	NA	NA	NA	NA	NA	NA	NA	NA	NA	NA	NA	NA	NA	NA
Cinclodes olrogi	Olrog's Cinclodes	Aves	Passeriformes	Furnariidae	Ovenbirds	Cinclodes	olrogi	Cinclodes olrogi	22702092	NA	NA	NA	NA	NA	NA	NA	NA	NA	NA	NA	NA	NA	NA	NA	NA	NA	NA	NA	NA	NA	NA	NA	NA	NA	NA	NA	NA	NA	NA	NA	NA	NA	NA	NA	NA	NA	NA	NA	NA
Cinclodes oustaleti	Grey-flanked Cinclodes	Aves	Passeriformes	Furnariidae	Ovenbirds	Cinclodes	oustaleti	Cinclodes oustaleti	22702088	NA	NA	NA	NA	NA	NA	NA	NA	NA	NA	NA	NA	NA	NA	NA	NA	NA	NA	NA	NA	NA	NA	NA	NA	NA	NA	NA	NA	NA	NA	NA	NA	NA	NA	NA	NA	NA	NA	NA	NA
Cinclodes pabsti	Long-tailed Cinclodes	Aves	Passeriformes	Furnariidae	Ovenbirds	Cinclodes	pabsti	Cinclodes pabsti	22702085	NA	NA	NA	NA	NA	NA	NA	NA	NA	NA	NA	NA	NA	NA	NA	NA	NA	NA	NA	NA	NA	NA	NA	NA	NA	NA	NA	NA	NA	NA	NA	NA	NA	NA	NA	NA	NA	NA	NA	NA
Cinclodes palliatus	White-bellied Cinclodes	Aves	Passeriformes	Furnariidae	Ovenbirds	Cinclodes	palliatus	Cinclodes palliatus	22702117	NA	NA	NA	NA	NA	NA	NA	NA	NA	NA	NA	NA	NA	NA	NA	NA	NA	NA	NA	NA	NA	NA	NA	NA	NA	NA	NA	NA	NA	NA	NA	NA	NA	NA	NA	NA	NA	NA	NA	NA
Cinclodes patagonicus	Dark-bellied Cinclodes	Aves	Passeriformes	Furnariidae	Ovenbirds	Cinclodes	patagonicus	Cinclodes patagonicus	22702100	NA	NA	NA	NA	NA	NA	NA	NA	NA	NA	NA	NA	NA	NA	NA	NA	NA	NA	NA	NA	NA	NA	NA	NA	NA	NA	NA	NA	NA	NA	NA	NA	NA	NA	NA	NA	NA	NA	NA	NA
Cinclodes taczanowskii	Surf Cinclodes	Aves	Passeriformes	Furnariidae	Ovenbirds	Cinclodes	taczanowskii	Cinclodes taczanowskii	22702103	NA	NA	NA	NA	NA	NA	NA	NA	NA	NA	NA	NA	NA	NA	NA	NA	NA	NA	NA	NA	NA	NA	NA	NA	NA	NA	NA	NA	NA	NA	NA	NA	NA	NA	NA	NA	NA	NA	NA	NA
Cincloramphus cruralis	Brown Songlark	Aves	Passeriformes	Locustellidae	Grasshopper-warblers and grassbirds	Cincloramphus	cruralis	Megalurus cruralis	22715511	NA	NA	NA	NA	NA	NA	NA	NA	NA	NA	NA	NA	NA	NA	NA	NA	NA	NA	NA	NA	NA	NA	NA	NA	NA	NA	NA	NA	NA	NA	NA	NA	NA	NA	NA	NA	NA	NA	NA	NA
Cincloramphus macrurus	Papuan Grassbird	Aves	Passeriformes	Locustellidae	Grasshopper-warblers and grassbirds	Cincloramphus	macrurus	Megalurus macrurus	103795115	NA	NA	NA	NA	NA	NA	NA	NA	NA	NA	NA	NA	NA	NA	NA	NA	NA	NA	NA	NA	NA	NA	NA	NA	NA	NA	NA	NA	NA	NA	NA	NA	NA	NA	NA	NA	NA	NA	NA	NA
Cincloramphus mathewsi	Rufous Songlark	Aves	Passeriformes	Locustellidae	Grasshopper-warblers and grassbirds	Cincloramphus	mathewsi	Megalurus mathewsi	22715514	NA	NA	NA	NA	NA	NA	NA	NA	NA	NA	NA	NA	NA	NA	NA	NA	NA	NA	NA	NA	NA	NA	NA	NA	NA	NA	NA	NA	NA	NA	NA	NA	NA	NA	NA	NA	NA	NA	NA	NA
Cincloramphus timoriensis	Tawny Grassbird	Aves	Passeriformes	Locustellidae	Grasshopper-warblers and grassbirds	Cincloramphus	timoriensis	Megalurus timoriensis	103795069	NA	NA	NA	NA	NA	NA	NA	NA	NA	NA	NA	NA	NA	NA	NA	NA	NA	NA	NA	NA	NA	NA	NA	NA	NA	NA	NA	NA	NA	NA	NA	NA	NA	NA	NA	NA	NA	NA	NA	NA
Cinclosoma ajax	Painted Quail-thrush	Aves	Passeriformes	Cinclosomatidae	Quail-thrushes and jewel-babblers	Cinclosoma	ajax	Cinclosoma ajax	22705363	NA	NA	NA	NA	NA	NA	NA	NA	NA	NA	NA	NA	NA	NA	NA	NA	NA	NA	NA	NA	NA	NA	NA	NA	NA	NA	NA	NA	NA	NA	NA	NA	NA	NA	NA	NA	NA	NA	NA	NA
Cinclosoma alisteri	Nullarbor Quail-thrush	Aves	Passeriformes	Cinclosomatidae	Quail-thrushes and jewel-babblers	Cinclosoma	alisteri	Cinclosoma alisteri	103693230	NA	NA	NA	NA	NA	NA	NA	NA	NA	NA	NA	NA	NA	NA	NA	NA	NA	NA	NA	NA	NA	NA	NA	NA	NA	NA	NA	NA	NA	NA	NA	NA	NA	NA	NA	NA	NA	NA	NA	NA
Cinclosoma castaneothorax	Chestnut-breasted Quail-thrush	Aves	Passeriformes	Cinclosomatidae	Quail-thrushes and jewel-babblers	Cinclosoma	castaneothorax	Cinclosoma castaneothorax	103693193	NA	NA	NA	NA	NA	NA	NA	NA	NA	NA	NA	NA	NA	NA	NA	NA	NA	NA	NA	NA	NA	NA	NA	NA	NA	NA	NA	NA	NA	NA	NA	NA	NA	NA	NA	NA	NA	NA	NA	NA
Cinclosoma castanotum	Chestnut Quail-thrush	Aves	Passeriformes	Cinclosomatidae	Quail-thrushes and jewel-babblers	Cinclosoma	castanotum	Cinclosoma castanotum	22705345	NA	NA	NA	NA	NA	NA	NA	NA	NA	NA	NA	NA	NA	NA	NA	NA	NA	NA	NA	NA	NA	NA	NA	NA	NA	NA	NA	NA	NA	NA	NA	NA	NA	NA	NA	NA	NA	NA	NA	NA
Cinclosoma cinnamomeum	Cinnamon Quail-thrush	Aves	Passeriformes	Cinclosomatidae	Quail-thrushes and jewel-babblers	Cinclosoma	cinnamomeum	Cinclosoma cinnamomeum	103693226	NA	NA	NA	NA	NA	NA	NA	NA	NA	NA	NA	NA	NA	NA	NA	NA	NA	NA	NA	NA	NA	NA	NA	NA	NA	NA	NA	NA	NA	NA	NA	NA	NA	NA	NA	NA	NA	NA	NA	NA
Cinclosoma marginatum	Western Quail-thrush	Aves	Passeriformes	Cinclosomatidae	Quail-thrushes and jewel-babblers	Cinclosoma	marginatum	Cinclosoma marginatum	103693208	NA	NA	NA	NA	NA	NA	NA	NA	NA	NA	NA	NA	NA	NA	NA	NA	NA	NA	NA	NA	NA	NA	NA	NA	NA	NA	NA	NA	NA	NA	NA	NA	NA	NA	NA	NA	NA	NA	NA	NA
Cinclosoma punctatum	Spotted Quail-thrush	Aves	Passeriformes	Cinclosomatidae	Quail-thrushes and jewel-babblers	Cinclosoma	punctatum	Cinclosoma punctatum	22705342	NA	NA	NA	NA	NA	NA	NA	NA	NA	NA	NA	NA	NA	NA	NA	NA	NA	NA	NA	NA	NA	NA	NA	NA	NA	NA	NA	NA	NA	NA	NA	NA	NA	NA	NA	NA	NA	NA	NA	NA
Cinclus cinclus	White-throated Dipper	Aves	Passeriformes	Cinclidae	Dippers	Cinclus	cinclus	Cinclus cinclus	22708156	NA	NA	NA	NA	NA	NA	NA	NA	NA	NA	NA	NA	NA	NA	NA	NA	NA	NA	NA	NA	NA	NA	NA	NA	NA	NA	NA	NA	NA	NA	NA	NA	NA	NA	NA	NA	NA	NA	NA	NA
Cinclus leucocephalus	White-capped Dipper	Aves	Passeriformes	Cinclidae	Dippers	Cinclus	leucocephalus	Cinclus leucocephalus	22708166	NA	NA	NA	NA	NA	NA	NA	NA	NA	NA	NA	NA	NA	NA	NA	NA	NA	NA	NA	NA	NA	NA	NA	NA	NA	NA	NA	NA	NA	NA	NA	NA	NA	NA	NA	NA	NA	NA	NA	NA
Cinclus mexicanus	American Dipper	Aves	Passeriformes	Cinclidae	Dippers	Cinclus	mexicanus	Cinclus mexicanus	22708163	NA	NA	NA	NA	NA	NA	NA	NA	NA	NA	NA	NA	NA	NA	NA	NA	NA	NA	NA	NA	NA	NA	NA	NA	NA	NA	NA	NA	NA	NA	NA	NA	NA	NA	NA	NA	NA	NA	NA	NA
Cinclus pallasii	Brown Dipper	Aves	Passeriformes	Cinclidae	Dippers	Cinclus	pallasii	Cinclus pallasii	22708160	NA	NA	NA	NA	NA	NA	NA	NA	NA	NA	NA	NA	NA	NA	NA	NA	NA	NA	NA	NA	NA	NA	NA	NA	NA	NA	NA	NA	NA	NA	NA	NA	NA	NA	NA	NA	NA	NA	NA	NA
Cinclus schulzii	Rufous-throated Dipper	Aves	Passeriformes	Cinclidae	Dippers	Cinclus	schulzii	Cinclus schulzii	22708169	NA	NA	NA	NA	NA	NA	NA	NA	NA	NA	NA	NA	NA	NA	NA	NA	NA	NA	NA	NA	NA	NA	NA	NA	NA	NA	NA	NA	NA	NA	NA	NA	NA	NA	NA	NA	NA	NA	NA	NA
Cinnycerthia fulva	Fulvous Wren	Aves	Passeriformes	Troglodytidae	Wrens	Cinnycerthia	fulva	Cinnycerthia fulva	22733810	NA	NA	NA	NA	NA	NA	NA	NA	NA	NA	NA	NA	NA	NA	NA	NA	NA	NA	NA	NA	NA	NA	NA	NA	NA	NA	NA	NA	NA	NA	NA	NA	NA	NA	NA	NA	NA	NA	NA	NA
Cinnycerthia olivascens	Sharpe's Wren	Aves	Passeriformes	Troglodytidae	Wrens	Cinnycerthia	olivascens	Cinnycerthia olivascens	22733815	NA	NA	NA	NA	NA	NA	NA	NA	NA	NA	NA	NA	NA	NA	NA	NA	NA	NA	NA	NA	NA	NA	NA	NA	NA	NA	NA	NA	NA	NA	NA	NA	NA	NA	NA	NA	NA	NA	NA	NA
Cinnycerthia peruana	Peruvian Wren	Aves	Passeriformes	Troglodytidae	Wrens	Cinnycerthia	peruana	Cinnycerthia peruana	22733805	NA	NA	NA	NA	NA	NA	NA	NA	NA	NA	NA	NA	NA	NA	NA	NA	NA	NA	NA	NA	NA	NA	NA	NA	NA	NA	NA	NA	NA	NA	NA	NA	NA	NA	NA	NA	NA	NA	NA	NA
Cinnycerthia unirufa	Rufous Wren	Aves	Passeriformes	Troglodytidae	Wrens	Cinnycerthia	unirufa	Cinnycerthia unirufa	22711351	NA	NA	NA	NA	NA	NA	NA	NA	NA	NA	NA	NA	NA	NA	NA	NA	NA	NA	NA	NA	NA	NA	NA	NA	NA	NA	NA	NA	NA	NA	NA	NA	NA	NA	NA	NA	NA	NA	NA	NA
Cinnyricinclus leucogaster	Violet-backed Starling	Aves	Passeriformes	Sturnidae	Starlings	Cinnyricinclus	leucogaster	Cinnyricinclus leucogaster	22710791	NA	NA	NA	NA	NA	NA	NA	NA	NA	NA	NA	NA	NA	NA	NA	NA	NA	NA	NA	NA	NA	NA	NA	NA	NA	NA	NA	NA	NA	NA	NA	NA	NA	NA	NA	NA	NA	NA	NA	NA
Cinnyris afer	Greater Double-collared Sunbird	Aves	Passeriformes	Nectariniidae	Sunbirds	Cinnyris	afer	Cinnyris afer	103798399	NA	NA	NA	NA	NA	NA	NA	NA	NA	NA	NA	NA	NA	NA	NA	NA	NA	NA	NA	NA	NA	NA	NA	NA	NA	NA	NA	NA	NA	NA	NA	NA	NA	NA	NA	NA	NA	NA	NA	NA
Cinnyris asiaticus	Purple Sunbird	Aves	Passeriformes	Nectariniidae	Sunbirds	Cinnyris	asiaticus	Cinnyris asiaticus	22717855	NA	NA	NA	NA	NA	NA	NA	NA	NA	NA	NA	NA	NA	NA	NA	NA	NA	NA	NA	NA	NA	NA	NA	NA	NA	NA	NA	NA	NA	NA	NA	NA	NA	NA	NA	NA	NA	NA	NA	NA
Cinnyris batesi	Bates's Sunbird	Aves	Passeriformes	Nectariniidae	Sunbirds	Cinnyris	batesi	Cinnyris batesi	22717687	NA	NA	NA	NA	NA	NA	NA	NA	NA	NA	NA	NA	NA	NA	NA	NA	NA	NA	NA	NA	NA	NA	NA	NA	NA	NA	NA	NA	NA	NA	NA	NA	NA	NA	NA	NA	NA	NA	NA	NA
Cinnyris bifasciatus	Purple-banded Sunbird	Aves	Passeriformes	Nectariniidae	Sunbirds	Cinnyris	bifasciatus	Cinnyris bifasciatus	103801419	NA	NA	NA	NA	NA	NA	NA	NA	NA	NA	NA	NA	NA	NA	NA	NA	NA	NA	NA	NA	NA	NA	NA	NA	NA	NA	NA	NA	NA	NA	NA	NA	NA	NA	NA	NA	NA	NA	NA	NA
Cinnyris bouvieri	Orange-tufted Sunbird	Aves	Passeriformes	Nectariniidae	Sunbirds	Cinnyris	bouvieri	Cinnyris bouvieri	22717846	NA	NA	NA	NA	NA	NA	NA	NA	NA	NA	NA	NA	NA	NA	NA	NA	NA	NA	NA	NA	NA	NA	NA	NA	NA	NA	NA	NA	NA	NA	NA	NA	NA	NA	NA	NA	NA	NA	NA	NA
Cinnyris buettikoferi	Apricot-breasted Sunbird	Aves	Passeriformes	Nectariniidae	Sunbirds	Cinnyris	buettikoferi	Cinnyris buettikoferi	22717801	NA	NA	NA	NA	NA	NA	NA	NA	NA	NA	NA	NA	NA	NA	NA	NA	NA	NA	NA	NA	NA	NA	NA	NA	NA	NA	NA	NA	NA	NA	NA	NA	NA	NA	NA	NA	NA	NA	NA	NA
Cinnyris chalcomelas	Violet-breasted Sunbird	Aves	Passeriformes	Nectariniidae	Sunbirds	Cinnyris	chalcomelas	Cinnyris chalcomelas	22718012	NA	NA	NA	NA	NA	NA	NA	NA	NA	NA	NA	NA	NA	NA	NA	NA	NA	NA	NA	NA	NA	NA	NA	NA	NA	NA	NA	NA	NA	NA	NA	NA	NA	NA	NA	NA	NA	NA	NA	NA
Cinnyris chalybeus	Southern Double-collared Sunbird	Aves	Passeriformes	Nectariniidae	Sunbirds	Cinnyris	chalybeus	Cinnyris chalybeus	22717869	NA	NA	NA	NA	NA	NA	NA	NA	NA	NA	NA	NA	NA	NA	NA	NA	NA	NA	NA	NA	NA	NA	NA	NA	NA	NA	NA	NA	NA	NA	NA	NA	NA	NA	NA	NA	NA	NA	NA	NA
Cinnyris chloropygius	Olive-bellied Sunbird	Aves	Passeriformes	Nectariniidae	Sunbirds	Cinnyris	chloropygius	Cinnyris chloropygius	22717919	NA	NA	NA	NA	NA	NA	NA	NA	NA	NA	NA	NA	NA	NA	NA	NA	NA	NA	NA	NA	NA	NA	NA	NA	NA	NA	NA	NA	NA	NA	NA	NA	NA	NA	NA	NA	NA	NA	NA	NA
Cinnyris coccinigastrus	Splendid Sunbird	Aves	Passeriformes	Nectariniidae	Sunbirds	Cinnyris	coccinigastrus	Cinnyris coccinigastrus	22718027	NA	NA	NA	NA	NA	NA	NA	NA	NA	NA	NA	NA	NA	NA	NA	NA	NA	NA	NA	NA	NA	NA	NA	NA	NA	NA	NA	NA	NA	NA	NA	NA	NA	NA	NA	NA	NA	NA	NA	NA
Cinnyris comorensis	Anjouan Sunbird	Aves	Passeriformes	Nectariniidae	Sunbirds	Cinnyris	comorensis	Cinnyris comorensis	22717817	NA	NA	NA	NA	NA	NA	NA	NA	NA	NA	NA	NA	NA	NA	NA	NA	NA	NA	NA	NA	NA	NA	NA	NA	NA	NA	NA	NA	NA	NA	NA	NA	NA	NA	NA	NA	NA	NA	NA	NA
Cinnyris congensis	Congo Sunbird	Aves	Passeriformes	Nectariniidae	Sunbirds	Cinnyris	congensis	Cinnyris congensis	22717998	NA	NA	NA	NA	NA	NA	NA	NA	NA	NA	NA	NA	NA	NA	NA	NA	NA	NA	NA	NA	NA	NA	NA	NA	NA	NA	NA	NA	NA	NA	NA	NA	NA	NA	NA	NA	NA	NA	NA	NA
Cinnyris coquerellii	Mayotte Sunbird	Aves	Passeriformes	Nectariniidae	Sunbirds	Cinnyris	coquerellii	Cinnyris coquerellii	22717822	NA	NA	NA	NA	NA	NA	NA	NA	NA	NA	NA	NA	NA	NA	NA	NA	NA	NA	NA	NA	NA	NA	NA	NA	NA	NA	NA	NA	NA	NA	NA	NA	NA	NA	NA	NA	NA	NA	NA	NA
Cinnyris cupreus	Copper Sunbird	Aves	Passeriformes	Nectariniidae	Sunbirds	Cinnyris	cupreus	Cinnyris cupreus	22717945	NA	NA	NA	NA	NA	NA	NA	NA	NA	NA	NA	NA	NA	NA	NA	NA	NA	NA	NA	NA	NA	NA	NA	NA	NA	NA	NA	NA	NA	NA	NA	NA	NA	NA	NA	NA	NA	NA	NA	NA
Cinnyris dussumieri	Seychelles Sunbird	Aves	Passeriformes	Nectariniidae	Sunbirds	Cinnyris	dussumieri	Cinnyris dussumieri	22717754	NA	NA	NA	NA	NA	NA	NA	NA	NA	NA	NA	NA	NA	NA	NA	NA	NA	NA	NA	NA	NA	NA	NA	NA	NA	NA	NA	NA	NA	NA	NA	NA	NA	NA	NA	NA	NA	NA	NA	NA
Cinnyris erythrocercus	Red-chested Sunbird	Aves	Passeriformes	Nectariniidae	Sunbirds	Cinnyris	erythrocercus	Cinnyris erythrocercus	22717994	NA	NA	NA	NA	NA	NA	NA	NA	NA	NA	NA	NA	NA	NA	NA	NA	NA	NA	NA	NA	NA	NA	NA	NA	NA	NA	NA	NA	NA	NA	NA	NA	NA	NA	NA	NA	NA	NA	NA	NA
Cinnyris fuelleborni	Forest Double-collared Sunbird	Aves	Passeriformes	Nectariniidae	Sunbirds	Cinnyris	fuelleborni	Cinnyris fuelleborni	22735340	NA	NA	NA	NA	NA	NA	NA	NA	NA	NA	NA	NA	NA	NA	NA	NA	NA	NA	NA	NA	NA	NA	NA	NA	NA	NA	NA	NA	NA	NA	NA	NA	NA	NA	NA	NA	NA	NA	NA	NA
Cinnyris fuscus	Dusky Sunbird	Aves	Passeriformes	Nectariniidae	Sunbirds	Cinnyris	fuscus	Cinnyris fuscus	22717950	NA	NA	NA	NA	NA	NA	NA	NA	NA	NA	NA	NA	NA	NA	NA	NA	NA	NA	NA	NA	NA	NA	NA	NA	NA	NA	NA	NA	NA	NA	NA	NA	NA	NA	NA	NA	NA	NA	NA	NA
Cinnyris gertrudis	Western Miombo Sunbird	Aves	Passeriformes	Nectariniidae	Sunbirds	Cinnyris	gertrudis	NA	103797518	NA	NA	NA	NA	NA	NA	NA	NA	NA	NA	NA	NA	NA	NA	NA	NA	NA	NA	NA	NA	NA	NA	NA	NA	NA	NA	NA	NA	NA	NA	NA	NA	NA	NA	NA	NA	NA	NA	NA	NA
Cinnyris habessinicus	Shining Sunbird	Aves	Passeriformes	Nectariniidae	Sunbirds	Cinnyris	habessinicus	Cinnyris habessinicus	103803926	NA	NA	NA	NA	NA	NA	NA	NA	NA	NA	NA	NA	NA	NA	NA	NA	NA	NA	NA	NA	NA	NA	NA	NA	NA	NA	NA	NA	NA	NA	NA	NA	NA	NA	NA	NA	NA	NA	NA	NA
Cinnyris hellmayri	Arabian Sunbird	Aves	Passeriformes	Nectariniidae	Sunbirds	Cinnyris	hellmayri	NA	103804002	NA	NA	NA	NA	NA	NA	NA	NA	NA	NA	NA	NA	NA	NA	NA	NA	NA	NA	NA	NA	NA	NA	NA	NA	NA	NA	NA	NA	NA	NA	NA	NA	NA	NA	NA	NA	NA	NA	NA	NA
Cinnyris humbloti	Humblot's Sunbird	Aves	Passeriformes	Nectariniidae	Sunbirds	Cinnyris	humbloti	Cinnyris humbloti	22717813	NA	NA	NA	NA	NA	NA	NA	NA	NA	NA	NA	NA	NA	NA	NA	NA	NA	NA	NA	NA	NA	NA	NA	NA	NA	NA	NA	NA	NA	NA	NA	NA	NA	NA	NA	NA	NA	NA	NA	NA
Cinnyris idenburgi	Rand's Sunbird	Aves	Passeriformes	Nectariniidae	Sunbirds	Cinnyris	idenburgi	NA	103804169	NA	NA	NA	NA	NA	NA	NA	NA	NA	NA	NA	NA	NA	NA	NA	NA	NA	NA	NA	NA	NA	NA	NA	NA	NA	NA	NA	NA	NA	NA	NA	NA	NA	NA	NA	NA	NA	NA	NA	NA
Cinnyris johannae	Johanna's Sunbird	Aves	Passeriformes	Nectariniidae	Sunbirds	Cinnyris	johannae	Cinnyris johannae	22718031	NA	NA	NA	NA	NA	NA	NA	NA	NA	NA	NA	NA	NA	NA	NA	NA	NA	NA	NA	NA	NA	NA	NA	NA	NA	NA	NA	NA	NA	NA	NA	NA	NA	NA	NA	NA	NA	NA	NA	NA
Cinnyris jugularis	Olive-backed Sunbird	Aves	Passeriformes	Nectariniidae	Sunbirds	Cinnyris	jugularis	Cinnyris jugularis	103804139	NA	NA	NA	NA	NA	NA	NA	NA	NA	NA	NA	NA	NA	NA	NA	NA	NA	NA	NA	NA	NA	NA	NA	NA	NA	NA	NA	NA	NA	NA	NA	NA	NA	NA	NA	NA	NA	NA	NA	NA
Cinnyris lotenius	Loten's Sunbird	Aves	Passeriformes	Nectariniidae	Sunbirds	Cinnyris	lotenius	Cinnyris lotenius	22717862	NA	NA	NA	NA	NA	NA	NA	NA	NA	NA	NA	NA	NA	NA	NA	NA	NA	NA	NA	NA	NA	NA	NA	NA	NA	NA	NA	NA	NA	NA	NA	NA	NA	NA	NA	NA	NA	NA	NA	NA
Cinnyris loveridgei	Loveridge's Sunbird	Aves	Passeriformes	Nectariniidae	Sunbirds	Cinnyris	loveridgei	Cinnyris loveridgei	22717931	NA	NA	NA	NA	NA	NA	NA	NA	NA	NA	NA	NA	NA	NA	NA	NA	NA	NA	NA	NA	NA	NA	NA	NA	NA	NA	NA	NA	NA	NA	NA	NA	NA	NA	NA	NA	NA	NA	NA	NA
Cinnyris ludovicensis	Montane Double-collared Sunbird	Aves	Passeriformes	Nectariniidae	Sunbirds	Cinnyris	ludovicensis	Cinnyris ludovicensis	103798440	NA	NA	NA	NA	NA	NA	NA	NA	NA	NA	NA	NA	NA	NA	NA	NA	NA	NA	NA	NA	NA	NA	NA	NA	NA	NA	NA	NA	NA	NA	NA	NA	NA	NA	NA	NA	NA	NA	NA	NA
Cinnyris manoensis	Eastern Miombo Sunbird	Aves	Passeriformes	Nectariniidae	Sunbirds	Cinnyris	manoensis	Cinnyris manoensis	103797506	NA	NA	NA	NA	NA	NA	NA	NA	NA	NA	NA	NA	NA	NA	NA	NA	NA	NA	NA	NA	NA	NA	NA	NA	NA	NA	NA	NA	NA	NA	NA	NA	NA	NA	NA	NA	NA	NA	NA	NA
Cinnyris mariquensis	Mariqua Sunbird	Aves	Passeriformes	Nectariniidae	Sunbirds	Cinnyris	mariquensis	Cinnyris mariquensis	22718003	NA	NA	NA	NA	NA	NA	NA	NA	NA	NA	NA	NA	NA	NA	NA	NA	NA	NA	NA	NA	NA	NA	NA	NA	NA	NA	NA	NA	NA	NA	NA	NA	NA	NA	NA	NA	NA	NA	NA	NA
Cinnyris mediocris	Eastern Double-collared Sunbird	Aves	Passeriformes	Nectariniidae	Sunbirds	Cinnyris	mediocris	Cinnyris mediocris	103799498	NA	NA	NA	NA	NA	NA	NA	NA	NA	NA	NA	NA	NA	NA	NA	NA	NA	NA	NA	NA	NA	NA	NA	NA	NA	NA	NA	NA	NA	NA	NA	NA	NA	NA	NA	NA	NA	NA	NA	NA
Cinnyris melanogastrus	Gorgeous Sunbird	Aves	Passeriformes	Nectariniidae	Sunbirds	Cinnyris	melanogastrus	NA	103800445	NA	NA	NA	NA	NA	NA	NA	NA	NA	NA	NA	NA	NA	NA	NA	NA	NA	NA	NA	NA	NA	NA	NA	NA	NA	NA	NA	NA	NA	NA	NA	NA	NA	NA	NA	NA	NA	NA	NA	NA
Cinnyris minullus	Tiny Sunbird	Aves	Passeriformes	Nectariniidae	Sunbirds	Cinnyris	minullus	Cinnyris minullus	22717923	NA	NA	NA	NA	NA	NA	NA	NA	NA	NA	NA	NA	NA	NA	NA	NA	NA	NA	NA	NA	NA	NA	NA	NA	NA	NA	NA	NA	NA	NA	NA	NA	NA	NA	NA	NA	NA	NA	NA	NA
Cinnyris moebii	Grand Comoro Sunbird	Aves	Passeriformes	Nectariniidae	Sunbirds	Cinnyris	moebii	NA	103804263	NA	NA	NA	NA	NA	NA	NA	NA	NA	NA	NA	NA	NA	NA	NA	NA	NA	NA	NA	NA	NA	NA	NA	NA	NA	NA	NA	NA	NA	NA	NA	NA	NA	NA	NA	NA	NA	NA	NA	NA
Cinnyris moreaui	Moreau's Sunbird	Aves	Passeriformes	Nectariniidae	Sunbirds	Cinnyris	moreaui	Cinnyris moreaui	22717936	NA	NA	NA	NA	NA	NA	NA	NA	NA	NA	NA	NA	NA	NA	NA	NA	NA	NA	NA	NA	NA	NA	NA	NA	NA	NA	NA	NA	NA	NA	NA	NA	NA	NA	NA	NA	NA	NA	NA	NA
Cinnyris nectarinioides	Black-bellied Sunbird	Aves	Passeriformes	Nectariniidae	Sunbirds	Cinnyris	nectarinioides	Cinnyris nectarinioides	22718043	NA	NA	NA	NA	NA	NA	NA	NA	NA	NA	NA	NA	NA	NA	NA	NA	NA	NA	NA	NA	NA	NA	NA	NA	NA	NA	NA	NA	NA	NA	NA	NA	NA	NA	NA	NA	NA	NA	NA	NA
Cinnyris neergaardi	Neergaard's Sunbird	Aves	Passeriformes	Nectariniidae	Sunbirds	Cinnyris	neergaardi	Cinnyris neergaardi	22717903	NA	NA	NA	NA	NA	NA	NA	NA	NA	NA	NA	NA	NA	NA	NA	NA	NA	NA	NA	NA	NA	NA	NA	NA	NA	NA	NA	NA	NA	NA	NA	NA	NA	NA	NA	NA	NA	NA	NA	NA
Cinnyris notatus	Long-billed Sunbird	Aves	Passeriformes	Nectariniidae	Sunbirds	Cinnyris	notatus	Cinnyris notatus	103804241	NA	NA	NA	NA	NA	NA	NA	NA	NA	NA	NA	NA	NA	NA	NA	NA	NA	NA	NA	NA	NA	NA	NA	NA	NA	NA	NA	NA	NA	NA	NA	NA	NA	NA	NA	NA	NA	NA	NA	NA
Cinnyris osea	Palestine Sunbird	Aves	Passeriformes	Nectariniidae	Sunbirds	Cinnyris	osea	Cinnyris osea	22717850	NA	NA	NA	NA	NA	NA	NA	NA	NA	NA	NA	NA	NA	NA	NA	NA	NA	NA	NA	NA	NA	NA	NA	NA	NA	NA	NA	NA	NA	NA	NA	NA	NA	NA	NA	NA	NA	NA	NA	NA
Cinnyris oustaleti	Oustalet's Sunbird	Aves	Passeriformes	Nectariniidae	Sunbirds	Cinnyris	oustaleti	Cinnyris oustaleti	22717841	NA	NA	NA	NA	NA	NA	NA	NA	NA	NA	NA	NA	NA	NA	NA	NA	NA	NA	NA	NA	NA	NA	NA	NA	NA	NA	NA	NA	NA	NA	NA	NA	NA	NA	NA	NA	NA	NA	NA	NA
Cinnyris pembae	Pemba Sunbird	Aves	Passeriformes	Nectariniidae	Sunbirds	Cinnyris	pembae	Cinnyris pembae	22718017	NA	NA	NA	NA	NA	NA	NA	NA	NA	NA	NA	NA	NA	NA	NA	NA	NA	NA	NA	NA	NA	NA	NA	NA	NA	NA	NA	NA	NA	NA	NA	NA	NA	NA	NA	NA	NA	NA	NA	NA
Cinnyris prigoginei	Prigogine's Double-collared Sunbird	Aves	Passeriformes	Nectariniidae	Sunbirds	Cinnyris	prigoginei	Cinnyris prigoginei	103798427	NA	NA	NA	NA	NA	NA	NA	NA	NA	NA	NA	NA	NA	NA	NA	NA	NA	NA	NA	NA	NA	NA	NA	NA	NA	NA	NA	NA	NA	NA	NA	NA	NA	NA	NA	NA	NA	NA	NA	NA
Cinnyris pulchellus	Beautiful Sunbird	Aves	Passeriformes	Nectariniidae	Sunbirds	Cinnyris	pulchellus	Cinnyris pulchellus	103799817	NA	NA	NA	NA	NA	NA	NA	NA	NA	NA	NA	NA	NA	NA	NA	NA	NA	NA	NA	NA	NA	NA	NA	NA	NA	NA	NA	NA	NA	NA	NA	NA	NA	NA	NA	NA	NA	NA	NA	NA
Cinnyris regius	Regal Sunbird	Aves	Passeriformes	Nectariniidae	Sunbirds	Cinnyris	regius	Cinnyris regius	22717927	NA	NA	NA	NA	NA	NA	NA	NA	NA	NA	NA	NA	NA	NA	NA	NA	NA	NA	NA	NA	NA	NA	NA	NA	NA	NA	NA	NA	NA	NA	NA	NA	NA	NA	NA	NA	NA	NA	NA	NA
Cinnyris reichenowi	Northern Double-collared Sunbird	Aves	Passeriformes	Nectariniidae	Sunbirds	Cinnyris	reichenowi	Cinnyris reichenowi	22717887	NA	NA	NA	NA	NA	NA	NA	NA	NA	NA	NA	NA	NA	NA	NA	NA	NA	NA	NA	NA	NA	NA	NA	NA	NA	NA	NA	NA	NA	NA	NA	NA	NA	NA	NA	NA	NA	NA	NA	NA
Cinnyris rockefelleri	Rockefeller's Sunbird	Aves	Passeriformes	Nectariniidae	Sunbirds	Cinnyris	rockefelleri	Cinnyris rockefelleri	22717941	NA	NA	NA	NA	NA	NA	NA	NA	NA	NA	NA	NA	NA	NA	NA	NA	NA	NA	NA	NA	NA	NA	NA	NA	NA	NA	NA	NA	NA	NA	NA	NA	NA	NA	NA	NA	NA	NA	NA	NA
Cinnyris rufipennis	Rufous-winged Sunbird	Aves	Passeriformes	Nectariniidae	Sunbirds	Cinnyris	rufipennis	Cinnyris rufipennis	22717954	NA	NA	NA	NA	NA	NA	NA	NA	NA	NA	NA	NA	NA	NA	NA	NA	NA	NA	NA	NA	NA	NA	NA	NA	NA	NA	NA	NA	NA	NA	NA	NA	NA	NA	NA	NA	NA	NA	NA	NA
Cinnyris shelleyi	Shelley's Sunbird	Aves	Passeriformes	Nectariniidae	Sunbirds	Cinnyris	shelleyi	Cinnyris hofmanni, Cinnyris shelleyi	22717990	NA	NA	NA	NA	NA	NA	NA	NA	NA	NA	NA	NA	NA	NA	NA	NA	NA	NA	NA	NA	NA	NA	NA	NA	NA	NA	NA	NA	NA	NA	NA	NA	NA	NA	NA	NA	NA	NA	NA	NA
Cinnyris solaris	Flame-breasted Sunbird	Aves	Passeriformes	Nectariniidae	Sunbirds	Cinnyris	solaris	Cinnyris solaris	22717805	NA	NA	NA	NA	NA	NA	NA	NA	NA	NA	NA	NA	NA	NA	NA	NA	NA	NA	NA	NA	NA	NA	NA	NA	NA	NA	NA	NA	NA	NA	NA	NA	NA	NA	NA	NA	NA	NA	NA	NA
Cinnyris sovimanga	Souimanga Sunbird	Aves	Passeriformes	Nectariniidae	Sunbirds	Cinnyris	sovimanga	Cinnyris abbotti, Cinnyris sovimanga	22717808	NA	NA	NA	NA	NA	NA	NA	NA	NA	NA	NA	NA	NA	NA	NA	NA	NA	NA	NA	NA	NA	NA	NA	NA	NA	NA	NA	NA	NA	NA	NA	NA	NA	NA	NA	NA	NA	NA	NA	NA
Cinnyris stuhlmanni	Ruwenzori Double-collared Sunbird	Aves	Passeriformes	Nectariniidae	Sunbirds	Cinnyris	stuhlmanni	Cinnyris stuhlmanni	103798409	NA	NA	NA	NA	NA	NA	NA	NA	NA	NA	NA	NA	NA	NA	NA	NA	NA	NA	NA	NA	NA	NA	NA	NA	NA	NA	NA	NA	NA	NA	NA	NA	NA	NA	NA	NA	NA	NA	NA	NA
Cinnyris superbus	Superb Sunbird	Aves	Passeriformes	Nectariniidae	Sunbirds	Cinnyris	superbus	Cinnyris superbus	22718035	NA	NA	NA	NA	NA	NA	NA	NA	NA	NA	NA	NA	NA	NA	NA	NA	NA	NA	NA	NA	NA	NA	NA	NA	NA	NA	NA	NA	NA	NA	NA	NA	NA	NA	NA	NA	NA	NA	NA	NA
Cinnyris talatala	White-breasted Sunbird	Aves	Passeriformes	Nectariniidae	Sunbirds	Cinnyris	talatala	Cinnyris talatala	22717836	NA	NA	NA	NA	NA	NA	NA	NA	NA	NA	NA	NA	NA	NA	NA	NA	NA	NA	NA	NA	NA	NA	NA	NA	NA	NA	NA	NA	NA	NA	NA	NA	NA	NA	NA	NA	NA	NA	NA	NA
Cinnyris tsavoensis	Tsavo Sunbird	Aves	Passeriformes	Nectariniidae	Sunbirds	Cinnyris	tsavoensis	Cinnyris tsavoensis	103801517	NA	NA	NA	NA	NA	NA	NA	NA	NA	NA	NA	NA	NA	NA	NA	NA	NA	NA	NA	NA	NA	NA	NA	NA	NA	NA	NA	NA	NA	NA	NA	NA	NA	NA	NA	NA	NA	NA	NA	NA
Cinnyris ursulae	Ursula's Sunbird	Aves	Passeriformes	Nectariniidae	Sunbirds	Cinnyris	ursulae	Cinnyris ursulae	22717831	NA	NA	NA	NA	NA	NA	NA	NA	NA	NA	NA	NA	NA	NA	NA	NA	NA	NA	NA	NA	NA	NA	NA	NA	NA	NA	NA	NA	NA	NA	NA	NA	NA	NA	NA	NA	NA	NA	NA	NA
Cinnyris usambaricus	Usambara Double-collared Sunbird	Aves	Passeriformes	Nectariniidae	Sunbirds	Cinnyris	usambaricus	Cinnyris usambaricus	103799620	NA	NA	NA	NA	NA	NA	NA	NA	NA	NA	NA	NA	NA	NA	NA	NA	NA	NA	NA	NA	NA	NA	NA	NA	NA	NA	NA	NA	NA	NA	NA	NA	NA	NA	NA	NA	NA	NA	NA	NA
Cinnyris venustus	Variable Sunbird	Aves	Passeriformes	Nectariniidae	Sunbirds	Cinnyris	venustus	Cinnyris venustus	22717826	NA	NA	NA	NA	NA	NA	NA	NA	NA	NA	NA	NA	NA	NA	NA	NA	NA	NA	NA	NA	NA	NA	NA	NA	NA	NA	NA	NA	NA	NA	NA	NA	NA	NA	NA	NA	NA	NA	NA	NA
Cinnyris voeltzkowi	Moheli Sunbird	Aves	Passeriformes	Nectariniidae	Sunbirds	Cinnyris	voeltzkowi	NA	103804289	NA	NA	NA	NA	NA	NA	NA	NA	NA	NA	NA	NA	NA	NA	NA	NA	NA	NA	NA	NA	NA	NA	NA	NA	NA	NA	NA	NA	NA	NA	NA	NA	NA	NA	NA	NA	NA	NA	NA	NA
Ciridops anna	Ula-ai-hawane	Aves	Passeriformes	Fringillidae	Finches	Ciridops	anna	Ciridops anna	22720840	NA	NA	NA	NA	NA	NA	NA	NA	NA	NA	NA	NA	NA	NA	NA	NA	NA	NA	NA	NA	NA	NA	NA	NA	NA	NA	NA	NA	NA	NA	NA	NA	NA	NA	NA	NA	NA	NA	NA	NA
Cissa chinensis	Common Green Magpie	Aves	Passeriformes	Corvidae	Crows and jays	Cissa	chinensis	Cissa chinensis	22705809	NA	NA	NA	NA	NA	NA	NA	NA	NA	NA	NA	NA	NA	NA	NA	NA	NA	NA	NA	NA	NA	NA	NA	NA	NA	NA	NA	NA	NA	NA	NA	NA	NA	NA	NA	NA	NA	NA	NA	NA
Cissa hypoleuca	Indochinese Green Magpie	Aves	Passeriformes	Corvidae	Crows and jays	Cissa	hypoleuca	Cissa hypoleuca	22705813	NA	NA	NA	NA	NA	NA	NA	NA	NA	NA	NA	NA	NA	NA	NA	NA	NA	NA	NA	NA	NA	NA	NA	NA	NA	NA	NA	NA	NA	NA	NA	NA	NA	NA	NA	NA	NA	NA	NA	NA
Cissa jefferyi	Bornean Green Magpie	Aves	Passeriformes	Corvidae	Crows and jays	Cissa	jefferyi	Cissa jefferyi	22724829	NA	NA	NA	NA	NA	NA	NA	NA	NA	NA	NA	NA	NA	NA	NA	NA	NA	NA	NA	NA	NA	NA	NA	NA	NA	NA	NA	NA	NA	NA	NA	NA	NA	NA	NA	NA	NA	NA	NA	NA
Cissa thalassina	Javan Green Magpie	Aves	Passeriformes	Corvidae	Crows and jays	Cissa	thalassina	Cissa thalassina	22724821	NA	NA	NA	NA	NA	NA	NA	NA	NA	NA	NA	NA	NA	yes	PT,NL	ID	NA	NA	NA	NA	NA	NA	NA	NA	NA	NA	NA	NA	NA	NA	NA	NA	NA	NA	NA	yes	NA	NA	NA	NA
Cissomela pectoralis	Banded Honeyeater	Aves	Passeriformes	Meliphagidae	Honeyeaters	Cissomela	pectoralis	Certhionyx pectoralis	22703913	NA	NA	NA	NA	NA	NA	NA	NA	NA	NA	NA	NA	NA	NA	NA	NA	NA	NA	NA	NA	NA	NA	NA	NA	NA	NA	NA	NA	NA	NA	NA	NA	NA	NA	NA	NA	NA	NA	NA	NA
Cissopis leverianus	Magpie Tanager	Aves	Passeriformes	Thraupidae	Tanagers	Cissopis	leverianus	Cissopis leverianus	22722142	NA	NA	NA	NA	NA	NA	NA	NA	NA	NA	NA	NA	NA	NA	NA	NA	NA	NA	NA	NA	NA	NA	NA	NA	NA	NA	NA	NA	NA	NA	NA	NA	NA	NA	NA	NA	NA	NA	NA	NA
Cisticola aberdare	Aberdare Cisticola	Aves	Passeriformes	Cisticolidae	Cisticolas and allies	Cisticola	aberdare	Cisticola aberdare	22713436	NA	NA	NA	NA	NA	NA	NA	NA	NA	NA	NA	NA	NA	NA	NA	NA	NA	NA	NA	NA	NA	NA	NA	NA	NA	NA	NA	NA	NA	NA	NA	NA	NA	NA	NA	NA	NA	NA	NA	NA
Cisticola aberrans	Lazy Cisticola	Aves	Passeriformes	Cisticolidae	Cisticolas and allies	Cisticola	aberrans	Cisticola aberrans	103775454	NA	NA	NA	NA	NA	NA	NA	NA	NA	NA	NA	NA	NA	NA	NA	NA	NA	NA	NA	NA	NA	NA	NA	NA	NA	NA	NA	NA	NA	NA	NA	NA	NA	NA	NA	NA	NA	NA	NA	NA
Cisticola angusticauda	Tabora Cisticola	Aves	Passeriformes	Cisticolidae	Cisticolas and allies	Cisticola	angusticauda	Cisticola angusticauda	22713453	NA	NA	NA	NA	NA	NA	NA	NA	NA	NA	NA	NA	NA	NA	NA	NA	NA	NA	NA	NA	NA	NA	NA	NA	NA	NA	NA	NA	NA	NA	NA	NA	NA	NA	NA	NA	NA	NA	NA	NA
Cisticola anonymus	Chattering Cisticola	Aves	Passeriformes	Cisticolidae	Cisticolas and allies	Cisticola	anonymus	Cisticola anonymus	22713287	NA	NA	NA	NA	NA	NA	NA	NA	NA	NA	NA	NA	NA	NA	NA	NA	NA	NA	NA	NA	NA	NA	NA	NA	NA	NA	NA	NA	NA	NA	NA	NA	NA	NA	NA	NA	NA	NA	NA	NA
Cisticola aridulus	Desert Cisticola	Aves	Passeriformes	Cisticolidae	Cisticolas and allies	Cisticola	aridulus	Cisticola aridulus	22713515	NA	NA	NA	NA	NA	NA	NA	NA	NA	NA	NA	NA	NA	NA	NA	NA	NA	NA	NA	NA	NA	NA	NA	NA	NA	NA	NA	NA	NA	NA	NA	NA	NA	NA	NA	NA	NA	NA	NA	NA
Cisticola ayresii	Wing-snapping Cisticola	Aves	Passeriformes	Cisticolidae	Cisticolas and allies	Cisticola	ayresii	Cisticola ayresii	22713540	NA	NA	NA	NA	NA	NA	CMS	II	Cisticolidae spp.	NA	NA	NA	NA	NA	NA	NA	NA	NA	NA	NA	NA	NA	NA	NA	NA	NA	NA	NA	NA	NA	NA	NA	NA	NA	NA	NA	NA	NA	NA	NA
Cisticola bailunduensis	Huambo Cisticola	Aves	Passeriformes	Cisticolidae	Cisticolas and allies	Cisticola	bailunduensis	NA	103775575	NA	NA	NA	NA	NA	NA	NA	NA	NA	NA	NA	NA	NA	NA	NA	NA	NA	NA	NA	NA	NA	NA	NA	NA	NA	NA	NA	NA	NA	NA	NA	NA	NA	NA	NA	NA	NA	NA	NA	NA
Cisticola bodessa	Boran Cisticola	Aves	Passeriformes	Cisticolidae	Cisticolas and allies	Cisticola	bodessa	Cisticola bodessa	22713329	NA	NA	NA	NA	NA	NA	NA	NA	NA	NA	NA	NA	NA	NA	NA	NA	NA	NA	NA	NA	NA	NA	NA	NA	NA	NA	NA	NA	NA	NA	NA	NA	NA	NA	NA	NA	NA	NA	NA	NA
Cisticola brachypterus	Short-winged Cisticola	Aves	Passeriformes	Cisticolidae	Cisticolas and allies	Cisticola	brachypterus	Cisticola brachypterus	22713474	NA	NA	NA	NA	NA	NA	NA	NA	NA	NA	NA	NA	NA	NA	NA	NA	NA	NA	NA	NA	NA	NA	NA	NA	NA	NA	NA	NA	NA	NA	NA	NA	NA	NA	NA	NA	NA	NA	NA	NA
Cisticola brunnescens	Pectoral-patch Cisticola	Aves	Passeriformes	Cisticolidae	Cisticolas and allies	Cisticola	brunnescens	Cisticola brunnescens	103776392	NA	NA	NA	NA	NA	NA	NA	NA	NA	NA	NA	NA	NA	NA	NA	NA	NA	NA	NA	NA	NA	NA	NA	NA	NA	NA	NA	NA	NA	NA	NA	NA	NA	NA	NA	NA	NA	NA	NA	NA
Cisticola bulliens	Bubbling Cisticola	Aves	Passeriformes	Cisticolidae	Cisticolas and allies	Cisticola	bulliens	Cisticola bulliens	22713295	NA	NA	NA	NA	NA	NA	NA	NA	NA	NA	NA	NA	NA	NA	NA	NA	NA	NA	NA	NA	NA	NA	NA	NA	NA	NA	NA	NA	NA	NA	NA	NA	NA	NA	NA	NA	NA	NA	NA	NA
Cisticola cantans	Singing Cisticola	Aves	Passeriformes	Cisticolidae	Cisticolas and allies	Cisticola	cantans	Cisticola cantans	22713279	NA	NA	NA	NA	NA	NA	NA	NA	NA	NA	NA	NA	NA	NA	NA	NA	NA	NA	NA	NA	NA	NA	NA	NA	NA	NA	NA	NA	NA	NA	NA	NA	NA	NA	NA	NA	NA	NA	NA	NA
Cisticola carruthersi	Carruthers's Cisticola	Aves	Passeriformes	Cisticolidae	Cisticolas and allies	Cisticola	carruthersi	Cisticola carruthersi	22713415	NA	NA	NA	NA	NA	NA	NA	NA	NA	NA	NA	NA	NA	NA	NA	NA	NA	NA	NA	NA	NA	NA	NA	NA	NA	NA	NA	NA	NA	NA	NA	NA	NA	NA	NA	NA	NA	NA	NA	NA
Cisticola cherina	Madagascar Cisticola	Aves	Passeriformes	Cisticolidae	Cisticolas and allies	Cisticola	cherina	Cisticola cherina	22713508	NA	NA	NA	NA	NA	NA	NA	NA	NA	NA	NA	NA	NA	NA	NA	NA	NA	NA	NA	NA	NA	NA	NA	NA	NA	NA	NA	NA	NA	NA	NA	NA	NA	NA	NA	NA	NA	NA	NA	NA
Cisticola chiniana	Rattling Cisticola	Aves	Passeriformes	Cisticolidae	Cisticolas and allies	Cisticola	chiniana	Cisticola chiniana	22713333	NA	NA	NA	NA	NA	NA	NA	NA	NA	NA	NA	NA	NA	NA	NA	NA	NA	NA	NA	NA	NA	NA	NA	NA	NA	NA	NA	NA	NA	NA	NA	NA	NA	NA	NA	NA	NA	NA	NA	NA
Cisticola chubbi	Chubb's Cisticola	Aves	Passeriformes	Cisticolidae	Cisticolas and allies	Cisticola	chubbi	Cisticola chubbi	22730835	NA	NA	NA	NA	NA	NA	NA	NA	NA	NA	NA	NA	NA	NA	NA	NA	NA	NA	NA	NA	NA	NA	NA	NA	NA	NA	NA	NA	NA	NA	NA	NA	NA	NA	NA	NA	NA	NA	NA	NA
Cisticola cinereolus	Ashy Cisticola	Aves	Passeriformes	Cisticolidae	Cisticolas and allies	Cisticola	cinereolus	Cisticola cinereolus	22713340	NA	NA	NA	NA	NA	NA	NA	NA	NA	NA	NA	NA	NA	NA	NA	NA	NA	NA	NA	NA	NA	NA	NA	NA	NA	NA	NA	NA	NA	NA	NA	NA	NA	NA	NA	NA	NA	NA	NA	NA
Cisticola cinnamomeus	Pale-crowned Cisticola	Aves	Passeriformes	Cisticolidae	Cisticolas and allies	Cisticola	cinnamomeus	Cisticola cinnamomeus	103776400	NA	NA	NA	NA	NA	NA	CMS	II	Cisticolidae spp.	NA	NA	NA	NA	NA	NA	NA	NA	NA	NA	NA	NA	NA	NA	NA	NA	NA	NA	NA	NA	NA	NA	NA	NA	NA	NA	NA	NA	NA	NA	NA
Cisticola dambo	Dambo Cisticola	Aves	Passeriformes	Cisticolidae	Cisticolas and allies	Cisticola	dambo	Cisticola dambo	22713530	NA	NA	NA	NA	NA	NA	NA	NA	NA	NA	NA	NA	NA	NA	NA	NA	NA	NA	NA	NA	NA	NA	NA	NA	NA	NA	NA	NA	NA	NA	NA	NA	NA	NA	NA	NA	NA	NA	NA	NA
Cisticola erythrops	Red-faced Cisticola	Aves	Passeriformes	Cisticolidae	Cisticolas and allies	Cisticola	erythrops	Cisticola erythrops, Cisticola lepe	22713268	NA	NA	NA	NA	NA	NA	NA	NA	NA	NA	NA	NA	NA	NA	NA	NA	NA	NA	NA	NA	NA	NA	NA	NA	NA	NA	NA	NA	NA	NA	NA	NA	NA	NA	NA	NA	NA	NA	NA	NA
Cisticola exilis	Golden-headed Cisticola	Aves	Passeriformes	Cisticolidae	Cisticolas and allies	Cisticola	exilis	Cisticola exilis	22713544	NA	NA	NA	NA	NA	NA	NA	NA	NA	NA	NA	NA	NA	NA	NA	NA	NA	NA	NA	NA	NA	NA	NA	NA	NA	NA	NA	NA	NA	NA	NA	NA	NA	NA	NA	NA	NA	NA	NA	NA
Cisticola eximius	Black-backed Cisticola	Aves	Passeriformes	Cisticolidae	Cisticolas and allies	Cisticola	eximius	Cisticola eximius	22713524	NA	NA	NA	NA	NA	NA	NA	NA	NA	NA	NA	NA	NA	NA	NA	NA	NA	NA	NA	NA	NA	NA	NA	NA	NA	NA	NA	NA	NA	NA	NA	NA	NA	NA	NA	NA	NA	NA	NA	NA
Cisticola fulvicapilla	Neddicky	Aves	Passeriformes	Cisticolidae	Cisticolas and allies	Cisticola	fulvicapilla	Cisticola fulvicapilla	22713444	NA	NA	NA	NA	NA	NA	NA	NA	NA	NA	NA	NA	NA	NA	NA	NA	NA	NA	NA	NA	NA	NA	NA	NA	NA	NA	NA	NA	NA	NA	NA	NA	NA	NA	NA	NA	NA	NA	NA	NA
Cisticola galactotes	Rufous-winged Cisticola	Aves	Passeriformes	Cisticolidae	Cisticolas and allies	Cisticola	galactotes	Cisticola galactotes	103776048	NA	NA	NA	NA	NA	NA	NA	NA	NA	NA	NA	NA	NA	NA	NA	NA	NA	NA	NA	NA	NA	NA	NA	NA	NA	NA	NA	NA	NA	NA	NA	NA	NA	NA	NA	NA	NA	NA	NA	NA
Cisticola guinea	Dorst's Cisticola	Aves	Passeriformes	Cisticolidae	Cisticolas and allies	Cisticola	guinea	Cisticola guinea	22713355	NA	NA	NA	NA	NA	NA	NA	NA	NA	NA	NA	NA	NA	NA	NA	NA	NA	NA	NA	NA	NA	NA	NA	NA	NA	NA	NA	NA	NA	NA	NA	NA	NA	NA	NA	NA	NA	NA	NA	NA
Cisticola haematocephalus	Coastal Cisticola	Aves	Passeriformes	Cisticolidae	Cisticolas and allies	Cisticola	haematocephalus	Cisticola haematocephalus	103776144	NA	NA	NA	NA	NA	NA	NA	NA	NA	NA	NA	NA	NA	NA	NA	NA	NA	NA	NA	NA	NA	NA	NA	NA	NA	NA	NA	NA	NA	NA	NA	NA	NA	NA	NA	NA	NA	NA	NA	NA
Cisticola haesitatus	Socotra Cisticola	Aves	Passeriformes	Cisticolidae	Cisticolas and allies	Cisticola	haesitatus	Cisticola haesitatus	22713500	NA	NA	NA	NA	NA	NA	NA	NA	NA	NA	NA	NA	NA	NA	NA	NA	NA	NA	NA	NA	NA	NA	NA	NA	NA	NA	NA	NA	NA	NA	NA	NA	NA	NA	NA	NA	NA	NA	NA	NA
Cisticola hunteri	Hunter's Cisticola	Aves	Passeriformes	Cisticolidae	Cisticolas and allies	Cisticola	hunteri	Cisticola hunteri	22713309	NA	NA	NA	NA	NA	NA	NA	NA	NA	NA	NA	NA	NA	NA	NA	NA	NA	NA	NA	NA	NA	NA	NA	NA	NA	NA	NA	NA	NA	NA	NA	NA	NA	NA	NA	NA	NA	NA	NA	NA
Cisticola juncidis	Zitting Cisticola	Aves	Passeriformes	Cisticolidae	Cisticolas and allies	Cisticola	juncidis	Cisticola juncidis	22713491	NA	NA	NA	NA	NA	NA	NA	NA	NA	NA	NA	NA	NA	NA	NA	NA	NA	NA	NA	NA	NA	NA	NA	NA	NA	NA	NA	NA	NA	NA	NA	NA	NA	NA	NA	NA	NA	NA	NA	NA
Cisticola lais	Wailing Cisticola	Aves	Passeriformes	Cisticolidae	Cisticolas and allies	Cisticola	lais	Cisticola distinctus, Cisticola lais	22713383	NA	NA	NA	NA	NA	NA	NA	NA	NA	NA	NA	NA	NA	NA	NA	NA	NA	NA	NA	NA	NA	NA	NA	NA	NA	NA	NA	NA	NA	NA	NA	NA	NA	NA	NA	NA	NA	NA	NA	NA
Cisticola lateralis	Whistling Cisticola	Aves	Passeriformes	Cisticolidae	Cisticolas and allies	Cisticola	lateralis	Cisticola lateralis	22713283	NA	NA	NA	NA	NA	NA	NA	NA	NA	NA	NA	NA	NA	NA	NA	NA	NA	NA	NA	NA	NA	NA	NA	NA	NA	NA	NA	NA	NA	NA	NA	NA	NA	NA	NA	NA	NA	NA	NA	NA
Cisticola luapula	Luapula Cisticola	Aves	Passeriformes	Cisticolidae	Cisticolas and allies	Cisticola	luapula	Cisticola luapula	103776172	NA	NA	NA	NA	NA	NA	NA	NA	NA	NA	NA	NA	NA	NA	NA	NA	NA	NA	NA	NA	NA	NA	NA	NA	NA	NA	NA	NA	NA	NA	NA	NA	NA	NA	NA	NA	NA	NA	NA	NA
Cisticola lugubris	Ethiopian Cisticola	Aves	Passeriformes	Cisticolidae	Cisticolas and allies	Cisticola	lugubris	Cisticola lugubris	103776131	NA	NA	NA	NA	NA	NA	NA	NA	NA	NA	NA	NA	NA	NA	NA	NA	NA	NA	NA	NA	NA	NA	NA	NA	NA	NA	NA	NA	NA	NA	NA	NA	NA	NA	NA	NA	NA	NA	NA	NA
Cisticola marginatus	Winding Cisticola	Aves	Passeriformes	Cisticolidae	Cisticolas and allies	Cisticola	marginatus	Cisticola marginatus	103776094	NA	NA	NA	NA	NA	NA	NA	NA	NA	NA	NA	NA	NA	NA	NA	NA	NA	NA	NA	NA	NA	NA	NA	NA	NA	NA	NA	NA	NA	NA	NA	NA	NA	NA	NA	NA	NA	NA	NA	NA
Cisticola melanurus	Black-tailed Cisticola	Aves	Passeriformes	Cisticolidae	Cisticolas and allies	Cisticola	melanurus	Cisticola melanurus	22713459	NA	NA	NA	NA	NA	NA	NA	NA	NA	NA	NA	NA	NA	NA	NA	NA	NA	NA	NA	NA	NA	NA	NA	NA	NA	NA	NA	NA	NA	NA	NA	NA	NA	NA	NA	NA	NA	NA	NA	NA
Cisticola nana	Tiny Cisticola	Aves	Passeriformes	Cisticolidae	Cisticolas and allies	Cisticola	nana	Cisticola nana	22713487	NA	NA	NA	NA	NA	NA	NA	NA	NA	NA	NA	NA	NA	NA	NA	NA	NA	NA	NA	NA	NA	NA	NA	NA	NA	NA	NA	NA	NA	NA	NA	NA	NA	NA	NA	NA	NA	NA	NA	NA
Cisticola natalensis	Croaking Cisticola	Aves	Passeriformes	Cisticolidae	Cisticolas and allies	Cisticola	natalensis	Cisticola natalensis	22713440	NA	NA	NA	NA	NA	NA	NA	NA	NA	NA	NA	NA	NA	NA	NA	NA	NA	NA	NA	NA	NA	NA	NA	NA	NA	NA	NA	NA	NA	NA	NA	NA	NA	NA	NA	NA	NA	NA	NA	NA
Cisticola nigriloris	Black-lored Cisticola	Aves	Passeriformes	Cisticolidae	Cisticolas and allies	Cisticola	nigriloris	Cisticola nigriloris	22713313	NA	NA	NA	NA	NA	NA	NA	NA	NA	NA	NA	NA	NA	NA	NA	NA	NA	NA	NA	NA	NA	NA	NA	NA	NA	NA	NA	NA	NA	NA	NA	NA	NA	NA	NA	NA	NA	NA	NA	NA
Cisticola njombe	Churring Cisticola	Aves	Passeriformes	Cisticolidae	Cisticolas and allies	Cisticola	njombe	Cisticola njombe	22713401	NA	NA	NA	NA	NA	NA	NA	NA	NA	NA	NA	NA	NA	NA	NA	NA	NA	NA	NA	NA	NA	NA	NA	NA	NA	NA	NA	NA	NA	NA	NA	NA	NA	NA	NA	NA	NA	NA	NA	NA
Cisticola pipiens	Chirping Cisticola	Aves	Passeriformes	Cisticolidae	Cisticolas and allies	Cisticola	pipiens	Cisticola pipiens	22713411	NA	NA	NA	NA	NA	NA	NA	NA	NA	NA	NA	NA	NA	NA	NA	NA	NA	NA	NA	NA	NA	NA	NA	NA	NA	NA	NA	NA	NA	NA	NA	NA	NA	NA	NA	NA	NA	NA	NA	NA
Cisticola restrictus	Tana River Cisticola	Aves	Passeriformes	Cisticolidae	Cisticolas and allies	Cisticola	restrictus	Cisticola restrictus	22713394	NA	NA	NA	NA	NA	NA	NA	NA	NA	NA	NA	NA	NA	NA	NA	NA	NA	NA	NA	NA	NA	NA	NA	NA	NA	NA	NA	NA	NA	NA	NA	NA	NA	NA	NA	NA	NA	NA	NA	NA
Cisticola robustus	Stout Cisticola	Aves	Passeriformes	Cisticolidae	Cisticolas and allies	Cisticola	robustus	Cisticola robustus	22713430	NA	NA	NA	NA	NA	NA	NA	NA	NA	NA	NA	NA	NA	NA	NA	NA	NA	NA	NA	NA	NA	NA	NA	NA	NA	NA	NA	NA	NA	NA	NA	NA	NA	NA	NA	NA	NA	NA	NA	NA
Cisticola ruficeps	Red-pate Cisticola	Aves	Passeriformes	Cisticolidae	Cisticolas and allies	Cisticola	ruficeps	Cisticola ruficeps	22713344	NA	NA	NA	NA	NA	NA	NA	NA	NA	NA	NA	NA	NA	NA	NA	NA	NA	NA	NA	NA	NA	NA	NA	NA	NA	NA	NA	NA	NA	NA	NA	NA	NA	NA	NA	NA	NA	NA	NA	NA
Cisticola rufilatus	Tinkling Cisticola	Aves	Passeriformes	Cisticolidae	Cisticolas and allies	Cisticola	rufilatus	Cisticola rufilatus	22713365	NA	NA	NA	NA	NA	NA	NA	NA	NA	NA	NA	NA	NA	NA	NA	NA	NA	NA	NA	NA	NA	NA	NA	NA	NA	NA	NA	NA	NA	NA	NA	NA	NA	NA	NA	NA	NA	NA	NA	NA
Cisticola rufus	Rufous Cisticola	Aves	Passeriformes	Cisticolidae	Cisticolas and allies	Cisticola	rufus	Cisticola rufus	22713479	NA	NA	NA	NA	NA	NA	NA	NA	NA	NA	NA	NA	NA	NA	NA	NA	NA	NA	NA	NA	NA	NA	NA	NA	NA	NA	NA	NA	NA	NA	NA	NA	NA	NA	NA	NA	NA	NA	NA	NA
Cisticola subruficapilla	Grey-backed Cisticola	Aves	Passeriformes	Cisticolidae	Cisticolas and allies	Cisticola	subruficapilla	Cisticola subruficapilla	22713370	NA	NA	NA	NA	NA	NA	NA	NA	NA	NA	NA	NA	NA	NA	NA	NA	NA	NA	NA	NA	NA	NA	NA	NA	NA	NA	NA	NA	NA	NA	NA	NA	NA	NA	NA	NA	NA	NA	NA	NA
Cisticola textrix	Cloud Cisticola	Aves	Passeriformes	Cisticolidae	Cisticolas and allies	Cisticola	textrix	Cisticola textrix	22713519	NA	NA	NA	NA	NA	NA	NA	NA	NA	NA	NA	NA	NA	NA	NA	NA	NA	NA	NA	NA	NA	NA	NA	NA	NA	NA	NA	NA	NA	NA	NA	NA	NA	NA	NA	NA	NA	NA	NA	NA
Cisticola tinniens	Levaillant's Cisticola	Aves	Passeriformes	Cisticolidae	Cisticolas and allies	Cisticola	tinniens	Cisticola tinniens	22713419	NA	NA	NA	NA	NA	NA	NA	NA	NA	NA	NA	NA	NA	NA	NA	NA	NA	NA	NA	NA	NA	NA	NA	NA	NA	NA	NA	NA	NA	NA	NA	NA	NA	NA	NA	NA	NA	NA	NA	NA
Cisticola troglodytes	Foxy Cisticola	Aves	Passeriformes	Cisticolidae	Cisticolas and allies	Cisticola	troglodytes	Cisticola troglodytes	22713483	NA	NA	NA	NA	NA	NA	NA	NA	NA	NA	NA	NA	NA	NA	NA	NA	NA	NA	NA	NA	NA	NA	NA	NA	NA	NA	NA	NA	NA	NA	NA	NA	NA	NA	NA	NA	NA	NA	NA	NA
Cisticola woosnami	Trilling Cisticola	Aves	Passeriformes	Cisticolidae	Cisticolas and allies	Cisticola	woosnami	Cisticola woosnami	22713291	NA	NA	NA	NA	NA	NA	NA	NA	NA	NA	NA	NA	NA	NA	NA	NA	NA	NA	NA	NA	NA	NA	NA	NA	NA	NA	NA	NA	NA	NA	NA	NA	NA	NA	NA	NA	NA	NA	NA	NA
Cistothorus apolinari	Apolinar's Wren	Aves	Passeriformes	Troglodytidae	Wrens	Cistothorus	apolinari	Cistothorus apolinari	22711366	NA	NA	NA	NA	NA	NA	NA	NA	NA	NA	NA	NA	NA	NA	NA	NA	NA	NA	NA	NA	NA	NA	NA	NA	NA	NA	NA	NA	NA	NA	NA	NA	NA	NA	NA	NA	NA	NA	NA	NA
Cistothorus meridae	Merida Wren	Aves	Passeriformes	Troglodytidae	Wrens	Cistothorus	meridae	Cistothorus meridae	22711370	NA	NA	NA	NA	NA	NA	NA	NA	NA	NA	NA	NA	NA	NA	NA	NA	NA	NA	NA	NA	NA	NA	NA	NA	NA	NA	NA	NA	NA	NA	NA	NA	NA	NA	NA	NA	NA	NA	NA	NA
Cistothorus palustris	Marsh Wren	Aves	Passeriformes	Troglodytidae	Wrens	Cistothorus	palustris	Cistothorus palustris	22711374	NA	NA	NA	NA	NA	NA	NA	NA	NA	NA	NA	NA	NA	NA	NA	NA	NA	NA	NA	NA	NA	NA	NA	NA	NA	NA	NA	NA	NA	NA	NA	NA	NA	NA	NA	NA	NA	NA	NA	NA
Cistothorus platensis	Grass Wren	Aves	Passeriformes	Troglodytidae	Wrens	Cistothorus	platensis	Cistothorus platensis	103886997	NA	NA	NA	NA	NA	NA	NA	NA	NA	NA	NA	NA	NA	NA	NA	NA	NA	NA	NA	NA	NA	NA	NA	NA	NA	NA	NA	NA	NA	NA	NA	NA	NA	NA	NA	NA	NA	NA	NA	NA
Cistothorus stellaris	Sedge Wren	Aves	Passeriformes	Troglodytidae	Wrens	Cistothorus	stellaris	NA	103887005	NA	NA	NA	NA	NA	NA	NA	NA	NA	NA	NA	NA	NA	NA	NA	NA	NA	NA	NA	NA	NA	NA	NA	NA	NA	NA	NA	NA	NA	NA	NA	NA	NA	NA	NA	NA	NA	NA	NA	NA
Cleptornis marchei	Golden White-eye	Aves	Passeriformes	Zosteropidae	White-eyes and yuhinas	Cleptornis	marchei	Cleptornis marchei	22714282	NA	NA	NA	NA	NA	NA	NA	NA	NA	NA	NA	NA	NA	NA	NA	NA	NA	NA	NA	NA	NA	NA	NA	NA	NA	NA	NA	NA	NA	NA	NA	NA	NA	NA	NA	NA	NA	NA	NA	NA
Clibanornis dendrocolaptoides	Canebrake Groundcreeper	Aves	Passeriformes	Furnariidae	Ovenbirds	Clibanornis	dendrocolaptoides	Clibanornis dendrocolaptoides	22702639	NA	NA	NA	NA	NA	NA	NA	NA	NA	NA	NA	NA	NA	NA	NA	NA	NA	NA	NA	NA	NA	NA	NA	NA	NA	NA	NA	NA	NA	NA	NA	NA	NA	NA	NA	NA	NA	NA	NA	NA
Clibanornis erythrocephalus	Henna-hooded Foliage-gleaner	Aves	Passeriformes	Furnariidae	Ovenbirds	Clibanornis	erythrocephalus	Hylocryptus erythrocephalus	22702956	NA	NA	NA	NA	NA	NA	NA	NA	NA	NA	NA	NA	NA	NA	NA	NA	NA	NA	NA	NA	NA	NA	NA	NA	NA	NA	NA	NA	NA	NA	NA	NA	NA	NA	NA	NA	NA	NA	NA	NA
Clibanornis rectirostris	Chestnut-capped Foliage-gleaner	Aves	Passeriformes	Furnariidae	Ovenbirds	Clibanornis	rectirostris	Hylocryptus rectirostris	22702949	NA	NA	NA	NA	NA	NA	NA	NA	NA	NA	NA	NA	NA	NA	NA	NA	NA	NA	NA	NA	NA	NA	NA	NA	NA	NA	NA	NA	NA	NA	NA	NA	NA	NA	NA	NA	NA	NA	NA	NA
Clibanornis rubiginosus	Ruddy Foliage-gleaner	Aves	Passeriformes	Furnariidae	Ovenbirds	Clibanornis	rubiginosus	Automolus rubiginosus	22736330	NA	NA	NA	NA	NA	NA	NA	NA	NA	NA	NA	NA	NA	NA	NA	NA	NA	NA	NA	NA	NA	NA	NA	NA	NA	NA	NA	NA	NA	NA	NA	NA	NA	NA	NA	NA	NA	NA	NA	NA
Clibanornis rufipectus	Santa Marta Foliage-gleaner	Aves	Passeriformes	Furnariidae	Ovenbirds	Clibanornis	rufipectus	NA	22736301	NA	NA	NA	NA	NA	NA	NA	NA	NA	NA	NA	NA	NA	NA	NA	NA	NA	NA	NA	NA	NA	NA	NA	NA	NA	NA	NA	NA	NA	NA	NA	NA	NA	NA	NA	NA	NA	NA	NA	NA
Climacteris affinis	White-browed Treecreeper	Aves	Passeriformes	Climacteridae	Australasian treecreepers	Climacteris	affinis	Climacteris affinis	22703571	NA	NA	NA	NA	NA	NA	NA	NA	NA	NA	NA	NA	NA	NA	NA	NA	NA	NA	NA	NA	NA	NA	NA	NA	NA	NA	NA	NA	NA	NA	NA	NA	NA	NA	NA	NA	NA	NA	NA	NA
Climacteris erythrops	Red-browed Treecreeper	Aves	Passeriformes	Climacteridae	Australasian treecreepers	Climacteris	erythrops	Climacteris erythrops	22703574	NA	NA	NA	NA	NA	NA	NA	NA	NA	NA	NA	NA	NA	NA	NA	NA	NA	NA	NA	NA	NA	NA	NA	NA	NA	NA	NA	NA	NA	NA	NA	NA	NA	NA	NA	NA	NA	NA	NA	NA
Climacteris melanurus	Black-tailed Treecreeper	Aves	Passeriformes	Climacteridae	Australasian treecreepers	Climacteris	melanurus	Climacteris melanurus	22703580	NA	NA	NA	NA	NA	NA	NA	NA	NA	NA	NA	NA	NA	NA	NA	NA	NA	NA	NA	NA	NA	NA	NA	NA	NA	NA	NA	NA	NA	NA	NA	NA	NA	NA	NA	NA	NA	NA	NA	NA
Climacteris picumnus	Brown Treecreeper	Aves	Passeriformes	Climacteridae	Australasian treecreepers	Climacteris	picumnus	Climacteris picumnus	22703577	NA	NA	NA	NA	NA	NA	NA	NA	NA	NA	NA	NA	NA	NA	NA	NA	NA	NA	NA	NA	NA	NA	NA	NA	NA	NA	NA	NA	NA	NA	NA	NA	NA	NA	NA	NA	NA	NA	NA	NA
Climacteris rufus	Rufous Treecreeper	Aves	Passeriformes	Climacteridae	Australasian treecreepers	Climacteris	rufus	Climacteris rufus	22703591	NA	NA	NA	NA	NA	NA	NA	NA	NA	NA	NA	NA	NA	NA	NA	NA	NA	NA	NA	NA	NA	NA	NA	NA	NA	NA	NA	NA	NA	NA	NA	NA	NA	NA	NA	NA	NA	NA	NA	NA
Clytoctantes alixii	Recurve-billed Bushbird	Aves	Passeriformes	Thamnophilidae	Typical antbirds	Clytoctantes	alixii	Clytoctantes alixii	22701358	NA	NA	NA	NA	NA	NA	NA	NA	NA	NA	NA	NA	NA	NA	NA	NA	NA	NA	NA	NA	NA	NA	NA	NA	NA	NA	NA	NA	NA	NA	NA	NA	NA	NA	NA	NA	NA	NA	NA	NA
Clytoctantes atrogularis	Rondonia Bushbird	Aves	Passeriformes	Thamnophilidae	Typical antbirds	Clytoctantes	atrogularis	Clytoctantes atrogularis	22701364	NA	NA	NA	NA	NA	NA	NA	NA	NA	NA	NA	NA	NA	NA	NA	NA	NA	NA	NA	NA	NA	NA	NA	NA	NA	NA	NA	NA	NA	NA	NA	NA	NA	NA	NA	NA	NA	NA	NA	NA
Clytomyias insignis	Orange-crowned Fairy-wren	Aves	Passeriformes	Maluridae	Fairy-wrens	Clytomyias	insignis	Clytomyias insignis	22703709	NA	NA	NA	NA	NA	NA	NA	NA	NA	NA	NA	NA	NA	NA	NA	NA	NA	NA	NA	NA	NA	NA	NA	NA	NA	NA	NA	NA	NA	NA	NA	NA	NA	NA	NA	NA	NA	NA	NA	NA
Clytorhynchus hamlini	Rennell Shrikebill	Aves	Passeriformes	Monarchidae	Monarch-flycatchers	Clytorhynchus	hamlini	Clytorhynchus hamlini	22707224	NA	NA	NA	NA	NA	NA	NA	NA	NA	NA	NA	NA	NA	NA	NA	NA	NA	NA	NA	NA	NA	NA	NA	NA	NA	NA	NA	NA	NA	NA	NA	NA	NA	NA	NA	NA	NA	NA	NA	NA
Clytorhynchus nigrogularis	Black-throated Shrikebill	Aves	Passeriformes	Monarchidae	Monarch-flycatchers	Clytorhynchus	nigrogularis	Clytorhynchus nigrogularis	22735037	NA	NA	NA	NA	NA	NA	NA	NA	NA	NA	NA	NA	NA	NA	NA	NA	NA	NA	NA	NA	NA	NA	NA	NA	NA	NA	NA	NA	NA	NA	NA	NA	NA	NA	NA	NA	NA	NA	NA	NA
Clytorhynchus pachycephaloides	Southern Shrikebill	Aves	Passeriformes	Monarchidae	Monarch-flycatchers	Clytorhynchus	pachycephaloides	Clytorhynchus pachycephaloides	22707213	NA	NA	NA	NA	NA	NA	NA	NA	NA	NA	NA	NA	NA	NA	NA	NA	NA	NA	NA	NA	NA	NA	NA	NA	NA	NA	NA	NA	NA	NA	NA	NA	NA	NA	NA	NA	NA	NA	NA	NA
Clytorhynchus sanctaecrucis	Nendo Shrikebill	Aves	Passeriformes	Monarchidae	Monarch-flycatchers	Clytorhynchus	sanctaecrucis	Clytorhynchus sanctaecrucis	22734762	NA	NA	NA	NA	NA	NA	NA	NA	NA	NA	NA	NA	NA	NA	NA	NA	NA	NA	NA	NA	NA	NA	NA	NA	NA	NA	NA	NA	NA	NA	NA	NA	NA	NA	NA	NA	NA	NA	NA	NA
Clytorhynchus vitiensis	Fiji Shrikebill	Aves	Passeriformes	Monarchidae	Monarch-flycatchers	Clytorhynchus	vitiensis	Clytorhynchus vitiensis	22707216	NA	NA	NA	NA	NA	NA	NA	NA	NA	NA	NA	NA	NA	NA	NA	NA	NA	NA	NA	NA	NA	NA	NA	NA	NA	NA	NA	NA	NA	NA	NA	NA	NA	NA	NA	NA	NA	NA	NA	NA
Clytospiza monteiri	Brown Twinspot	Aves	Passeriformes	Estrildidae	Waxbills	Clytospiza	monteiri	Clytospiza monteiri	22719407	NA	NA	NA	NA	NA	NA	NA	NA	NA	NA	NA	NA	NA	NA	NA	NA	NA	NA	NA	NA	NA	NA	NA	NA	NA	NA	NA	NA	NA	NA	NA	NA	NA	NA	NA	NA	NA	NA	NA	NA
Cnemarchus erythropygius	Red-rumped Bush-tyrant	Aves	Passeriformes	Tyrannidae	Tyrant-flycatchers	Cnemarchus	erythropygius	Cnemarchus erythropygius	22699978	NA	NA	NA	NA	NA	NA	NA	NA	NA	NA	NA	NA	NA	NA	NA	NA	NA	NA	NA	NA	NA	NA	NA	NA	NA	NA	NA	NA	NA	NA	NA	NA	NA	NA	NA	NA	NA	NA	NA	NA
Cnemathraupis aureodorsalis	Golden-backed Mountain-tanager	Aves	Passeriformes	Thraupidae	Tanagers	Cnemathraupis	aureodorsalis	Buthraupis aureodorsalis	22722611	NA	NA	NA	NA	NA	NA	NA	NA	NA	NA	NA	NA	NA	NA	NA	NA	NA	NA	NA	NA	NA	NA	NA	NA	NA	NA	NA	NA	NA	NA	NA	NA	NA	NA	NA	NA	NA	NA	NA	NA
Cnemathraupis eximia	Black-chested Mountain-tanager	Aves	Passeriformes	Thraupidae	Tanagers	Cnemathraupis	eximia	Buthraupis eximia	22722606	NA	NA	NA	NA	NA	NA	NA	NA	NA	NA	NA	NA	NA	NA	NA	NA	NA	NA	NA	NA	NA	NA	NA	NA	NA	NA	NA	NA	NA	NA	NA	NA	NA	NA	NA	NA	NA	NA	NA	NA
Cnemophilus loriae	Loria's Satinbird	Aves	Passeriformes	Cnemophilidae	Satinbirds	Cnemophilus	loriae	Cnemophilus loriae	22706100	II	Paradisaeidae spp.	II-	NA	NA	NA	NA	NA	NA	B	Paradisaeidae spp.	NA	NA	yes	US,GB,AU,XX,DK	PG	NA	NA	NA	NA	NA	NA	NA	NA	NA	NA	NA	NA	NA	NA	NA	NA	NA	NA	NA	NA	specimens	1	Scientific	1
Cnemophilus macgregorii	Yellow Satinbird	Aves	Passeriformes	Cnemophilidae	Satinbirds	Cnemophilus	macgregorii	Cnemophilus macgregorii	103731110	II	Paradisaeidae spp.	II-	NA	NA	NA	NA	NA	NA	B	Paradisaeidae spp.	NA	NA	yes	US,AU,PG,DK	PG,AU	NA	NA	NA	NA	NA	NA	NA	NA	NA	NA	NA	NA	NA	NA	NA	NA	NA	NA	NA	NA	specimens	1	Scientific	1
Cnemophilus sanguineus	Red Satinbird	Aves	Passeriformes	Cnemophilidae	Satinbirds	Cnemophilus	sanguineus	NA	103731114	NA	NA	II-	NA	NA	NA	NA	NA	NA	NA	NA	NA	NA	NA	NA	NA	NA	NA	NA	NA	NA	NA	NA	NA	NA	NA	NA	NA	NA	NA	NA	NA	NA	NA	NA	NA	NA	NA	NA	NA
Cnemoscopus chrysogaster	Golden-bellied Tanager	Aves	Passeriformes	Thraupidae	Tanagers	Cnemoscopus	chrysogaster	NA	103819218	NA	NA	NA	NA	NA	NA	NA	NA	NA	NA	NA	NA	NA	NA	NA	NA	NA	NA	NA	NA	NA	NA	NA	NA	NA	NA	NA	NA	NA	NA	NA	NA	NA	NA	NA	NA	NA	NA	NA	NA
Cnemoscopus rubrirostris	Grey-hooded Tanager	Aves	Passeriformes	Thraupidae	Tanagers	Cnemoscopus	rubrirostris	Cnemoscopus rubrirostris	103819177	NA	NA	NA	NA	NA	NA	NA	NA	NA	NA	NA	NA	NA	NA	NA	NA	NA	NA	NA	NA	NA	NA	NA	NA	NA	NA	NA	NA	NA	NA	NA	NA	NA	NA	NA	NA	NA	NA	NA	NA
Cnemotriccus fuscatus	Fuscous Flycatcher	Aves	Passeriformes	Tyrannidae	Tyrant-flycatchers	Cnemotriccus	fuscatus	Cnemotriccus fuscatus	22699748	NA	NA	NA	NA	NA	NA	NA	NA	NA	NA	NA	NA	NA	NA	NA	NA	NA	NA	NA	NA	NA	NA	NA	NA	NA	NA	NA	NA	NA	NA	NA	NA	NA	NA	NA	NA	NA	NA	NA	NA
Cnipodectes subbrunneus	Brownish Twistwing	Aves	Passeriformes	Tyrannidae	Tyrant-flycatchers	Cnipodectes	subbrunneus	Cnipodectes subbrunneus	22699590	NA	NA	NA	NA	NA	NA	NA	NA	NA	NA	NA	NA	NA	NA	NA	NA	NA	NA	NA	NA	NA	NA	NA	NA	NA	NA	NA	NA	NA	NA	NA	NA	NA	NA	NA	NA	NA	NA	NA	NA
Cnipodectes superrufus	Rufous Twistwing	Aves	Passeriformes	Tyrannidae	Tyrant-flycatchers	Cnipodectes	superrufus	NA	22735464	NA	NA	NA	NA	NA	NA	NA	NA	NA	NA	NA	NA	NA	NA	NA	NA	NA	NA	NA	NA	NA	NA	NA	NA	NA	NA	NA	NA	NA	NA	NA	NA	NA	NA	NA	NA	NA	NA	NA	NA
Coccopygia bocagei	Angola Waxbill	Aves	Passeriformes	Estrildidae	Waxbills	Coccopygia	bocagei	Coccopygia bocagei	103815110	NA	NA	NA	NA	NA	NA	NA	NA	NA	NA	NA	NA	NA	NA	NA	NA	NA	NA	NA	NA	NA	NA	NA	NA	NA	NA	NA	NA	NA	NA	NA	NA	NA	NA	NA	NA	NA	NA	NA	NA
Coccopygia melanotis	Swee Waxbill	Aves	Passeriformes	Estrildidae	Waxbills	Coccopygia	melanotis	Coccopygia melanotis	103814997	NA	NA	NA	NA	NA	NA	NA	NA	NA	NA	NA	NA	NA	NA	NA	NA	NA	NA	NA	NA	NA	NA	NA	NA	NA	NA	NA	NA	NA	NA	NA	NA	NA	NA	NA	NA	NA	NA	NA	NA
Coccopygia quartinia	Yellow-bellied Waxbill	Aves	Passeriformes	Estrildidae	Waxbills	Coccopygia	quartinia	Coccopygia quartinia	103815089	NA	NA	NA	NA	NA	NA	NA	NA	NA	D	Estrilda quartinia	NA	NA	yes	DE	TZ	NA	10	NA	NA	NA	NA	NA	NA	NA	0	NA	NA	NA	NA	NA	NA	yes	DE	TZ	yes	live	1	Commercial	1
Coccothraustes coccothraustes	Hawfinch	Aves	Passeriformes	Fringillidae	Finches	Coccothraustes	coccothraustes	Coccothraustes coccothraustes	22720681	NA	NA	NA	NA	NA	NA	NA	NA	NA	NA	NA	NA	NA	NA	NA	NA	NA	NA	NA	NA	NA	NA	NA	NA	NA	NA	NA	NA	NA	NA	NA	NA	NA	NA	NA	NA	NA	NA	NA	NA
Cochoa azurea	Javan Cochoa	Aves	Passeriformes	Turdidae	Thrushes	Cochoa	azurea	Cochoa azurea	22710153	NA	NA	NA	NA	NA	NA	NA	NA	NA	D	Cochoa azurea	NA	NA	yes	NL,IT,ES	ID	NA	NA	NA	NA	NA	NA	NA	NA	NA	NA	NA	NA	NA	NA	NA	NA	NA	NA	NA	yes	NA	NA	NA	NA
Cochoa beccarii	Sumatran Cochoa	Aves	Passeriformes	Turdidae	Thrushes	Cochoa	beccarii	Cochoa beccarii	22710150	NA	NA	NA	NA	NA	NA	NA	NA	NA	NA	NA	NA	NA	NA	NA	NA	NA	NA	NA	NA	NA	NA	NA	NA	NA	NA	NA	NA	NA	NA	NA	NA	NA	NA	NA	NA	NA	NA	NA	NA
Cochoa purpurea	Purple Cochoa	Aves	Passeriformes	Turdidae	Thrushes	Cochoa	purpurea	Cochoa purpurea	22710144	NA	NA	NA	NA	NA	NA	CMS	II	Turdidae spp.	D	Cochoa purpurea	NA	NA	NA	NA	NA	NA	NA	NA	NA	NA	NA	NA	NA	NA	NA	NA	NA	NA	NA	NA	NA	NA	NA	NA	NA	NA	NA	NA	NA
Cochoa viridis	Green Cochoa	Aves	Passeriformes	Turdidae	Thrushes	Cochoa	viridis	Cochoa viridis	22710147	NA	NA	NA	NA	NA	NA	CMS	II	Turdidae spp.	NA	NA	NA	NA	NA	NA	NA	NA	NA	NA	NA	NA	NA	NA	NA	NA	NA	NA	NA	NA	NA	NA	NA	NA	NA	NA	NA	NA	NA	NA	NA
Coereba flaveola	Bananaquit	Aves	Passeriformes	Thraupidae	Tanagers	Coereba	flaveola	Coereba flaveola	22722080	NA	NA	NA	NA	NA	NA	NA	NA	NA	NA	NA	NA	NA	NA	NA	NA	NA	NA	NA	NA	NA	NA	NA	NA	NA	NA	NA	NA	NA	NA	NA	NA	NA	NA	NA	NA	NA	NA	NA	NA
Colluricincla boweri	Bower's Shrike-thrush	Aves	Passeriformes	Pachycephalidae	Whistlers	Colluricincla	boweri	Colluricincla boweri	22705553	NA	NA	NA	NA	NA	NA	NA	NA	NA	NA	NA	NA	NA	NA	NA	NA	NA	NA	NA	NA	NA	NA	NA	NA	NA	NA	NA	NA	NA	NA	NA	NA	NA	NA	NA	NA	NA	NA	NA	NA
Colluricincla harmonica	Grey Shrike-thrush	Aves	Passeriformes	Pachycephalidae	Whistlers	Colluricincla	harmonica	Colluricincla harmonica	22705561	NA	NA	NA	NA	NA	NA	NA	NA	NA	NA	NA	NA	NA	NA	NA	NA	NA	NA	NA	NA	NA	NA	NA	NA	NA	NA	NA	NA	NA	NA	NA	NA	NA	NA	NA	NA	NA	NA	NA	NA
Colluricincla megarhyncha	Little Shrike-thrush	Aves	Passeriformes	Pachycephalidae	Whistlers	Colluricincla	megarhyncha	Colluricincla megarhyncha	22705547	NA	NA	NA	NA	NA	NA	NA	NA	NA	NA	NA	NA	NA	NA	NA	NA	NA	NA	NA	NA	NA	NA	NA	NA	NA	NA	NA	NA	NA	NA	NA	NA	NA	NA	NA	NA	NA	NA	NA	NA
Colluricincla tenebrosa	Sooty Shrike-thrush	Aves	Passeriformes	Pachycephalidae	Whistlers	Colluricincla	tenebrosa	Colluricincla tenebrosa	22705543	NA	NA	NA	NA	NA	NA	NA	NA	NA	NA	NA	NA	NA	NA	NA	NA	NA	NA	NA	NA	NA	NA	NA	NA	NA	NA	NA	NA	NA	NA	NA	NA	NA	NA	NA	NA	NA	NA	NA	NA
Colluricincla woodwardi	Sandstone Shrike-thrush	Aves	Passeriformes	Pachycephalidae	Whistlers	Colluricincla	woodwardi	Colluricincla woodwardi	22705557	NA	NA	NA	NA	NA	NA	NA	NA	NA	NA	NA	NA	NA	NA	NA	NA	NA	NA	NA	NA	NA	NA	NA	NA	NA	NA	NA	NA	NA	NA	NA	NA	NA	NA	NA	NA	NA	NA	NA	NA
Colonia colonus	Long-tailed Tyrant	Aves	Passeriformes	Tyrannidae	Tyrant-flycatchers	Colonia	colonus	Colonia colonus	22700318	NA	NA	NA	NA	NA	NA	NA	NA	NA	NA	NA	NA	NA	NA	NA	NA	NA	NA	NA	NA	NA	NA	NA	NA	NA	NA	NA	NA	NA	NA	NA	NA	NA	NA	NA	NA	NA	NA	NA	NA
Colorhamphus parvirostris	Patagonian Tyrant	Aves	Passeriformes	Tyrannidae	Tyrant-flycatchers	Colorhamphus	parvirostris	Colorhamphus parvirostris	22699963	NA	NA	NA	NA	NA	NA	NA	NA	NA	NA	NA	NA	NA	NA	NA	NA	NA	NA	NA	NA	NA	NA	NA	NA	NA	NA	NA	NA	NA	NA	NA	NA	NA	NA	NA	NA	NA	NA	NA	NA
Compsothraupis loricata	Scarlet-throated Tanager	Aves	Passeriformes	Thraupidae	Tanagers	Compsothraupis	loricata	Compsothraupis loricata	22722153	NA	NA	NA	NA	NA	NA	NA	NA	NA	NA	NA	NA	NA	NA	NA	NA	NA	NA	NA	NA	NA	NA	NA	NA	NA	NA	NA	NA	NA	NA	NA	NA	NA	NA	NA	NA	NA	NA	NA	NA
Conioptilon mcilhennyi	Black-faced Cotinga	Aves	Passeriformes	Cotingidae	Cotingas	Conioptilon	mcilhennyi	Conioptilon mcilhennyi	22700913	NA	NA	NA	NA	NA	NA	NA	NA	NA	NA	NA	NA	NA	NA	NA	NA	NA	NA	NA	NA	NA	NA	NA	NA	NA	NA	NA	NA	NA	NA	NA	NA	NA	NA	NA	NA	NA	NA	NA	NA
Conirostrum albifrons	Capped Conebill	Aves	Passeriformes	Thraupidae	Tanagers	Conirostrum	albifrons	Conirostrum albifrons	22722111	NA	NA	NA	NA	NA	NA	NA	NA	NA	NA	NA	NA	NA	NA	NA	NA	NA	NA	NA	NA	NA	NA	NA	NA	NA	NA	NA	NA	NA	NA	NA	NA	NA	NA	NA	NA	NA	NA	NA	NA
Conirostrum bicolor	Bicolored Conebill	Aves	Passeriformes	Thraupidae	Tanagers	Conirostrum	bicolor	Conirostrum bicolor	22722089	NA	NA	NA	NA	NA	NA	NA	NA	NA	NA	NA	NA	NA	NA	NA	NA	NA	NA	NA	NA	NA	NA	NA	NA	NA	NA	NA	NA	NA	NA	NA	NA	NA	NA	NA	NA	NA	NA	NA	NA
Conirostrum binghami	Giant Conebill	Aves	Passeriformes	Thraupidae	Tanagers	Conirostrum	binghami	Oreomanes fraseri	22722114	NA	NA	NA	NA	NA	NA	NA	NA	NA	NA	NA	NA	NA	NA	NA	NA	NA	NA	NA	NA	NA	NA	NA	NA	NA	NA	NA	NA	NA	NA	NA	NA	NA	NA	NA	NA	NA	NA	NA	NA
Conirostrum cinereum	Cinereous Conebill	Aves	Passeriformes	Thraupidae	Tanagers	Conirostrum	cinereum	Conirostrum cinereum	103834574	NA	NA	NA	NA	NA	NA	NA	NA	NA	NA	NA	NA	NA	NA	NA	NA	NA	NA	NA	NA	NA	NA	NA	NA	NA	NA	NA	NA	NA	NA	NA	NA	NA	NA	NA	NA	NA	NA	NA	NA
Conirostrum ferrugineiventre	White-browed Conebill	Aves	Passeriformes	Thraupidae	Tanagers	Conirostrum	ferrugineiventre	Conirostrum ferrugineiventre	22722102	NA	NA	NA	NA	NA	NA	NA	NA	NA	NA	NA	NA	NA	NA	NA	NA	NA	NA	NA	NA	NA	NA	NA	NA	NA	NA	NA	NA	NA	NA	NA	NA	NA	NA	NA	NA	NA	NA	NA	NA
Conirostrum fraseri	Ochraceous Conebill	Aves	Passeriformes	Thraupidae	Tanagers	Conirostrum	fraseri	NA	103834605	NA	NA	NA	NA	NA	NA	NA	NA	NA	NA	NA	NA	NA	NA	NA	NA	NA	NA	NA	NA	NA	NA	NA	NA	NA	NA	NA	NA	NA	NA	NA	NA	NA	NA	NA	NA	NA	NA	NA	NA
Conirostrum leucogenys	White-eared Conebill	Aves	Passeriformes	Thraupidae	Tanagers	Conirostrum	leucogenys	Conirostrum leucogenys	22722086	NA	NA	NA	NA	NA	NA	NA	NA	NA	NA	NA	NA	NA	NA	NA	NA	NA	NA	NA	NA	NA	NA	NA	NA	NA	NA	NA	NA	NA	NA	NA	NA	NA	NA	NA	NA	NA	NA	NA	NA
Conirostrum margaritae	Pearly-breasted Conebill	Aves	Passeriformes	Thraupidae	Tanagers	Conirostrum	margaritae	Conirostrum margaritae	22722093	NA	NA	NA	NA	NA	NA	NA	NA	NA	NA	NA	NA	NA	NA	NA	NA	NA	NA	NA	NA	NA	NA	NA	NA	NA	NA	NA	NA	NA	NA	NA	NA	NA	NA	NA	NA	NA	NA	NA	NA
Conirostrum rufum	Rufous-browed Conebill	Aves	Passeriformes	Thraupidae	Tanagers	Conirostrum	rufum	Conirostrum rufum	22722105	NA	NA	NA	NA	NA	NA	NA	NA	NA	NA	NA	NA	NA	NA	NA	NA	NA	NA	NA	NA	NA	NA	NA	NA	NA	NA	NA	NA	NA	NA	NA	NA	NA	NA	NA	NA	NA	NA	NA	NA
Conirostrum sitticolor	Blue-backed Conebill	Aves	Passeriformes	Thraupidae	Tanagers	Conirostrum	sitticolor	Conirostrum sitticolor	22722108	NA	NA	NA	NA	NA	NA	NA	NA	NA	NA	NA	NA	NA	NA	NA	NA	NA	NA	NA	NA	NA	NA	NA	NA	NA	NA	NA	NA	NA	NA	NA	NA	NA	NA	NA	NA	NA	NA	NA	NA
Conirostrum speciosum	Chestnut-vented Conebill	Aves	Passeriformes	Thraupidae	Tanagers	Conirostrum	speciosum	Conirostrum speciosum	22722083	NA	NA	NA	NA	NA	NA	NA	NA	NA	NA	NA	NA	NA	NA	NA	NA	NA	NA	NA	NA	NA	NA	NA	NA	NA	NA	NA	NA	NA	NA	NA	NA	NA	NA	NA	NA	NA	NA	NA	NA
Conirostrum tamarugense	Tamarugo Conebill	Aves	Passeriformes	Thraupidae	Tanagers	Conirostrum	tamarugense	Conirostrum tamarugense	22722099	NA	NA	NA	NA	NA	NA	NA	NA	NA	NA	NA	NA	NA	NA	NA	NA	NA	NA	NA	NA	NA	NA	NA	NA	NA	NA	NA	NA	NA	NA	NA	NA	NA	NA	NA	NA	NA	NA	NA	NA
Conopias albovittatus	White-ringed Flycatcher	Aves	Passeriformes	Tyrannidae	Tyrant-flycatchers	Conopias	albovittatus	Conopias albovittatus	22700536	NA	NA	NA	NA	NA	NA	NA	NA	NA	NA	NA	NA	NA	NA	NA	NA	NA	NA	NA	NA	NA	NA	NA	NA	NA	NA	NA	NA	NA	NA	NA	NA	NA	NA	NA	NA	NA	NA	NA	NA
Conopias cinchoneti	Lemon-browed Flycatcher	Aves	Passeriformes	Tyrannidae	Tyrant-flycatchers	Conopias	cinchoneti	Conopias cinchoneti	22700560	NA	NA	NA	NA	NA	NA	NA	NA	NA	NA	NA	NA	NA	NA	NA	NA	NA	NA	NA	NA	NA	NA	NA	NA	NA	NA	NA	NA	NA	NA	NA	NA	NA	NA	NA	NA	NA	NA	NA	NA
Conopias parvus	Yellow-throated Flycatcher	Aves	Passeriformes	Tyrannidae	Tyrant-flycatchers	Conopias	parvus	NA	22700544	NA	NA	NA	NA	NA	NA	NA	NA	NA	NA	NA	NA	NA	NA	NA	NA	NA	NA	NA	NA	NA	NA	NA	NA	NA	NA	NA	NA	NA	NA	NA	NA	NA	NA	NA	NA	NA	NA	NA	NA
Conopias trivirgatus	Three-striped Flycatcher	Aves	Passeriformes	Tyrannidae	Tyrant-flycatchers	Conopias	trivirgatus	Conopias trivirgatus	22700552	NA	NA	NA	NA	NA	NA	NA	NA	NA	NA	NA	NA	NA	NA	NA	NA	NA	NA	NA	NA	NA	NA	NA	NA	NA	NA	NA	NA	NA	NA	NA	NA	NA	NA	NA	NA	NA	NA	NA	NA
Conopophaga ardesiaca	Slaty Gnateater	Aves	Passeriformes	Conopophagidae	Gnateaters	Conopophaga	ardesiaca	Conopophaga ardesiaca	22703409	NA	NA	NA	NA	NA	NA	NA	NA	NA	NA	NA	NA	NA	NA	NA	NA	NA	NA	NA	NA	NA	NA	NA	NA	NA	NA	NA	NA	NA	NA	NA	NA	NA	NA	NA	NA	NA	NA	NA	NA
Conopophaga aurita	Chestnut-belted Gnateater	Aves	Passeriformes	Conopophagidae	Gnateaters	Conopophaga	aurita	Conopophaga aurita	103660322	NA	NA	NA	NA	NA	NA	NA	NA	NA	NA	NA	NA	NA	NA	NA	NA	NA	NA	NA	NA	NA	NA	NA	NA	NA	NA	NA	NA	NA	NA	NA	NA	NA	NA	NA	NA	NA	NA	NA	NA
Conopophaga castaneiceps	Chestnut-crowned Gnateater	Aves	Passeriformes	Conopophagidae	Gnateaters	Conopophaga	castaneiceps	Conopophaga castaneiceps	22703412	NA	NA	NA	NA	NA	NA	NA	NA	NA	NA	NA	NA	NA	NA	NA	NA	NA	NA	NA	NA	NA	NA	NA	NA	NA	NA	NA	NA	NA	NA	NA	NA	NA	NA	NA	NA	NA	NA	NA	NA
Conopophaga cearae	Ceara Gnateater	Aves	Passeriformes	Conopophagidae	Gnateaters	Conopophaga	cearae	Conopophaga cearae	22728504	NA	NA	NA	NA	NA	NA	NA	NA	NA	NA	NA	NA	NA	NA	NA	NA	NA	NA	NA	NA	NA	NA	NA	NA	NA	NA	NA	NA	NA	NA	NA	NA	NA	NA	NA	NA	NA	NA	NA	NA
Conopophaga lineata	Rufous Gnateater	Aves	Passeriformes	Conopophagidae	Gnateaters	Conopophaga	lineata	Conopophaga lineata	22734381	NA	NA	NA	NA	NA	NA	NA	NA	NA	NA	NA	NA	NA	NA	NA	NA	NA	NA	NA	NA	NA	NA	NA	NA	NA	NA	NA	NA	NA	NA	NA	NA	NA	NA	NA	NA	NA	NA	NA	NA
Conopophaga melanogaster	Black-bellied Gnateater	Aves	Passeriformes	Conopophagidae	Gnateaters	Conopophaga	melanogaster	Conopophaga melanogaster	22703418	NA	NA	NA	NA	NA	NA	NA	NA	NA	NA	NA	NA	NA	NA	NA	NA	NA	NA	NA	NA	NA	NA	NA	NA	NA	NA	NA	NA	NA	NA	NA	NA	NA	NA	NA	NA	NA	NA	NA	NA
Conopophaga melanops	Black-cheeked Gnateater	Aves	Passeriformes	Conopophagidae	Gnateaters	Conopophaga	melanops	Conopophaga melanops	22703415	NA	NA	NA	NA	NA	NA	NA	NA	NA	NA	NA	NA	NA	NA	NA	NA	NA	NA	NA	NA	NA	NA	NA	NA	NA	NA	NA	NA	NA	NA	NA	NA	NA	NA	NA	NA	NA	NA	NA	NA
Conopophaga peruviana	Ash-throated Gnateater	Aves	Passeriformes	Conopophagidae	Gnateaters	Conopophaga	peruviana	Conopophaga peruviana	22703406	NA	NA	NA	NA	NA	NA	NA	NA	NA	NA	NA	NA	NA	NA	NA	NA	NA	NA	NA	NA	NA	NA	NA	NA	NA	NA	NA	NA	NA	NA	NA	NA	NA	NA	NA	NA	NA	NA	NA	NA
Conopophaga roberti	Hooded Gnateater	Aves	Passeriformes	Conopophagidae	Gnateaters	Conopophaga	roberti	Conopophaga roberti	22703403	NA	NA	NA	NA	NA	NA	NA	NA	NA	NA	NA	NA	NA	NA	NA	NA	NA	NA	NA	NA	NA	NA	NA	NA	NA	NA	NA	NA	NA	NA	NA	NA	NA	NA	NA	NA	NA	NA	NA	NA
Conopophaga snethlageae	Black-breasted Gnateater	Aves	Passeriformes	Conopophagidae	Gnateaters	Conopophaga	snethlageae	NA	103660326	NA	NA	NA	NA	NA	NA	NA	NA	NA	NA	NA	NA	NA	NA	NA	NA	NA	NA	NA	NA	NA	NA	NA	NA	NA	NA	NA	NA	NA	NA	NA	NA	NA	NA	NA	NA	NA	NA	NA	NA
Conopophila albogularis	Rufous-banded Honeyeater	Aves	Passeriformes	Meliphagidae	Honeyeaters	Conopophila	albogularis	Conopophila albogularis	22704403	NA	NA	NA	NA	NA	NA	NA	NA	NA	NA	NA	NA	NA	NA	NA	NA	NA	NA	NA	NA	NA	NA	NA	NA	NA	NA	NA	NA	NA	NA	NA	NA	NA	NA	NA	NA	NA	NA	NA	NA
Conopophila rufogularis	Rufous-throated Honeyeater	Aves	Passeriformes	Meliphagidae	Honeyeaters	Conopophila	rufogularis	Conopophila rufogularis	22704406	NA	NA	NA	NA	NA	NA	NA	NA	NA	NA	NA	NA	NA	NA	NA	NA	NA	NA	NA	NA	NA	NA	NA	NA	NA	NA	NA	NA	NA	NA	NA	NA	NA	NA	NA	NA	NA	NA	NA	NA
Conopophila whitei	Grey Honeyeater	Aves	Passeriformes	Meliphagidae	Honeyeaters	Conopophila	whitei	Conopophila whitei	22704409	NA	NA	NA	NA	NA	NA	NA	NA	NA	NA	NA	NA	NA	NA	NA	NA	NA	NA	NA	NA	NA	NA	NA	NA	NA	NA	NA	NA	NA	NA	NA	NA	NA	NA	NA	NA	NA	NA	NA	NA
Conostoma aemodium	Great Parrotbill	Aves	Passeriformes	Sylviidae	Old World warblers and parrotbills	Conostoma	aemodium	Conostoma aemodium	22716781	NA	NA	NA	NA	NA	NA	NA	NA	NA	NA	NA	NA	NA	NA	NA	NA	NA	NA	NA	NA	NA	NA	NA	NA	NA	NA	NA	NA	NA	NA	NA	NA	NA	NA	NA	NA	NA	NA	NA	NA
Conothraupis mesoleuca	Cone-billed Tanager	Aves	Passeriformes	Thraupidae	Tanagers	Conothraupis	mesoleuca	Conothraupis mesoleuca	22722136	NA	NA	NA	NA	NA	NA	NA	NA	NA	NA	NA	NA	NA	NA	NA	NA	NA	NA	NA	NA	NA	NA	NA	NA	NA	NA	NA	NA	NA	NA	NA	NA	NA	NA	NA	NA	NA	NA	NA	NA
Conothraupis speculigera	Black-and-white Tanager	Aves	Passeriformes	Thraupidae	Tanagers	Conothraupis	speculigera	Conothraupis speculigera	22722133	NA	NA	NA	NA	NA	NA	NA	NA	NA	NA	NA	NA	NA	NA	NA	NA	NA	NA	NA	NA	NA	NA	NA	NA	NA	NA	NA	NA	NA	NA	NA	NA	NA	NA	NA	NA	NA	NA	NA	NA
Contopus albogularis	White-throated Pewee	Aves	Passeriformes	Tyrannidae	Tyrant-flycatchers	Contopus	albogularis	Contopus albogularis	22699827	NA	NA	NA	NA	NA	NA	NA	NA	NA	NA	NA	NA	NA	NA	NA	NA	NA	NA	NA	NA	NA	NA	NA	NA	NA	NA	NA	NA	NA	NA	NA	NA	NA	NA	NA	NA	NA	NA	NA	NA
Contopus bogotensis	Northern Tropical Pewee	Aves	Passeriformes	Tyrannidae	Tyrant-flycatchers	Contopus	bogotensis	NA	103683917	NA	NA	NA	NA	NA	NA	NA	NA	NA	NA	NA	NA	NA	NA	NA	NA	NA	NA	NA	NA	NA	NA	NA	NA	NA	NA	NA	NA	NA	NA	NA	NA	NA	NA	NA	NA	NA	NA	NA	NA
Contopus caribaeus	Cuban Pewee	Aves	Passeriformes	Tyrannidae	Tyrant-flycatchers	Contopus	caribaeus	Contopus caribaeus	22699830	NA	NA	NA	NA	NA	NA	NA	NA	NA	NA	NA	NA	NA	NA	NA	NA	NA	NA	NA	NA	NA	NA	NA	NA	NA	NA	NA	NA	NA	NA	NA	NA	NA	NA	NA	NA	NA	NA	NA	NA
Contopus cinereus	Southern Tropical Pewee	Aves	Passeriformes	Tyrannidae	Tyrant-flycatchers	Contopus	cinereus	Contopus cinereus	103683886	NA	NA	NA	NA	NA	NA	NA	NA	NA	NA	NA	NA	NA	NA	NA	NA	NA	NA	NA	NA	NA	NA	NA	NA	NA	NA	NA	NA	NA	NA	NA	NA	NA	NA	NA	NA	NA	NA	NA	NA
Contopus cooperi	Olive-sided Flycatcher	Aves	Passeriformes	Tyrannidae	Tyrant-flycatchers	Contopus	cooperi	Contopus cooperi	22699787	NA	NA	NA	NA	NA	NA	NA	NA	NA	NA	NA	NA	NA	NA	NA	NA	NA	NA	NA	NA	NA	NA	NA	NA	NA	NA	NA	NA	NA	NA	NA	NA	NA	NA	NA	NA	NA	NA	NA	NA
Contopus fumigatus	Smoke-colored Pewee	Aves	Passeriformes	Tyrannidae	Tyrant-flycatchers	Contopus	fumigatus	Contopus fumigatus	22699804	NA	NA	NA	NA	NA	NA	NA	NA	NA	NA	NA	NA	NA	NA	NA	NA	NA	NA	NA	NA	NA	NA	NA	NA	NA	NA	NA	NA	NA	NA	NA	NA	NA	NA	NA	NA	NA	NA	NA	NA
Contopus hispaniolensis	Hispaniolan Pewee	Aves	Passeriformes	Tyrannidae	Tyrant-flycatchers	Contopus	hispaniolensis	Contopus hispaniolensis	22724420	NA	NA	NA	NA	NA	NA	NA	NA	NA	NA	NA	NA	NA	NA	NA	NA	NA	NA	NA	NA	NA	NA	NA	NA	NA	NA	NA	NA	NA	NA	NA	NA	NA	NA	NA	NA	NA	NA	NA	NA
Contopus latirostris	Lesser Antillean Pewee	Aves	Passeriformes	Tyrannidae	Tyrant-flycatchers	Contopus	latirostris	Contopus latirostris	22699836	NA	NA	NA	NA	NA	NA	NA	NA	NA	NA	NA	NA	NA	NA	NA	NA	NA	NA	NA	NA	NA	NA	NA	NA	NA	NA	NA	NA	NA	NA	NA	NA	NA	NA	NA	NA	NA	NA	NA	NA
Contopus lugubris	Dark Pewee	Aves	Passeriformes	Tyrannidae	Tyrant-flycatchers	Contopus	lugubris	Contopus lugubris	22699801	NA	NA	NA	NA	NA	NA	NA	NA	NA	NA	NA	NA	NA	NA	NA	NA	NA	NA	NA	NA	NA	NA	NA	NA	NA	NA	NA	NA	NA	NA	NA	NA	NA	NA	NA	NA	NA	NA	NA	NA
Contopus nigrescens	Blackish Pewee	Aves	Passeriformes	Tyrannidae	Tyrant-flycatchers	Contopus	nigrescens	Contopus nigrescens	22699824	NA	NA	NA	NA	NA	NA	NA	NA	NA	NA	NA	NA	NA	NA	NA	NA	NA	NA	NA	NA	NA	NA	NA	NA	NA	NA	NA	NA	NA	NA	NA	NA	NA	NA	NA	NA	NA	NA	NA	NA
Contopus ochraceus	Ochraceous Pewee	Aves	Passeriformes	Tyrannidae	Tyrant-flycatchers	Contopus	ochraceus	Contopus ochraceus	22699808	NA	NA	NA	NA	NA	NA	NA	NA	NA	NA	NA	NA	NA	NA	NA	NA	NA	NA	NA	NA	NA	NA	NA	NA	NA	NA	NA	NA	NA	NA	NA	NA	NA	NA	NA	NA	NA	NA	NA	NA
Contopus pallidus	Jamaican Pewee	Aves	Passeriformes	Tyrannidae	Tyrant-flycatchers	Contopus	pallidus	Contopus pallidus	22724415	NA	NA	NA	NA	NA	NA	NA	NA	NA	NA	NA	NA	NA	NA	NA	NA	NA	NA	NA	NA	NA	NA	NA	NA	NA	NA	NA	NA	NA	NA	NA	NA	NA	NA	NA	NA	NA	NA	NA	NA
Contopus pertinax	Greater Pewee	Aves	Passeriformes	Tyrannidae	Tyrant-flycatchers	Contopus	pertinax	Contopus pertinax	22699798	NA	NA	NA	NA	NA	NA	NA	NA	NA	NA	NA	NA	NA	NA	NA	NA	NA	NA	NA	NA	NA	NA	NA	NA	NA	NA	NA	NA	NA	NA	NA	NA	NA	NA	NA	NA	NA	NA	NA	NA
Contopus punensis	Western Tropical Pewee	Aves	Passeriformes	Tyrannidae	Tyrant-flycatchers	Contopus	punensis	NA	103683897	NA	NA	NA	NA	NA	NA	NA	NA	NA	NA	NA	NA	NA	NA	NA	NA	NA	NA	NA	NA	NA	NA	NA	NA	NA	NA	NA	NA	NA	NA	NA	NA	NA	NA	NA	NA	NA	NA	NA	NA
Contopus sordidulus	Western Wood-pewee	Aves	Passeriformes	Tyrannidae	Tyrant-flycatchers	Contopus	sordidulus	Contopus sordidulus	22699811	NA	NA	NA	NA	NA	NA	NA	NA	NA	NA	NA	NA	NA	NA	NA	NA	NA	NA	NA	NA	NA	NA	NA	NA	NA	NA	NA	NA	NA	NA	NA	NA	NA	NA	NA	NA	NA	NA	NA	NA
Contopus virens	Eastern Wood-pewee	Aves	Passeriformes	Tyrannidae	Tyrant-flycatchers	Contopus	virens	Contopus virens	22699816	NA	NA	NA	NA	NA	NA	NA	NA	NA	NA	NA	NA	NA	NA	NA	NA	NA	NA	NA	NA	NA	NA	NA	NA	NA	NA	NA	NA	NA	NA	NA	NA	NA	NA	NA	NA	NA	NA	NA	NA
Copsychus albospecularis	Madagascar Magpie-robin	Aves	Passeriformes	Muscicapidae	Old World flycatchers and chats	Copsychus	albospecularis	Copsychus albospecularis	103894037	NA	NA	NA	NA	NA	NA	NA	NA	NA	NA	NA	NA	NA	NA	NA	NA	NA	NA	NA	NA	NA	NA	NA	NA	NA	NA	NA	NA	NA	NA	NA	NA	NA	NA	NA	NA	NA	NA	NA	NA
Copsychus mindanensis	Philippine Magpie-robin	Aves	Passeriformes	Muscicapidae	Old World flycatchers and chats	Copsychus	mindanensis	Copsychus mindanensis	103893527	NA	NA	NA	NA	NA	NA	NA	NA	NA	NA	NA	NA	NA	NA	NA	NA	NA	NA	NA	NA	NA	NA	NA	NA	NA	NA	NA	NA	NA	NA	NA	NA	NA	NA	NA	NA	NA	NA	NA	NA
Copsychus pica	Pelzeln's Magpie-robin	Aves	Passeriformes	Muscicapidae	Old World flycatchers and chats	Copsychus	pica	NA	103894121	NA	NA	NA	NA	NA	NA	NA	NA	NA	NA	NA	NA	NA	NA	NA	NA	NA	NA	NA	NA	NA	NA	NA	NA	NA	NA	NA	NA	NA	NA	NA	NA	NA	NA	NA	NA	NA	NA	NA	NA
Copsychus saularis	Oriental Magpie-robin	Aves	Passeriformes	Muscicapidae	Old World flycatchers and chats	Copsychus	saularis	Copsychus saularis	103893432	NA	NA	NA	NA	NA	NA	NA	NA	NA	NA	NA	NA	NA	NA	NA	NA	NA	NA	NA	NA	NA	NA	NA	NA	NA	NA	NA	NA	NA	NA	NA	NA	NA	NA	NA	NA	NA	NA	NA	NA
Copsychus sechellarum	Seychelles Magpie-robin	Aves	Passeriformes	Muscicapidae	Old World flycatchers and chats	Copsychus	sechellarum	Copsychus sechellarum	22709978	NA	NA	NA	NA	NA	NA	NA	NA	NA	NA	NA	NA	NA	NA	NA	NA	NA	NA	NA	NA	NA	NA	NA	NA	NA	NA	NA	NA	NA	NA	NA	NA	NA	NA	NA	NA	NA	NA	NA	NA
Coracina atriceps	Moluccan Cuckooshrike	Aves	Passeriformes	Campephagidae	Cuckooshrikes	Coracina	atriceps	Coracina atriceps	22706486	NA	NA	NA	NA	NA	NA	NA	NA	NA	NA	NA	NA	NA	NA	NA	NA	NA	NA	NA	NA	NA	NA	NA	NA	NA	NA	NA	NA	NA	NA	NA	NA	NA	NA	NA	NA	NA	NA	NA	NA
Coracina bicolor	Pied Cuckooshrike	Aves	Passeriformes	Campephagidae	Cuckooshrikes	Coracina	bicolor	Coracina bicolor	22706508	NA	NA	NA	NA	NA	NA	NA	NA	NA	NA	NA	NA	NA	NA	NA	NA	NA	NA	NA	NA	NA	NA	NA	NA	NA	NA	NA	NA	NA	NA	NA	NA	NA	NA	NA	NA	NA	NA	NA	NA
Coracina boyeri	Boyer's Cuckooshrike	Aves	Passeriformes	Campephagidae	Cuckooshrikes	Coracina	boyeri	Coracina boyeri	22706516	NA	NA	NA	NA	NA	NA	NA	NA	NA	NA	NA	NA	NA	NA	NA	NA	NA	NA	NA	NA	NA	NA	NA	NA	NA	NA	NA	NA	NA	NA	NA	NA	NA	NA	NA	NA	NA	NA	NA	NA
Coracina caeruleogrisea	Stout-billed Cuckooshrike	Aves	Passeriformes	Campephagidae	Cuckooshrikes	Coracina	caeruleogrisea	Coracina caeruleogrisea	22706499	NA	NA	NA	NA	NA	NA	NA	NA	NA	NA	NA	NA	NA	NA	NA	NA	NA	NA	NA	NA	NA	NA	NA	NA	NA	NA	NA	NA	NA	NA	NA	NA	NA	NA	NA	NA	NA	NA	NA	NA
Coracina caledonica	South Melanesian Cuckooshrike	Aves	Passeriformes	Campephagidae	Cuckooshrikes	Coracina	caledonica	Coracina caledonica	103694177	NA	NA	NA	NA	NA	NA	NA	NA	NA	NA	NA	NA	NA	NA	NA	NA	NA	NA	NA	NA	NA	NA	NA	NA	NA	NA	NA	NA	NA	NA	NA	NA	NA	NA	NA	NA	NA	NA	NA	NA
Coracina dobsoni	Andaman Cuckooshrike	Aves	Passeriformes	Campephagidae	Cuckooshrikes	Coracina	dobsoni	Coracina dobsoni	103694300	NA	NA	NA	NA	NA	NA	NA	NA	NA	NA	NA	NA	NA	NA	NA	NA	NA	NA	NA	NA	NA	NA	NA	NA	NA	NA	NA	NA	NA	NA	NA	NA	NA	NA	NA	NA	NA	NA	NA	NA
Coracina fortis	Buru Cuckooshrike	Aves	Passeriformes	Campephagidae	Cuckooshrikes	Coracina	fortis	Coracina fortis	22706489	NA	NA	NA	NA	NA	NA	NA	NA	NA	NA	NA	NA	NA	NA	NA	NA	NA	NA	NA	NA	NA	NA	NA	NA	NA	NA	NA	NA	NA	NA	NA	NA	NA	NA	NA	NA	NA	NA	NA	NA
Coracina javensis	Large Cuckooshrike	Aves	Passeriformes	Campephagidae	Cuckooshrikes	Coracina	javensis	Coracina javensis	22706476	NA	NA	NA	NA	NA	NA	NA	NA	NA	NA	NA	NA	NA	NA	NA	NA	NA	NA	NA	NA	NA	NA	NA	NA	NA	NA	NA	NA	NA	NA	NA	NA	NA	NA	NA	NA	NA	NA	NA	NA
Coracina larvata	Sunda Cuckooshrike	Aves	Passeriformes	Campephagidae	Cuckooshrikes	Coracina	larvata	Coracina larvata	22706470	NA	NA	NA	NA	NA	NA	NA	NA	NA	NA	NA	NA	NA	NA	NA	NA	NA	NA	NA	NA	NA	NA	NA	NA	NA	NA	NA	NA	NA	NA	NA	NA	NA	NA	NA	NA	NA	NA	NA	NA
Coracina leucopygia	White-rumped Cuckooshrike	Aves	Passeriformes	Campephagidae	Cuckooshrikes	Coracina	leucopygia	Coracina leucopygia	22706519	NA	NA	NA	NA	NA	NA	NA	NA	NA	NA	NA	NA	NA	NA	NA	NA	NA	NA	NA	NA	NA	NA	NA	NA	NA	NA	NA	NA	NA	NA	NA	NA	NA	NA	NA	NA	NA	NA	NA	NA
Coracina lineata	Barred Cuckooshrike	Aves	Passeriformes	Campephagidae	Cuckooshrikes	Coracina	lineata	Coracina lineata	22706511	NA	NA	NA	NA	NA	NA	NA	NA	NA	NA	NA	NA	NA	NA	NA	NA	NA	NA	NA	NA	NA	NA	NA	NA	NA	NA	NA	NA	NA	NA	NA	NA	NA	NA	NA	NA	NA	NA	NA	NA
Coracina longicauda	Hooded Cuckooshrike	Aves	Passeriformes	Campephagidae	Cuckooshrikes	Coracina	longicauda	Coracina longicauda	22706526	NA	NA	NA	NA	NA	NA	NA	NA	NA	NA	NA	NA	NA	NA	NA	NA	NA	NA	NA	NA	NA	NA	NA	NA	NA	NA	NA	NA	NA	NA	NA	NA	NA	NA	NA	NA	NA	NA	NA	NA
Coracina macei	Indian Cuckooshrike	Aves	Passeriformes	Campephagidae	Cuckooshrikes	Coracina	macei	Coracina macei	22706473	NA	NA	NA	NA	NA	NA	NA	NA	NA	NA	NA	NA	NA	NA	NA	NA	NA	NA	NA	NA	NA	NA	NA	NA	NA	NA	NA	NA	NA	NA	NA	NA	NA	NA	NA	NA	NA	NA	NA	NA
Coracina maxima	Ground Cuckooshrike	Aves	Passeriformes	Campephagidae	Cuckooshrikes	Coracina	maxima	Coracina maxima	22706466	NA	NA	NA	NA	NA	NA	NA	NA	NA	NA	NA	NA	NA	NA	NA	NA	NA	NA	NA	NA	NA	NA	NA	NA	NA	NA	NA	NA	NA	NA	NA	NA	NA	NA	NA	NA	NA	NA	NA	NA
Coracina novaehollandiae	Black-faced Cuckooshrike	Aves	Passeriformes	Campephagidae	Cuckooshrikes	Coracina	novaehollandiae	Coracina novaehollandiae	22706495	NA	NA	NA	NA	NA	NA	NA	NA	NA	NA	NA	NA	NA	NA	NA	NA	NA	NA	NA	NA	NA	NA	NA	NA	NA	NA	NA	NA	NA	NA	NA	NA	NA	NA	NA	NA	NA	NA	NA	NA
Coracina panayensis	Visayan Cuckooshrike	Aves	Passeriformes	Campephagidae	Cuckooshrikes	Coracina	panayensis	NA	103694213	NA	NA	NA	NA	NA	NA	NA	NA	NA	NA	NA	NA	NA	NA	NA	NA	NA	NA	NA	NA	NA	NA	NA	NA	NA	NA	NA	NA	NA	NA	NA	NA	NA	NA	NA	NA	NA	NA	NA	NA
Coracina papuensis	White-bellied Cuckooshrike	Aves	Passeriformes	Campephagidae	Cuckooshrikes	Coracina	papuensis	Coracina ingens, Coracina papuensis	22706522	NA	NA	NA	NA	NA	NA	NA	NA	NA	NA	NA	NA	NA	NA	NA	NA	NA	NA	NA	NA	NA	NA	NA	NA	NA	NA	NA	NA	NA	NA	NA	NA	NA	NA	NA	NA	NA	NA	NA	NA
Coracina personata	Wallacean Cuckooshrike	Aves	Passeriformes	Campephagidae	Cuckooshrikes	Coracina	personata	Coracina personata	22706483	NA	NA	NA	NA	NA	NA	NA	NA	NA	NA	NA	NA	NA	NA	NA	NA	NA	NA	NA	NA	NA	NA	NA	NA	NA	NA	NA	NA	NA	NA	NA	NA	NA	NA	NA	NA	NA	NA	NA	NA
Coracina schistacea	Slaty Cuckooshrike	Aves	Passeriformes	Campephagidae	Cuckooshrikes	Coracina	schistacea	Coracina schistacea	22706479	NA	NA	NA	NA	NA	NA	NA	NA	NA	NA	NA	NA	NA	NA	NA	NA	NA	NA	NA	NA	NA	NA	NA	NA	NA	NA	NA	NA	NA	NA	NA	NA	NA	NA	NA	NA	NA	NA	NA	NA
Coracina striata	Bar-bellied Cuckooshrike	Aves	Passeriformes	Campephagidae	Cuckooshrikes	Coracina	striata	Coracina striata	103694198	NA	NA	NA	NA	NA	NA	NA	NA	NA	NA	NA	NA	NA	NA	NA	NA	NA	NA	NA	NA	NA	NA	NA	NA	NA	NA	NA	NA	NA	NA	NA	NA	NA	NA	NA	NA	NA	NA	NA	NA
Coracina temminckii	Cerulean Cuckooshrike	Aves	Passeriformes	Campephagidae	Cuckooshrikes	Coracina	temminckii	Coracina temminckii	22706502	NA	NA	NA	NA	NA	NA	NA	NA	NA	NA	NA	NA	NA	NA	NA	NA	NA	NA	NA	NA	NA	NA	NA	NA	NA	NA	NA	NA	NA	NA	NA	NA	NA	NA	NA	NA	NA	NA	NA	NA
Coracina welchmani	North Melanesian Cuckooshrike	Aves	Passeriformes	Campephagidae	Cuckooshrikes	Coracina	welchmani	Coracina welchmani	103694187	NA	NA	NA	NA	NA	NA	NA	NA	NA	NA	NA	NA	NA	NA	NA	NA	NA	NA	NA	NA	NA	NA	NA	NA	NA	NA	NA	NA	NA	NA	NA	NA	NA	NA	NA	NA	NA	NA	NA	NA
Coracornis raveni	Maroon-backed Whistler	Aves	Passeriformes	Pachycephalidae	Whistlers	Coracornis	raveni	Coracornis raveni	22705425	NA	NA	NA	NA	NA	NA	NA	NA	NA	NA	NA	NA	NA	NA	NA	NA	NA	NA	NA	NA	NA	NA	NA	NA	NA	NA	NA	NA	NA	NA	NA	NA	NA	NA	NA	NA	NA	NA	NA	NA
Coracornis sanghirensis	Sangihe Whistler	Aves	Passeriformes	Pachycephalidae	Whistlers	Coracornis	sanghirensis	Coracornis sanghirensis	22724568	NA	NA	NA	NA	NA	NA	NA	NA	NA	NA	NA	NA	NA	NA	NA	NA	NA	NA	NA	NA	NA	NA	NA	NA	NA	NA	NA	NA	NA	NA	NA	NA	NA	NA	NA	NA	NA	NA	NA	NA
Corapipo gutturalis	White-throated Manakin	Aves	Passeriformes	Pipridae	Manakins	Corapipo	gutturalis	Corapipo gutturalis	22701093	NA	NA	NA	NA	NA	NA	NA	NA	NA	NA	NA	NA	NA	NA	NA	NA	NA	NA	NA	NA	NA	NA	NA	NA	NA	NA	NA	NA	NA	NA	NA	NA	NA	NA	NA	NA	NA	NA	NA	NA
Corapipo leucorrhoa	White-ruffed Manakin	Aves	Passeriformes	Pipridae	Manakins	Corapipo	leucorrhoa	Corapipo altera, Corapipo leucorrhoa	103676541	NA	NA	NA	NA	NA	NA	NA	NA	NA	NA	NA	NA	NA	NA	NA	NA	NA	NA	NA	NA	NA	NA	NA	NA	NA	NA	NA	NA	NA	NA	NA	NA	NA	NA	NA	NA	NA	NA	NA	NA
Corcorax melanorhamphos	White-winged Chough	Aves	Passeriformes	Corcoracidae	Australian mudnesters	Corcorax	melanorhamphos	Corcorax melanoramphos	22705382	NA	NA	NA	NA	NA	NA	NA	NA	NA	NA	NA	NA	NA	NA	NA	NA	NA	NA	NA	NA	NA	NA	NA	NA	NA	NA	NA	NA	NA	NA	NA	NA	NA	NA	NA	NA	NA	NA	NA	NA
Cormobates leucophaea	White-throated Treecreeper	Aves	Passeriformes	Climacteridae	Australasian treecreepers	Cormobates	leucophaea	Cormobates leucophaea	22703560	NA	NA	NA	NA	NA	NA	NA	NA	NA	NA	NA	NA	NA	NA	NA	NA	NA	NA	NA	NA	NA	NA	NA	NA	NA	NA	NA	NA	NA	NA	NA	NA	NA	NA	NA	NA	NA	NA	NA	NA
Cormobates placens	Papuan Treecreeper	Aves	Passeriformes	Climacteridae	Australasian treecreepers	Cormobates	placens	Cormobates placens	22703557	NA	NA	NA	NA	NA	NA	NA	NA	NA	NA	NA	NA	NA	NA	NA	NA	NA	NA	NA	NA	NA	NA	NA	NA	NA	NA	NA	NA	NA	NA	NA	NA	NA	NA	NA	NA	NA	NA	NA	NA
Corvinella corvina	Yellow-billed Shrike	Aves	Passeriformes	Laniidae	Shrikes	Corvinella	corvina	Corvinella corvina	22705103	NA	NA	NA	NA	NA	NA	NA	NA	NA	NA	NA	NA	NA	NA	NA	NA	NA	NA	NA	NA	NA	NA	NA	NA	NA	NA	NA	NA	NA	NA	NA	NA	NA	NA	NA	NA	NA	NA	NA	NA
Corvus albicollis	White-necked Raven	Aves	Passeriformes	Corvidae	Crows and jays	Corvus	albicollis	Corvus albicollis	22706077	NA	NA	NA	NA	NA	NA	NA	NA	NA	NA	NA	NA	NA	NA	NA	NA	NA	NA	NA	NA	NA	NA	NA	NA	NA	NA	NA	NA	NA	NA	NA	NA	NA	NA	NA	NA	NA	NA	NA	NA
Corvus albus	Pied Crow	Aves	Passeriformes	Corvidae	Crows and jays	Corvus	albus	Corvus albus	22735894	NA	NA	NA	NA	NA	NA	NA	NA	NA	NA	NA	NA	NA	NA	NA	NA	NA	NA	NA	NA	NA	NA	NA	NA	NA	NA	NA	NA	NA	NA	NA	NA	NA	NA	NA	NA	NA	NA	NA	NA
Corvus bennetti	Little Crow	Aves	Passeriformes	Corvidae	Crows and jays	Corvus	bennetti	Corvus bennetti	22706030	NA	NA	NA	NA	NA	NA	NA	NA	NA	NA	NA	NA	NA	NA	NA	NA	NA	NA	NA	NA	NA	NA	NA	NA	NA	NA	NA	NA	NA	NA	NA	NA	NA	NA	NA	NA	NA	NA	NA	NA
Corvus brachyrhynchos	American Crow	Aves	Passeriformes	Corvidae	Crows and jays	Corvus	brachyrhynchos	Corvus brachyrhynchos	22705990	NA	NA	NA	NA	NA	NA	NA	NA	NA	NA	NA	NA	NA	NA	NA	NA	NA	NA	NA	NA	NA	NA	NA	NA	NA	NA	NA	NA	NA	NA	NA	NA	NA	NA	NA	NA	NA	NA	NA	NA
Corvus capensis	Cape Crow	Aves	Passeriformes	Corvidae	Crows and jays	Corvus	capensis	Corvus capensis	22705978	NA	NA	NA	NA	NA	NA	NA	NA	NA	NA	NA	NA	NA	NA	NA	NA	NA	NA	NA	NA	NA	NA	NA	NA	NA	NA	NA	NA	NA	NA	NA	NA	NA	NA	NA	NA	NA	NA	NA	NA
Corvus caurinus	Northwestern Crow	Aves	Passeriformes	Corvidae	Crows and jays	Corvus	caurinus	Corvus caurinus	22705986	NA	NA	NA	NA	NA	NA	NA	NA	NA	NA	NA	NA	NA	NA	NA	NA	NA	NA	NA	NA	NA	NA	NA	NA	NA	NA	NA	NA	NA	NA	NA	NA	NA	NA	NA	NA	NA	NA	NA	NA
Corvus corax	Common Raven	Aves	Passeriformes	Corvidae	Crows and jays	Corvus	corax	Corvus corax	22706068	NA	NA	NA	NA	NA	NA	NA	NA	NA	NA	NA	NA	NA	NA	NA	NA	NA	NA	NA	NA	NA	NA	NA	NA	NA	NA	NA	NA	NA	NA	NA	NA	NA	NA	NA	NA	NA	NA	NA	NA
Corvus corone	Carrion Crow	Aves	Passeriformes	Corvidae	Crows and jays	Corvus	corone	Corvus cornix, Corvus corone	22706016	NA	NA	NA	NA	NA	NA	NA	NA	NA	NA	NA	II/B	NA	NA	NA	NA	NA	NA	NA	NA	NA	NA	NA	NA	NA	NA	NA	NA	NA	NA	NA	NA	NA	NA	NA	NA	NA	NA	NA	NA
Corvus coronoides	Australian Raven	Aves	Passeriformes	Corvidae	Crows and jays	Corvus	coronoides	Corvus coronoides	22706033	NA	NA	NA	NA	NA	NA	NA	NA	NA	NA	NA	NA	NA	NA	NA	NA	NA	NA	NA	NA	NA	NA	NA	NA	NA	NA	NA	NA	NA	NA	NA	NA	NA	NA	NA	NA	NA	NA	NA	NA
Corvus crassirostris	Thick-billed Raven	Aves	Passeriformes	Corvidae	Crows and jays	Corvus	crassirostris	Corvus crassirostris	22706081	NA	NA	NA	NA	NA	NA	NA	NA	NA	NA	NA	NA	NA	NA	NA	NA	NA	NA	NA	NA	NA	NA	NA	NA	NA	NA	NA	NA	NA	NA	NA	NA	NA	NA	NA	NA	NA	NA	NA	NA
Corvus cryptoleucus	Chihuahuan Raven	Aves	Passeriformes	Corvidae	Crows and jays	Corvus	cryptoleucus	Corvus cryptoleucus	22706055	NA	NA	NA	NA	NA	NA	NA	NA	NA	NA	NA	NA	NA	NA	NA	NA	NA	NA	NA	NA	NA	NA	NA	NA	NA	NA	NA	NA	NA	NA	NA	NA	NA	NA	NA	NA	NA	NA	NA	NA
Corvus dauuricus	Daurian Jackdaw	Aves	Passeriformes	Corvidae	Crows and jays	Corvus	dauuricus	Coloeus dauuricus	22705935	NA	NA	NA	NA	NA	NA	NA	NA	NA	NA	NA	NA	NA	NA	NA	NA	NA	NA	NA	NA	NA	NA	NA	NA	NA	NA	NA	NA	NA	NA	NA	NA	NA	NA	NA	NA	NA	NA	NA	NA
Corvus edithae	Somali Crow	Aves	Passeriformes	Corvidae	Crows and jays	Corvus	edithae	Corvus edithae	22732286	NA	NA	NA	NA	NA	NA	NA	NA	NA	NA	NA	NA	NA	NA	NA	NA	NA	NA	NA	NA	NA	NA	NA	NA	NA	NA	NA	NA	NA	NA	NA	NA	NA	NA	NA	NA	NA	NA	NA	NA
Corvus enca	Slender-billed Crow	Aves	Passeriformes	Corvidae	Crows and jays	Corvus	enca	Corvus enca	103727499	NA	NA	NA	NA	NA	NA	NA	NA	NA	NA	NA	NA	NA	NA	NA	NA	NA	NA	NA	NA	NA	NA	NA	NA	NA	NA	NA	NA	NA	NA	NA	NA	NA	NA	NA	NA	NA	NA	NA	NA
Corvus florensis	Flores Crow	Aves	Passeriformes	Corvidae	Crows and jays	Corvus	florensis	Corvus florensis	22705956	NA	NA	NA	NA	NA	NA	NA	NA	NA	NA	NA	NA	NA	NA	NA	NA	NA	NA	NA	NA	NA	NA	NA	NA	NA	NA	NA	NA	NA	NA	NA	NA	NA	NA	NA	NA	NA	NA	NA	NA
Corvus frugilegus	Rook	Aves	Passeriformes	Corvidae	Crows and jays	Corvus	frugilegus	Corvus frugilegus	22705983	NA	NA	NA	NA	NA	NA	NA	NA	NA	NA	NA	II/B	NA	NA	NA	NA	NA	NA	NA	NA	NA	NA	NA	NA	NA	NA	NA	NA	NA	NA	NA	NA	NA	NA	NA	NA	NA	NA	NA	NA
Corvus fuscicapillus	Brown-headed Crow	Aves	Passeriformes	Corvidae	Crows and jays	Corvus	fuscicapillus	Corvus fuscicapillus	22705972	NA	NA	NA	NA	NA	NA	NA	NA	NA	NA	NA	NA	NA	NA	NA	NA	NA	NA	NA	NA	NA	NA	NA	NA	NA	NA	NA	NA	NA	NA	NA	NA	NA	NA	NA	NA	NA	NA	NA	NA
Corvus hawaiiensis	Hawaiian Crow	Aves	Passeriformes	Corvidae	Crows and jays	Corvus	hawaiiensis	Corvus hawaiiensis	22706052	NA	NA	NA	NA	NA	NA	NA	NA	NA	NA	NA	NA	NA	NA	NA	NA	NA	NA	NA	NA	NA	NA	NA	NA	NA	NA	NA	NA	NA	NA	NA	NA	NA	NA	NA	NA	NA	NA	NA	NA
Corvus imparatus	Tamaulipas Crow	Aves	Passeriformes	Corvidae	Crows and jays	Corvus	imparatus	Corvus imparatus	22705996	NA	NA	NA	NA	NA	NA	NA	NA	NA	NA	NA	NA	NA	NA	NA	NA	NA	NA	NA	NA	NA	NA	NA	NA	NA	NA	NA	NA	NA	NA	NA	NA	NA	NA	NA	NA	NA	NA	NA	NA
Corvus insularis	Bismarck Crow	Aves	Passeriformes	Corvidae	Crows and jays	Corvus	insularis	Corvus insularis	103727573	NA	NA	NA	NA	NA	NA	NA	NA	NA	NA	NA	NA	NA	NA	NA	NA	NA	NA	NA	NA	NA	NA	NA	NA	NA	NA	NA	NA	NA	NA	NA	NA	NA	NA	NA	NA	NA	NA	NA	NA
Corvus jamaicensis	Jamaican Crow	Aves	Passeriformes	Corvidae	Crows and jays	Corvus	jamaicensis	Corvus jamaicensis	22706007	NA	NA	NA	NA	NA	NA	NA	NA	NA	NA	NA	NA	NA	NA	NA	NA	NA	NA	NA	NA	NA	NA	NA	NA	NA	NA	NA	NA	NA	NA	NA	NA	NA	NA	NA	NA	NA	NA	NA	NA
Corvus kubaryi	Mariana Crow	Aves	Passeriformes	Corvidae	Crows and jays	Corvus	kubaryi	Corvus kubaryi	22705959	NA	NA	NA	NA	NA	NA	NA	NA	NA	NA	NA	NA	NA	NA	NA	NA	NA	NA	NA	NA	NA	NA	NA	NA	NA	NA	NA	NA	NA	NA	NA	NA	NA	NA	NA	NA	NA	NA	NA	NA
Corvus leucognaphalus	White-necked Crow	Aves	Passeriformes	Corvidae	Crows and jays	Corvus	leucognaphalus	Corvus leucognaphalus	22706013	NA	NA	NA	NA	NA	NA	NA	NA	NA	NA	NA	NA	NA	NA	NA	NA	NA	NA	NA	NA	NA	NA	NA	NA	NA	NA	NA	NA	NA	NA	NA	NA	NA	NA	NA	NA	NA	NA	NA	NA
Corvus macrorhynchos	Large-billed Crow	Aves	Passeriformes	Corvidae	Crows and jays	Corvus	macrorhynchos	Corvus culminatus, Corvus levaillantii, Corvus macrorhynchos	103727590	NA	NA	NA	NA	NA	NA	NA	NA	NA	NA	NA	NA	NA	NA	NA	NA	NA	NA	NA	NA	NA	NA	NA	NA	NA	NA	NA	NA	NA	NA	NA	NA	NA	NA	NA	NA	NA	NA	NA	NA
Corvus meeki	Bougainville Crow	Aves	Passeriformes	Corvidae	Crows and jays	Corvus	meeki	Corvus meeki	22705966	NA	NA	NA	NA	NA	NA	NA	NA	NA	NA	NA	NA	NA	NA	NA	NA	NA	NA	NA	NA	NA	NA	NA	NA	NA	NA	NA	NA	NA	NA	NA	NA	NA	NA	NA	NA	NA	NA	NA	NA
Corvus mellori	Little Raven	Aves	Passeriformes	Corvidae	Crows and jays	Corvus	mellori	Corvus mellori	22706036	NA	NA	NA	NA	NA	NA	NA	NA	NA	NA	NA	NA	NA	NA	NA	NA	NA	NA	NA	NA	NA	NA	NA	NA	NA	NA	NA	NA	NA	NA	NA	NA	NA	NA	NA	NA	NA	NA	NA	NA
Corvus monedula	Eurasian Jackdaw	Aves	Passeriformes	Corvidae	Crows and jays	Corvus	monedula	Coloeus monedula	22705929	NA	NA	NA	NA	NA	NA	NA	NA	NA	NA	NA	II/B	NA	NA	NA	NA	NA	NA	NA	NA	NA	NA	NA	NA	NA	NA	NA	NA	NA	NA	NA	NA	NA	NA	NA	NA	NA	NA	NA	NA
Corvus moneduloides	New Caledonian Crow	Aves	Passeriformes	Corvidae	Crows and jays	Corvus	moneduloides	Corvus moneduloides	22705944	NA	NA	NA	NA	NA	NA	NA	NA	NA	NA	NA	NA	NA	NA	NA	NA	NA	NA	NA	NA	NA	NA	NA	NA	NA	NA	NA	NA	NA	NA	NA	NA	NA	NA	NA	NA	NA	NA	NA	NA
Corvus nasicus	Cuban Crow	Aves	Passeriformes	Corvidae	Crows and jays	Corvus	nasicus	Corvus nasicus	22706010	NA	NA	NA	NA	NA	NA	NA	NA	NA	NA	NA	NA	NA	NA	NA	NA	NA	NA	NA	NA	NA	NA	NA	NA	NA	NA	NA	NA	NA	NA	NA	NA	NA	NA	NA	NA	NA	NA	NA	NA
Corvus orru	Torresian Crow	Aves	Passeriformes	Corvidae	Crows and jays	Corvus	orru	Corvus orru	103727557	NA	NA	NA	NA	NA	NA	NA	NA	NA	NA	NA	NA	NA	NA	NA	NA	NA	NA	NA	NA	NA	NA	NA	NA	NA	NA	NA	NA	NA	NA	NA	NA	NA	NA	NA	NA	NA	NA	NA	NA
Corvus ossifragus	Fish Crow	Aves	Passeriformes	Corvidae	Crows and jays	Corvus	ossifragus	Corvus ossifragus	22705993	NA	NA	NA	NA	NA	NA	NA	NA	NA	NA	NA	NA	NA	NA	NA	NA	NA	NA	NA	NA	NA	NA	NA	NA	NA	NA	NA	NA	NA	NA	NA	NA	NA	NA	NA	NA	NA	NA	NA	NA
Corvus palmarum	Palm Crow	Aves	Passeriformes	Corvidae	Crows and jays	Corvus	palmarum	Corvus minutus, Corvus palmarum	22731517	NA	NA	NA	NA	NA	NA	NA	NA	NA	NA	NA	NA	NA	NA	NA	NA	NA	NA	NA	NA	NA	NA	NA	NA	NA	NA	NA	NA	NA	NA	NA	NA	NA	NA	NA	NA	NA	NA	NA	NA
Corvus pectoralis	Collared Crow	Aves	Passeriformes	Corvidae	Crows and jays	Corvus	pectoralis	Corvus torquatus	22706049	NA	NA	NA	NA	NA	NA	NA	NA	NA	NA	NA	NA	NA	NA	NA	NA	NA	NA	NA	NA	NA	NA	NA	NA	NA	NA	NA	NA	NA	NA	NA	NA	NA	NA	NA	NA	NA	NA	NA	NA
Corvus rhipidurus	Fan-tailed Raven	Aves	Passeriformes	Corvidae	Crows and jays	Corvus	rhipidurus	Corvus rhipidurus	22706073	NA	NA	NA	NA	NA	NA	NA	NA	NA	NA	NA	NA	NA	NA	NA	NA	NA	NA	NA	NA	NA	NA	NA	NA	NA	NA	NA	NA	NA	NA	NA	NA	NA	NA	NA	NA	NA	NA	NA	NA
Corvus ruficollis	Brown-necked Raven	Aves	Passeriformes	Corvidae	Crows and jays	Corvus	ruficollis	Corvus ruficollis	22706064	NA	NA	NA	NA	NA	NA	NA	NA	NA	NA	NA	NA	NA	NA	NA	NA	NA	NA	NA	NA	NA	NA	NA	NA	NA	NA	NA	NA	NA	NA	NA	NA	NA	NA	NA	NA	NA	NA	NA	NA
Corvus sinaloae	Sinaloa Crow	Aves	Passeriformes	Corvidae	Crows and jays	Corvus	sinaloae	Corvus sinaloae	22705999	NA	NA	NA	NA	NA	NA	NA	NA	NA	NA	NA	NA	NA	NA	NA	NA	NA	NA	NA	NA	NA	NA	NA	NA	NA	NA	NA	NA	NA	NA	NA	NA	NA	NA	NA	NA	NA	NA	NA	NA
Corvus splendens	House Crow	Aves	Passeriformes	Corvidae	Crows and jays	Corvus	splendens	Corvus splendens	22705938	NA	NA	NA	NA	NA	NA	NA	NA	NA	NA	NA	NA	NA	NA	NA	NA	NA	NA	NA	NA	NA	NA	NA	NA	NA	NA	NA	NA	NA	NA	NA	NA	NA	NA	NA	NA	NA	NA	NA	NA
Corvus tasmanicus	Forest Raven	Aves	Passeriformes	Corvidae	Crows and jays	Corvus	tasmanicus	Corvus tasmanicus	22733499	NA	NA	NA	NA	NA	NA	NA	NA	NA	NA	NA	NA	NA	NA	NA	NA	NA	NA	NA	NA	NA	NA	NA	NA	NA	NA	NA	NA	NA	NA	NA	NA	NA	NA	NA	NA	NA	NA	NA	NA
Corvus tristis	Grey Crow	Aves	Passeriformes	Corvidae	Crows and jays	Corvus	tristis	Corvus tristis	22705975	NA	NA	NA	NA	NA	NA	NA	NA	NA	NA	NA	NA	NA	NA	NA	NA	NA	NA	NA	NA	NA	NA	NA	NA	NA	NA	NA	NA	NA	NA	NA	NA	NA	NA	NA	NA	NA	NA	NA	NA
Corvus typicus	Piping Crow	Aves	Passeriformes	Corvidae	Crows and jays	Corvus	typicus	Corvus typicus	22705950	NA	NA	NA	NA	NA	NA	NA	NA	NA	NA	NA	NA	NA	NA	NA	NA	NA	NA	NA	NA	NA	NA	NA	NA	NA	NA	NA	NA	NA	NA	NA	NA	NA	NA	NA	NA	NA	NA	NA	NA
Corvus unicolor	Banggai Crow	Aves	Passeriformes	Corvidae	Crows and jays	Corvus	unicolor	Corvus unicolor	22705953	NA	NA	NA	NA	NA	NA	NA	NA	NA	NA	NA	NA	NA	NA	NA	NA	NA	NA	NA	NA	NA	NA	NA	NA	NA	NA	NA	NA	NA	NA	NA	NA	NA	NA	NA	NA	NA	NA	NA	NA
Corvus validus	Long-billed Crow	Aves	Passeriformes	Corvidae	Crows and jays	Corvus	validus	Corvus validus	22705963	NA	NA	NA	NA	NA	NA	NA	NA	NA	NA	NA	NA	NA	NA	NA	NA	NA	NA	NA	NA	NA	NA	NA	NA	NA	NA	NA	NA	NA	NA	NA	NA	NA	NA	NA	NA	NA	NA	NA	NA
Corvus violaceus	Violet Crow	Aves	Passeriformes	Corvidae	Crows and jays	Corvus	violaceus	Corvus violaceus	103727509	NA	NA	NA	NA	NA	NA	NA	NA	NA	NA	NA	NA	NA	NA	NA	NA	NA	NA	NA	NA	NA	NA	NA	NA	NA	NA	NA	NA	NA	NA	NA	NA	NA	NA	NA	NA	NA	NA	NA	NA
Corvus woodfordi	White-billed Crow	Aves	Passeriformes	Corvidae	Crows and jays	Corvus	woodfordi	Corvus woodfordi	22705969	NA	NA	NA	NA	NA	NA	NA	NA	NA	NA	NA	NA	NA	NA	NA	NA	NA	NA	NA	NA	NA	NA	NA	NA	NA	NA	NA	NA	NA	NA	NA	NA	NA	NA	NA	NA	NA	NA	NA	NA
Corydon sumatranus	Dusky Broadbill	Aves	Passeriformes	Eurylaimidae	Typical broadbills	Corydon	sumatranus	Corydon sumatranus	22698724	NA	NA	NA	NA	NA	NA	NA	NA	NA	NA	NA	NA	NA	NA	NA	NA	NA	NA	NA	NA	NA	NA	NA	NA	NA	NA	NA	NA	NA	NA	NA	NA	NA	NA	NA	NA	NA	NA	NA	NA
Corydospiza alaudina	Band-tailed Sierra-finch	Aves	Passeriformes	Thraupidae	Tanagers	Corydospiza	alaudina	Phrygilus alaudinus	22723110	NA	NA	NA	NA	NA	NA	NA	NA	NA	NA	NA	NA	NA	NA	NA	NA	NA	NA	NA	NA	NA	NA	NA	NA	NA	NA	NA	NA	NA	NA	NA	NA	NA	NA	NA	NA	NA	NA	NA	NA
Corydospiza carbonaria	Carbon Sierra-finch	Aves	Passeriformes	Thraupidae	Tanagers	Corydospiza	carbonaria	Phrygilus carbonarius	22723105	NA	NA	NA	NA	NA	NA	NA	NA	NA	NA	NA	NA	NA	NA	NA	NA	NA	NA	NA	NA	NA	NA	NA	NA	NA	NA	NA	NA	NA	NA	NA	NA	NA	NA	NA	NA	NA	NA	NA	NA
Coryphaspiza melanotis	Black-masked Finch	Aves	Passeriformes	Thraupidae	Tanagers	Coryphaspiza	melanotis	Coryphaspiza melanotis	22723039	NA	NA	NA	NA	NA	NA	NA	NA	NA	NA	NA	NA	NA	NA	NA	NA	NA	NA	NA	NA	NA	NA	NA	NA	NA	NA	NA	NA	NA	NA	NA	NA	NA	NA	NA	NA	NA	NA	NA	NA
Coryphistera alaudina	Lark-like Brushrunner	Aves	Passeriformes	Furnariidae	Ovenbirds	Coryphistera	alaudina	Coryphistera alaudina	22702664	NA	NA	NA	NA	NA	NA	NA	NA	NA	NA	NA	NA	NA	NA	NA	NA	NA	NA	NA	NA	NA	NA	NA	NA	NA	NA	NA	NA	NA	NA	NA	NA	NA	NA	NA	NA	NA	NA	NA	NA
Coryphospingus cucullatus	Red-crested Finch	Aves	Passeriformes	Thraupidae	Tanagers	Coryphospingus	cucullatus	Coryphospingus cucullatus	22723051	NA	NA	NA	NA	NA	NA	NA	NA	NA	NA	NA	NA	NA	NA	NA	NA	NA	NA	NA	NA	NA	NA	NA	NA	NA	NA	NA	NA	NA	NA	NA	NA	NA	NA	NA	NA	NA	NA	NA	NA
Coryphospingus pileatus	Pileated Finch	Aves	Passeriformes	Thraupidae	Tanagers	Coryphospingus	pileatus	Coryphospingus pileatus	22723047	NA	NA	NA	NA	NA	NA	NA	NA	NA	NA	NA	NA	NA	NA	NA	NA	NA	NA	NA	NA	NA	NA	NA	NA	NA	NA	NA	NA	NA	NA	NA	NA	NA	NA	NA	NA	NA	NA	NA	NA
Corythopis delalandi	Southern Antpipit	Aves	Passeriformes	Tyrannidae	Tyrant-flycatchers	Corythopis	delalandi	Corythopis delalandi	22699069	NA	NA	NA	NA	NA	NA	NA	NA	NA	NA	NA	NA	NA	NA	NA	NA	NA	NA	NA	NA	NA	NA	NA	NA	NA	NA	NA	NA	NA	NA	NA	NA	NA	NA	NA	NA	NA	NA	NA	NA
Corythopis torquatus	Ringed Antpipit	Aves	Passeriformes	Tyrannidae	Tyrant-flycatchers	Corythopis	torquatus	Corythopis torquatus	22699061	NA	NA	NA	NA	NA	NA	NA	NA	NA	NA	NA	NA	NA	NA	NA	NA	NA	NA	NA	NA	NA	NA	NA	NA	NA	NA	NA	NA	NA	NA	NA	NA	NA	NA	NA	NA	NA	NA	NA	NA
Cossypha albicapillus	White-crowned Robin-chat	Aves	Passeriformes	Muscicapidae	Old World flycatchers and chats	Cossypha	albicapillus	Cossypha albicapillus	22709853	NA	NA	NA	NA	NA	NA	NA	NA	NA	NA	NA	NA	NA	NA	NA	NA	NA	NA	NA	NA	NA	NA	NA	NA	NA	NA	NA	NA	NA	NA	NA	NA	NA	NA	NA	NA	NA	NA	NA	NA
Cossypha cyanocampter	Blue-shouldered Robin-chat	Aves	Passeriformes	Muscicapidae	Old World flycatchers and chats	Cossypha	cyanocampter	Cossypha cyanocampter	22709803	NA	NA	NA	NA	NA	NA	NA	NA	NA	NA	NA	NA	NA	NA	NA	NA	NA	NA	NA	NA	NA	NA	NA	NA	NA	NA	NA	NA	NA	NA	NA	NA	NA	NA	NA	NA	NA	NA	NA	NA
Cossypha dichroa	Chorister Robin-chat	Aves	Passeriformes	Muscicapidae	Old World flycatchers and chats	Cossypha	dichroa	Cossypha dichroa	22709834	NA	NA	NA	NA	NA	NA	CMS	II	Muscicapidae spp.	NA	NA	NA	NA	NA	NA	NA	NA	NA	NA	NA	NA	NA	NA	NA	NA	NA	NA	NA	NA	NA	NA	NA	NA	NA	NA	NA	NA	NA	NA	NA
Cossypha heinrichi	White-headed Robin-chat	Aves	Passeriformes	Muscicapidae	Old World flycatchers and chats	Cossypha	heinrichi	Cossypha heinrichi	22709840	NA	NA	NA	NA	NA	NA	NA	NA	NA	NA	NA	NA	NA	NA	NA	NA	NA	NA	NA	NA	NA	NA	NA	NA	NA	NA	NA	NA	NA	NA	NA	NA	NA	NA	NA	NA	NA	NA	NA	NA
Cossypha heuglini	White-browed Robin-chat	Aves	Passeriformes	Muscicapidae	Old World flycatchers and chats	Cossypha	heuglini	Cossypha heuglini	22709822	NA	NA	NA	NA	NA	NA	NA	NA	NA	NA	NA	NA	NA	NA	NA	NA	NA	NA	NA	NA	NA	NA	NA	NA	NA	NA	NA	NA	NA	NA	NA	NA	NA	NA	NA	NA	NA	NA	NA	NA
Cossypha natalensis	Red-capped Robin-chat	Aves	Passeriformes	Muscicapidae	Old World flycatchers and chats	Cossypha	natalensis	Cossypha natalensis	22709828	NA	NA	NA	NA	NA	NA	CMS	II	Muscicapidae spp.	NA	NA	NA	NA	NA	NA	NA	NA	NA	NA	NA	NA	NA	NA	NA	NA	NA	NA	NA	NA	NA	NA	NA	NA	NA	NA	NA	NA	NA	NA	NA
Cossypha niveicapilla	Snowy-crowned Robin-chat	Aves	Passeriformes	Muscicapidae	Old World flycatchers and chats	Cossypha	niveicapilla	Cossypha niveicapilla	22709847	NA	NA	NA	NA	NA	NA	NA	NA	NA	NA	NA	NA	NA	NA	NA	NA	NA	NA	NA	NA	NA	NA	NA	NA	NA	NA	NA	NA	NA	NA	NA	NA	NA	NA	NA	NA	NA	NA	NA	NA
Cossypha semirufa	Rüppell's Robin-Chat	Aves	Passeriformes	Muscicapidae	Old World flycatchers and chats	Cossypha	semirufa	Cossypha semirufa	22709815	NA	NA	NA	NA	NA	NA	NA	NA	NA	NA	NA	NA	NA	NA	NA	NA	NA	NA	NA	NA	NA	NA	NA	NA	NA	NA	NA	NA	NA	NA	NA	NA	NA	NA	NA	NA	NA	NA	NA	NA
Cossyphicula roberti	White-bellied Robin-chat	Aves	Passeriformes	Muscicapidae	Old World flycatchers and chats	Cossyphicula	roberti	Cossyphicula roberti	22709770	NA	NA	NA	NA	NA	NA	NA	NA	NA	NA	NA	NA	NA	NA	NA	NA	NA	NA	NA	NA	NA	NA	NA	NA	NA	NA	NA	NA	NA	NA	NA	NA	NA	NA	NA	NA	NA	NA	NA	NA
Cotinga amabilis	Lovely Cotinga	Aves	Passeriformes	Cotingidae	Cotingas	Cotinga	amabilis	Cotinga amabilis	22700871	NA	NA	NA	NA	NA	NA	NA	NA	NA	NA	NA	NA	NA	NA	NA	NA	NA	NA	NA	NA	NA	NA	NA	NA	NA	NA	NA	NA	NA	NA	NA	NA	NA	NA	NA	NA	NA	NA	NA	NA
Cotinga cayana	Spangled Cotinga	Aves	Passeriformes	Cotingidae	Cotingas	Cotinga	cayana	Cotinga cayana	22700891	NA	NA	NA	NA	NA	NA	NA	NA	NA	NA	NA	NA	NA	NA	NA	NA	NA	NA	NA	NA	NA	NA	NA	NA	NA	NA	NA	NA	NA	NA	NA	NA	NA	NA	NA	NA	NA	NA	NA	NA
Cotinga cotinga	Purple-breasted Cotinga	Aves	Passeriformes	Cotingidae	Cotingas	Cotinga	cotinga	Cotinga cotinga	22700883	NA	NA	NA	NA	NA	NA	NA	NA	NA	NA	NA	NA	NA	NA	NA	NA	NA	NA	NA	NA	NA	NA	NA	NA	NA	NA	NA	NA	NA	NA	NA	NA	NA	NA	NA	NA	NA	NA	NA	NA
Cotinga maculata	Banded Cotinga	Aves	Passeriformes	Cotingidae	Cotingas	Cotinga	maculata	Cotinga maculata	22700886	I	Cotinga maculata	I	Unchanged	NA	ADDITION	NA	NA	NA	A	Cotinga maculata	NA	NA	yes	FR	BR	NA	NA	NA	NA	NA	NA	NA	NA	NA	NA	NA	NA	NA	NA	NA	NA	NA	NA	NA	NA	NA	NA	NA	NA
Cotinga maynana	Plum-throated Cotinga	Aves	Passeriformes	Cotingidae	Cotingas	Cotinga	maynana	Cotinga maynana	22700880	NA	NA	NA	NA	NA	NA	NA	NA	NA	NA	NA	NA	NA	NA	NA	NA	NA	NA	NA	NA	NA	NA	NA	NA	NA	NA	NA	NA	NA	NA	NA	NA	NA	NA	NA	NA	NA	NA	NA	NA
Cotinga nattererii	Blue Cotinga	Aves	Passeriformes	Cotingidae	Cotingas	Cotinga	nattererii	Cotinga nattererii	22700877	NA	NA	NA	NA	NA	NA	NA	NA	NA	NA	NA	NA	NA	NA	NA	NA	NA	NA	NA	NA	NA	NA	NA	NA	NA	NA	NA	NA	NA	NA	NA	NA	NA	NA	NA	NA	NA	NA	NA	NA
Cotinga ridgwayi	Turquoise Cotinga	Aves	Passeriformes	Cotingidae	Cotingas	Cotinga	ridgwayi	Cotinga ridgwayi	22700874	NA	NA	NA	NA	NA	NA	NA	NA	NA	NA	NA	NA	NA	NA	NA	NA	NA	NA	NA	NA	NA	NA	NA	NA	NA	NA	NA	NA	NA	NA	NA	NA	NA	NA	NA	NA	NA	NA	NA	NA
Cracticus argenteus	Silver-backed Butcherbird	Aves	Passeriformes	Artamidae	Woodswallows and butcherbirds	Cracticus	argenteus	NA	103703525	NA	NA	NA	NA	NA	NA	NA	NA	NA	NA	NA	NA	NA	NA	NA	NA	NA	NA	NA	NA	NA	NA	NA	NA	NA	NA	NA	NA	NA	NA	NA	NA	NA	NA	NA	NA	NA	NA	NA	NA
Cracticus cassicus	Hooded Butcherbird	Aves	Passeriformes	Artamidae	Woodswallows and butcherbirds	Cracticus	cassicus	Cracticus cassicus	22706276	NA	NA	NA	NA	NA	NA	NA	NA	NA	NA	NA	NA	NA	NA	NA	NA	NA	NA	NA	NA	NA	NA	NA	NA	NA	NA	NA	NA	NA	NA	NA	NA	NA	NA	NA	NA	NA	NA	NA	NA
Cracticus louisiadensis	Tagula Butcherbird	Aves	Passeriformes	Artamidae	Woodswallows and butcherbirds	Cracticus	louisiadensis	Cracticus louisiadensis	22706279	NA	NA	NA	NA	NA	NA	NA	NA	NA	NA	NA	NA	NA	NA	NA	NA	NA	NA	NA	NA	NA	NA	NA	NA	NA	NA	NA	NA	NA	NA	NA	NA	NA	NA	NA	NA	NA	NA	NA	NA
Cracticus mentalis	Black-backed Butcherbird	Aves	Passeriformes	Artamidae	Woodswallows and butcherbirds	Cracticus	mentalis	Cracticus mentalis	22706270	NA	NA	NA	NA	NA	NA	NA	NA	NA	NA	NA	NA	NA	NA	NA	NA	NA	NA	NA	NA	NA	NA	NA	NA	NA	NA	NA	NA	NA	NA	NA	NA	NA	NA	NA	NA	NA	NA	NA	NA
Cracticus nigrogularis	Pied Butcherbird	Aves	Passeriformes	Artamidae	Woodswallows and butcherbirds	Cracticus	nigrogularis	Cracticus nigrogularis	22706282	NA	NA	NA	NA	NA	NA	NA	NA	NA	NA	NA	NA	NA	NA	NA	NA	NA	NA	NA	NA	NA	NA	NA	NA	NA	NA	NA	NA	NA	NA	NA	NA	NA	NA	NA	NA	NA	NA	NA	NA
Cracticus torquatus	Grey Butcherbird	Aves	Passeriformes	Artamidae	Woodswallows and butcherbirds	Cracticus	torquatus	Cracticus torquatus	103703460	NA	NA	NA	NA	NA	NA	NA	NA	NA	NA	NA	NA	NA	NA	NA	NA	NA	NA	NA	NA	NA	NA	NA	NA	NA	NA	NA	NA	NA	NA	NA	NA	NA	NA	NA	NA	NA	NA	NA	NA
Cranioleuca albicapilla	Creamy-crested Spinetail	Aves	Passeriformes	Furnariidae	Ovenbirds	Cranioleuca	albicapilla	Cranioleuca albicapilla	22702448	NA	NA	NA	NA	NA	NA	NA	NA	NA	NA	NA	NA	NA	NA	NA	NA	NA	NA	NA	NA	NA	NA	NA	NA	NA	NA	NA	NA	NA	NA	NA	NA	NA	NA	NA	NA	NA	NA	NA	NA
Cranioleuca albiceps	Light-crowned Spinetail	Aves	Passeriformes	Furnariidae	Ovenbirds	Cranioleuca	albiceps	Cranioleuca albiceps	22702441	NA	NA	NA	NA	NA	NA	NA	NA	NA	NA	NA	NA	NA	NA	NA	NA	NA	NA	NA	NA	NA	NA	NA	NA	NA	NA	NA	NA	NA	NA	NA	NA	NA	NA	NA	NA	NA	NA	NA	NA
Cranioleuca antisiensis	Line-cheeked Spinetail	Aves	Passeriformes	Furnariidae	Ovenbirds	Cranioleuca	antisiensis	Cranioleuca antisiensis	22702411	NA	NA	NA	NA	NA	NA	NA	NA	NA	NA	NA	NA	NA	NA	NA	NA	NA	NA	NA	NA	NA	NA	NA	NA	NA	NA	NA	NA	NA	NA	NA	NA	NA	NA	NA	NA	NA	NA	NA	NA
Cranioleuca baroni	Baron's Spinetail	Aves	Passeriformes	Furnariidae	Ovenbirds	Cranioleuca	baroni	Cranioleuca baroni	22729209	NA	NA	NA	NA	NA	NA	NA	NA	NA	NA	NA	NA	NA	NA	NA	NA	NA	NA	NA	NA	NA	NA	NA	NA	NA	NA	NA	NA	NA	NA	NA	NA	NA	NA	NA	NA	NA	NA	NA	NA
Cranioleuca berlepschi	Russet-mantled Softtail	Aves	Passeriformes	Furnariidae	Ovenbirds	Cranioleuca	berlepschi	Thripophaga berlepschi	22702591	NA	NA	NA	NA	NA	NA	NA	NA	NA	NA	NA	NA	NA	NA	NA	NA	NA	NA	NA	NA	NA	NA	NA	NA	NA	NA	NA	NA	NA	NA	NA	NA	NA	NA	NA	NA	NA	NA	NA	NA
Cranioleuca curtata	Ash-browed Spinetail	Aves	Passeriformes	Furnariidae	Ovenbirds	Cranioleuca	curtata	Cranioleuca curtata	22702420	NA	NA	NA	NA	NA	NA	NA	NA	NA	NA	NA	NA	NA	NA	NA	NA	NA	NA	NA	NA	NA	NA	NA	NA	NA	NA	NA	NA	NA	NA	NA	NA	NA	NA	NA	NA	NA	NA	NA	NA
Cranioleuca demissa	Tepui Spinetail	Aves	Passeriformes	Furnariidae	Ovenbirds	Cranioleuca	demissa	Cranioleuca demissa	22702423	NA	NA	NA	NA	NA	NA	NA	NA	NA	NA	NA	NA	NA	NA	NA	NA	NA	NA	NA	NA	NA	NA	NA	NA	NA	NA	NA	NA	NA	NA	NA	NA	NA	NA	NA	NA	NA	NA	NA	NA
Cranioleuca dissita	Coiba Spinetail	Aves	Passeriformes	Furnariidae	Ovenbirds	Cranioleuca	dissita	NA	22702451	NA	NA	NA	NA	NA	NA	NA	NA	NA	NA	NA	NA	NA	NA	NA	NA	NA	NA	NA	NA	NA	NA	NA	NA	NA	NA	NA	NA	NA	NA	NA	NA	NA	NA	NA	NA	NA	NA	NA	NA
Cranioleuca erythrops	Red-faced Spinetail	Aves	Passeriformes	Furnariidae	Ovenbirds	Cranioleuca	erythrops	Cranioleuca erythrops	22702408	NA	NA	NA	NA	NA	NA	NA	NA	NA	NA	NA	NA	NA	NA	NA	NA	NA	NA	NA	NA	NA	NA	NA	NA	NA	NA	NA	NA	NA	NA	NA	NA	NA	NA	NA	NA	NA	NA	NA	NA
Cranioleuca hellmayri	Streak-capped Spinetail	Aves	Passeriformes	Furnariidae	Ovenbirds	Cranioleuca	hellmayri	Cranioleuca hellmayri	22702426	NA	NA	NA	NA	NA	NA	NA	NA	NA	NA	NA	NA	NA	NA	NA	NA	NA	NA	NA	NA	NA	NA	NA	NA	NA	NA	NA	NA	NA	NA	NA	NA	NA	NA	NA	NA	NA	NA	NA	NA
Cranioleuca henricae	Bolivian Spinetail	Aves	Passeriformes	Furnariidae	Ovenbirds	Cranioleuca	henricae	Cranioleuca henricae	22724592	NA	NA	NA	NA	NA	NA	NA	NA	NA	NA	NA	NA	NA	NA	NA	NA	NA	NA	NA	NA	NA	NA	NA	NA	NA	NA	NA	NA	NA	NA	NA	NA	NA	NA	NA	NA	NA	NA	NA	NA
Cranioleuca marcapatae	Marcapata Spinetail	Aves	Passeriformes	Furnariidae	Ovenbirds	Cranioleuca	marcapatae	Cranioleuca marcapatae	103674421	NA	NA	NA	NA	NA	NA	NA	NA	NA	NA	NA	NA	NA	NA	NA	NA	NA	NA	NA	NA	NA	NA	NA	NA	NA	NA	NA	NA	NA	NA	NA	NA	NA	NA	NA	NA	NA	NA	NA	NA
Cranioleuca muelleri	Scaled Spinetail	Aves	Passeriformes	Furnariidae	Ovenbirds	Cranioleuca	muelleri	Cranioleuca muelleri	22702461	NA	NA	NA	NA	NA	NA	NA	NA	NA	NA	NA	NA	NA	NA	NA	NA	NA	NA	NA	NA	NA	NA	NA	NA	NA	NA	NA	NA	NA	NA	NA	NA	NA	NA	NA	NA	NA	NA	NA	NA
Cranioleuca obsoleta	Olive Spinetail	Aves	Passeriformes	Furnariidae	Ovenbirds	Cranioleuca	obsoleta	Cranioleuca obsoleta	22702435	NA	NA	NA	NA	NA	NA	NA	NA	NA	NA	NA	NA	NA	NA	NA	NA	NA	NA	NA	NA	NA	NA	NA	NA	NA	NA	NA	NA	NA	NA	NA	NA	NA	NA	NA	NA	NA	NA	NA	NA
Cranioleuca pallida	Pallid Spinetail	Aves	Passeriformes	Furnariidae	Ovenbirds	Cranioleuca	pallida	Cranioleuca pallida	22702417	NA	NA	NA	NA	NA	NA	NA	NA	NA	NA	NA	NA	NA	NA	NA	NA	NA	NA	NA	NA	NA	NA	NA	NA	NA	NA	NA	NA	NA	NA	NA	NA	NA	NA	NA	NA	NA	NA	NA	NA
Cranioleuca pyrrhophia	Stripe-crowned Spinetail	Aves	Passeriformes	Furnariidae	Ovenbirds	Cranioleuca	pyrrhophia	Cranioleuca pyrrhophia	22702432	NA	NA	NA	NA	NA	NA	NA	NA	NA	NA	NA	NA	NA	NA	NA	NA	NA	NA	NA	NA	NA	NA	NA	NA	NA	NA	NA	NA	NA	NA	NA	NA	NA	NA	NA	NA	NA	NA	NA	NA
Cranioleuca semicinerea	Grey-headed Spinetail	Aves	Passeriformes	Furnariidae	Ovenbirds	Cranioleuca	semicinerea	Cranioleuca semicinerea	22702444	NA	NA	NA	NA	NA	NA	NA	NA	NA	NA	NA	NA	NA	NA	NA	NA	NA	NA	NA	NA	NA	NA	NA	NA	NA	NA	NA	NA	NA	NA	NA	NA	NA	NA	NA	NA	NA	NA	NA	NA
Cranioleuca subcristata	Crested Spinetail	Aves	Passeriformes	Furnariidae	Ovenbirds	Cranioleuca	subcristata	Cranioleuca subcristata	22702429	NA	NA	NA	NA	NA	NA	NA	NA	NA	NA	NA	NA	NA	NA	NA	NA	NA	NA	NA	NA	NA	NA	NA	NA	NA	NA	NA	NA	NA	NA	NA	NA	NA	NA	NA	NA	NA	NA	NA	NA
Cranioleuca sulphurifera	Sulphur-throated Spinetail	Aves	Passeriformes	Furnariidae	Ovenbirds	Cranioleuca	sulphurifera	Cranioleuca sulphurifera	22702467	NA	NA	NA	NA	NA	NA	NA	NA	NA	NA	NA	NA	NA	NA	NA	NA	NA	NA	NA	NA	NA	NA	NA	NA	NA	NA	NA	NA	NA	NA	NA	NA	NA	NA	NA	NA	NA	NA	NA	NA
Cranioleuca vulpecula	Parker's Spinetail	Aves	Passeriformes	Furnariidae	Ovenbirds	Cranioleuca	vulpecula	Cranioleuca vulpecula	22733869	NA	NA	NA	NA	NA	NA	NA	NA	NA	NA	NA	NA	NA	NA	NA	NA	NA	NA	NA	NA	NA	NA	NA	NA	NA	NA	NA	NA	NA	NA	NA	NA	NA	NA	NA	NA	NA	NA	NA	NA
Cranioleuca vulpina	Rusty-backed Spinetail	Aves	Passeriformes	Furnariidae	Ovenbirds	Cranioleuca	vulpina	Cranioleuca vulpina	103674933	NA	NA	NA	NA	NA	NA	NA	NA	NA	NA	NA	NA	NA	NA	NA	NA	NA	NA	NA	NA	NA	NA	NA	NA	NA	NA	NA	NA	NA	NA	NA	NA	NA	NA	NA	NA	NA	NA	NA	NA
Cranioleuca weskei	Vilcabamba Spinetail	Aves	Passeriformes	Furnariidae	Ovenbirds	Cranioleuca	weskei	NA	103674478	NA	NA	NA	NA	NA	NA	NA	NA	NA	NA	NA	NA	NA	NA	NA	NA	NA	NA	NA	NA	NA	NA	NA	NA	NA	NA	NA	NA	NA	NA	NA	NA	NA	NA	NA	NA	NA	NA	NA	NA
Crateroscelis murina	Rusty Mouse-warbler	Aves	Passeriformes	Acanthizidae	Thornbills	Crateroscelis	murina	Crateroscelis murina	22704523	NA	NA	NA	NA	NA	NA	NA	NA	NA	NA	NA	NA	NA	NA	NA	NA	NA	NA	NA	NA	NA	NA	NA	NA	NA	NA	NA	NA	NA	NA	NA	NA	NA	NA	NA	NA	NA	NA	NA	NA
Crateroscelis nigrorufa	Bicoloured Mouse-warbler	Aves	Passeriformes	Acanthizidae	Thornbills	Crateroscelis	nigrorufa	Crateroscelis nigrorufa	22704527	NA	NA	NA	NA	NA	NA	NA	NA	NA	NA	NA	NA	NA	NA	NA	NA	NA	NA	NA	NA	NA	NA	NA	NA	NA	NA	NA	NA	NA	NA	NA	NA	NA	NA	NA	NA	NA	NA	NA	NA
Crateroscelis robusta	Mountain Mouse-warbler	Aves	Passeriformes	Acanthizidae	Thornbills	Crateroscelis	robusta	Crateroscelis robusta	22704532	NA	NA	NA	NA	NA	NA	NA	NA	NA	NA	NA	NA	NA	NA	NA	NA	NA	NA	NA	NA	NA	NA	NA	NA	NA	NA	NA	NA	NA	NA	NA	NA	NA	NA	NA	NA	NA	NA	NA	NA
Creatophora cinerea	Wattled Starling	Aves	Passeriformes	Sturnidae	Starlings	Creatophora	cinerea	Creatophora cinerea	22710832	NA	NA	NA	NA	NA	NA	NA	NA	NA	NA	NA	NA	NA	NA	NA	NA	NA	NA	NA	NA	NA	NA	NA	NA	NA	NA	NA	NA	NA	NA	NA	NA	NA	NA	NA	NA	NA	NA	NA	NA
Creurgops dentatus	Slaty Tanager	Aves	Passeriformes	Thraupidae	Tanagers	Creurgops	dentatus	Creurgops dentatus	22722366	NA	NA	NA	NA	NA	NA	NA	NA	NA	NA	NA	NA	NA	NA	NA	NA	NA	NA	NA	NA	NA	NA	NA	NA	NA	NA	NA	NA	NA	NA	NA	NA	NA	NA	NA	NA	NA	NA	NA	NA
Creurgops verticalis	Rufous-crested Tanager	Aves	Passeriformes	Thraupidae	Tanagers	Creurgops	verticalis	Creurgops verticalis	22722363	NA	NA	NA	NA	NA	NA	NA	NA	NA	NA	NA	NA	NA	NA	NA	NA	NA	NA	NA	NA	NA	NA	NA	NA	NA	NA	NA	NA	NA	NA	NA	NA	NA	NA	NA	NA	NA	NA	NA	NA
Criniger barbatus	Western Bearded Greenbul	Aves	Passeriformes	Pycnonotidae	Bulbuls	Criniger	barbatus	Criniger barbatus	22713109	NA	NA	NA	NA	NA	NA	NA	NA	NA	NA	NA	NA	NA	NA	NA	NA	NA	NA	NA	NA	NA	NA	NA	NA	NA	NA	NA	NA	NA	NA	NA	NA	NA	NA	NA	NA	NA	NA	NA	NA
Criniger calurus	Red-tailed Greenbul	Aves	Passeriformes	Pycnonotidae	Bulbuls	Criniger	calurus	Criniger calurus	22713120	NA	NA	NA	NA	NA	NA	NA	NA	NA	NA	NA	NA	NA	NA	NA	NA	NA	NA	NA	NA	NA	NA	NA	NA	NA	NA	NA	NA	NA	NA	NA	NA	NA	NA	NA	NA	NA	NA	NA	NA
Criniger chloronotus	Eastern Bearded Greenbul	Aves	Passeriformes	Pycnonotidae	Bulbuls	Criniger	chloronotus	Criniger chloronotus	22713115	NA	NA	NA	NA	NA	NA	NA	NA	NA	NA	NA	NA	NA	NA	NA	NA	NA	NA	NA	NA	NA	NA	NA	NA	NA	NA	NA	NA	NA	NA	NA	NA	NA	NA	NA	NA	NA	NA	NA	NA
Criniger ndussumensis	White-bearded Greenbul	Aves	Passeriformes	Pycnonotidae	Bulbuls	Criniger	ndussumensis	Criniger ndussumensis	22713131	NA	NA	NA	NA	NA	NA	NA	NA	NA	NA	NA	NA	NA	NA	NA	NA	NA	NA	NA	NA	NA	NA	NA	NA	NA	NA	NA	NA	NA	NA	NA	NA	NA	NA	NA	NA	NA	NA	NA	NA
Criniger olivaceus	Yellow-bearded Greenbul	Aves	Passeriformes	Pycnonotidae	Bulbuls	Criniger	olivaceus	Criniger olivaceus	22713125	NA	NA	NA	NA	NA	NA	NA	NA	NA	NA	NA	NA	NA	NA	NA	NA	NA	NA	NA	NA	NA	NA	NA	NA	NA	NA	NA	NA	NA	NA	NA	NA	NA	NA	NA	NA	NA	NA	NA	NA
Crithagra albogularis	White-throated Canary	Aves	Passeriformes	Fringillidae	Finches	Crithagra	albogularis	Crithagra albogularis	22720210	NA	NA	NA	NA	NA	NA	NA	NA	NA	NA	NA	NA	NA	NA	NA	NA	NA	NA	NA	NA	NA	NA	NA	NA	NA	NA	NA	NA	NA	NA	NA	NA	NA	NA	NA	NA	NA	NA	NA	NA
Crithagra ankoberensis	Ankober Serin	Aves	Passeriformes	Fringillidae	Finches	Crithagra	ankoberensis	Crithagra ankoberensis	22720246	NA	NA	NA	NA	NA	NA	NA	NA	NA	NA	NA	NA	NA	NA	NA	NA	NA	NA	NA	NA	NA	NA	NA	NA	NA	NA	NA	NA	NA	NA	NA	NA	NA	NA	NA	NA	NA	NA	NA	NA
Crithagra atrogularis	Black-throated Canary	Aves	Passeriformes	Fringillidae	Finches	Crithagra	atrogularis	Crithagra atrogularis	22731333	NA	NA	NA	NA	NA	NA	NA	NA	NA	NA	NA	NA	NA	NA	NA	NA	NA	NA	NA	NA	NA	NA	NA	NA	NA	NA	NA	NA	NA	NA	NA	NA	NA	NA	NA	NA	NA	NA	NA	NA
Crithagra buchanani	Southern Grosbeak-canary	Aves	Passeriformes	Fringillidae	Finches	Crithagra	buchanani	Crithagra buchanani	22720191	NA	NA	NA	NA	NA	NA	NA	NA	NA	NA	NA	NA	NA	NA	NA	NA	NA	NA	NA	NA	NA	NA	NA	NA	NA	NA	NA	NA	NA	NA	NA	NA	NA	NA	NA	NA	NA	NA	NA	NA
Crithagra burtoni	Thick-billed Seedeater	Aves	Passeriformes	Fringillidae	Finches	Crithagra	burtoni	Crithagra burtoni	22720267	NA	NA	NA	NA	NA	NA	NA	NA	NA	NA	NA	NA	NA	NA	NA	NA	NA	NA	NA	NA	NA	NA	NA	NA	NA	NA	NA	NA	NA	NA	NA	NA	NA	NA	NA	NA	NA	NA	NA	NA
Crithagra canicapilla	West African Seedeater	Aves	Passeriformes	Fringillidae	Finches	Crithagra	canicapilla	Crithagra canicapilla	103761640	NA	NA	NA	NA	NA	NA	NA	NA	NA	NA	NA	NA	NA	NA	NA	NA	NA	NA	NA	NA	NA	NA	NA	NA	NA	NA	NA	NA	NA	NA	NA	NA	NA	NA	NA	NA	NA	NA	NA	NA
Crithagra capistrata	Black-faced Canary	Aves	Passeriformes	Fringillidae	Finches	Crithagra	capistrata	Crithagra capistrata	22720105	NA	NA	NA	NA	NA	NA	NA	NA	NA	NA	NA	NA	NA	NA	NA	NA	NA	NA	NA	NA	NA	NA	NA	NA	NA	NA	NA	NA	NA	NA	NA	NA	NA	NA	NA	NA	NA	NA	NA	NA
Crithagra citrinelloides	Abyssinian Citril	Aves	Passeriformes	Fringillidae	Finches	Crithagra	citrinelloides	Crithagra citrinelloides	22720084	NA	NA	NA	NA	NA	NA	NA	NA	NA	D	Serinus citrinelloides hypostictus	NA	NA	yes	DE	TZ	NA	NA	NA	NA	NA	NA	NA	NA	NA	NA	NA	NA	NA	NA	NA	NA	NA	NA	NA	yes	NA	NA	NA	NA
Crithagra citrinipectus	Lemon-breasted Canary	Aves	Passeriformes	Fringillidae	Finches	Crithagra	citrinipectus	Crithagra citrinipectus	22720176	NA	NA	NA	NA	NA	NA	NA	NA	NA	NA	NA	NA	NA	NA	NA	NA	NA	NA	NA	NA	NA	NA	NA	NA	NA	NA	NA	NA	NA	NA	NA	NA	NA	NA	NA	NA	NA	NA	NA	NA
Crithagra concolor	Sao Tome Grosbeak	Aves	Passeriformes	Fringillidae	Finches	Crithagra	concolor	Crithagra concolor	22720310	NA	NA	NA	NA	NA	NA	NA	NA	NA	NA	NA	NA	NA	NA	NA	NA	NA	NA	NA	NA	NA	NA	NA	NA	NA	NA	NA	NA	NA	NA	NA	NA	NA	NA	NA	NA	NA	NA	NA	NA
Crithagra donaldsoni	Northern Grosbeak-canary	Aves	Passeriformes	Fringillidae	Finches	Crithagra	donaldsoni	Crithagra donaldsoni	22720185	NA	NA	NA	NA	NA	NA	NA	NA	NA	NA	NA	NA	NA	NA	NA	NA	NA	NA	NA	NA	NA	NA	NA	NA	NA	NA	NA	NA	NA	NA	NA	NA	NA	NA	NA	NA	NA	NA	NA	NA
Crithagra dorsostriata	White-bellied Canary	Aves	Passeriformes	Fringillidae	Finches	Crithagra	dorsostriata	Crithagra dorsostriata	22720197	NA	NA	NA	NA	NA	NA	NA	NA	NA	NA	NA	NA	NA	NA	NA	NA	NA	NA	NA	NA	NA	NA	NA	NA	NA	NA	NA	NA	NA	NA	NA	NA	NA	NA	NA	NA	NA	NA	NA	NA
Crithagra flavigula	Yellow-throated Seedeater	Aves	Passeriformes	Fringillidae	Finches	Crithagra	flavigula	Crithagra flavigula	22720127	NA	NA	NA	NA	NA	NA	NA	NA	NA	NA	NA	NA	NA	NA	NA	NA	NA	NA	NA	NA	NA	NA	NA	NA	NA	NA	NA	NA	NA	NA	NA	NA	NA	NA	NA	NA	NA	NA	NA	NA
Crithagra flaviventris	Yellow Canary	Aves	Passeriformes	Fringillidae	Finches	Crithagra	flaviventris	Crithagra flaviventris	22720201	NA	NA	NA	NA	NA	NA	NA	NA	NA	NA	NA	NA	NA	NA	NA	NA	NA	NA	NA	NA	NA	NA	NA	NA	NA	NA	NA	NA	NA	NA	NA	NA	NA	NA	NA	NA	NA	NA	NA	NA
Crithagra frontalis	Yellow-browed Citril	Aves	Passeriformes	Fringillidae	Finches	Crithagra	frontalis	Crithagra frontalis	22720091	NA	NA	NA	NA	NA	NA	NA	NA	NA	NA	NA	NA	NA	NA	NA	NA	NA	NA	NA	NA	NA	NA	NA	NA	NA	NA	NA	NA	NA	NA	NA	NA	NA	NA	NA	NA	NA	NA	NA	NA
Crithagra gularis	Streaky-headed Seedeater	Aves	Passeriformes	Fringillidae	Finches	Crithagra	gularis	Crithagra gularis	103762276	NA	NA	NA	Delisted	Ghana	DELETION	NA	NA	NA	NA	NA	NA	NA	yes	NL,BE,ZA,DE,IT,TW,PT,US,BR,HK	MZ,TZ,CD,BW,SN,GN,BE,CM,NG,UG,MW	NA	NA	NA	NA	NA	NA	NA	NA	NA	NA	NA	NA	NA	NA	NA	NA	NA	NA	NA	yes	feathers,specimens	2	Scientific	1
Crithagra hyposticta	East African Citril	Aves	Passeriformes	Fringillidae	Finches	Crithagra	hyposticta	Crithagra hyposticta	22720098	NA	NA	NA	NA	NA	NA	NA	NA	NA	NA	NA	NA	NA	NA	NA	NA	NA	NA	NA	NA	NA	NA	NA	NA	NA	NA	NA	NA	NA	NA	NA	NA	NA	NA	NA	NA	NA	NA	NA	NA
Crithagra koliensis	Papyrus Canary	Aves	Passeriformes	Fringillidae	Finches	Crithagra	koliensis	Crithagra koliensis	22720109	NA	NA	NA	NA	NA	NA	NA	NA	NA	NA	NA	NA	NA	NA	NA	NA	NA	NA	NA	NA	NA	NA	NA	NA	NA	NA	NA	NA	NA	NA	NA	NA	NA	NA	NA	NA	NA	NA	NA	NA
Crithagra leucoptera	Protea Canary	Aves	Passeriformes	Fringillidae	Finches	Crithagra	leucoptera	Crithagra leucoptera	22720283	NA	NA	NA	NA	NA	NA	NA	NA	NA	NA	NA	NA	NA	NA	NA	NA	NA	NA	NA	NA	NA	NA	NA	NA	NA	NA	NA	NA	NA	NA	NA	NA	NA	NA	NA	NA	NA	NA	NA	NA
Crithagra leucopygia	White-rumped Seedeater	Aves	Passeriformes	Fringillidae	Finches	Crithagra	leucopygia	Crithagra leucopygia	22720117	NA	NA	NA	Delisted	Ghana	DELETION	NA	NA	NA	NA	NA	NA	NA	yes	FR,TN,CZ,BE,IT,ES,BR,BH,XX,NL,DK,GB,SN,ZA,SG,PT,CH,US,HK,AE,DE,AT,SA,RU,SE,MT,JP,KW,LU,GN,MY,PK,RE,PL,TH,NA,MX,GR,HU,LT,QA,MA,BN,MC,MR,CY	ML,SN,ES,CA,BE,GN,GH,CI,TZ,NG,SG,SE,LR,CM,ZA,BJ,FR,XX,GB,TG,NL	NA	0	NA	NA	NA	NA	NA	NA	NA	3028	NA	NA	NA	NA	NA	NA	yes	KW,US	SN	yes	live,specimens	2	Commercial,Scientific	2
Crithagra melanochroa	Kipengere Seedeater	Aves	Passeriformes	Fringillidae	Finches	Crithagra	melanochroa	Crithagra melanochroa	22720278	NA	NA	NA	NA	NA	NA	NA	NA	NA	NA	NA	NA	NA	NA	NA	NA	NA	NA	NA	NA	NA	NA	NA	NA	NA	NA	NA	NA	NA	NA	NA	NA	NA	NA	NA	NA	NA	NA	NA	NA
Crithagra menachensis	Yemen Serin	Aves	Passeriformes	Fringillidae	Finches	Crithagra	menachensis	Crithagra menachensis	22720241	NA	NA	NA	NA	NA	NA	NA	NA	NA	NA	NA	NA	NA	NA	NA	NA	NA	NA	NA	NA	NA	NA	NA	NA	NA	NA	NA	NA	NA	NA	NA	NA	NA	NA	NA	NA	NA	NA	NA	NA
Crithagra mennelli	Black-eared Seedeater	Aves	Passeriformes	Fringillidae	Finches	Crithagra	mennelli	Crithagra mennelli	22720231	NA	NA	NA	NA	NA	NA	NA	NA	NA	NA	NA	NA	NA	NA	NA	NA	NA	NA	NA	NA	NA	NA	NA	NA	NA	NA	NA	NA	NA	NA	NA	NA	NA	NA	NA	NA	NA	NA	NA	NA
Crithagra mozambica	Yellow-fronted Canary	Aves	Passeriformes	Fringillidae	Finches	Crithagra	mozambica	Crithagra mozambica	22720181	NA	NA	NA	Delisted	Ghana	DELETION	NA	NA	NA	NA	NA	NA	NA	yes	NL,HK,TN,BH,SG,ES,CH,PT,SA,DE,BR,US,DK,CZ,GB,SE,BE,IL,FR,IT,CA,JP,MY,MT,HU,XX,NO,YU,KW,PK,AT,AE,CN,TH,QA,XV,LB,LR,PL,ML,TR,RE,BW,ZA,NE,PH,BB,BS,TT,GR,ID,MC,MX,CY,IS,PY,AR,LY,GN,SY,RU,MA,TW,MR,NZ,BN,SN,CO,LT,CS	TZ,MZ,ML,GN,SN,ES,CA,UG,LR,CZ,CM,NG,TG,GH,US,ZW,BW,CI,DK,BE,ZA,GW,MW,NL,FR,CY,SL,CH,GB,XX,ET,SE,SG,MU,CF,GM,CD,NE,BJ	338	0	NA	NA	NA	NA	NA	NA	1660	33078	NA	NA	NA	NA	NA	NA	yes	IL,HK,BH,KW,PK,AE,JP,MY,US,XX,CS	CZ,MZ,ZA,ES,SN,GN,CM	yes	live,specimens,feathers	3	Commercial,Hunting trophy,Scientific,Unknown,Breeding in captivity	5
Crithagra reichardi	Reichard's Seedeater	Aves	Passeriformes	Fringillidae	Finches	Crithagra	reichardi	Crithagra reichardi	103761856	NA	NA	NA	NA	NA	NA	NA	NA	NA	NA	NA	NA	NA	NA	NA	NA	NA	NA	NA	NA	NA	NA	NA	NA	NA	NA	NA	NA	NA	NA	NA	NA	NA	NA	NA	NA	NA	NA	NA	NA
Crithagra reichenowi	Reichenow's Seedeater	Aves	Passeriformes	Fringillidae	Finches	Crithagra	reichenowi	Crithagra reichenowi	22720154	NA	NA	NA	NA	NA	NA	NA	NA	NA	NA	NA	NA	NA	NA	NA	NA	NA	NA	NA	NA	NA	NA	NA	NA	NA	NA	NA	NA	NA	NA	NA	NA	NA	NA	NA	NA	NA	NA	NA	NA
Crithagra rothschildi	Arabian Serin	Aves	Passeriformes	Fringillidae	Finches	Crithagra	rothschildi	Crithagra rothschildi	22720122	NA	NA	NA	NA	NA	NA	NA	NA	NA	NA	NA	NA	NA	NA	NA	NA	NA	NA	NA	NA	NA	NA	NA	NA	NA	NA	NA	NA	NA	NA	NA	NA	NA	NA	NA	NA	NA	NA	NA	NA
Crithagra rufobrunnea	Principe Seedeater	Aves	Passeriformes	Fringillidae	Finches	Crithagra	rufobrunnea	Crithagra rufobrunnea	22720272	NA	NA	NA	NA	NA	NA	NA	NA	NA	NA	NA	NA	NA	NA	NA	NA	NA	NA	NA	NA	NA	NA	NA	NA	NA	NA	NA	NA	NA	NA	NA	NA	NA	NA	NA	NA	NA	NA	NA	NA
Crithagra scotops	Forest Canary	Aves	Passeriformes	Fringillidae	Finches	Crithagra	scotops	Crithagra scotops	22720113	NA	NA	NA	NA	NA	NA	NA	NA	NA	NA	NA	NA	NA	NA	NA	NA	NA	NA	NA	NA	NA	NA	NA	NA	NA	NA	NA	NA	NA	NA	NA	NA	NA	NA	NA	NA	NA	NA	NA	NA
Crithagra striatipectus	Stripe-breasted Seedeater	Aves	Passeriformes	Fringillidae	Finches	Crithagra	striatipectus	NA	103761521	NA	NA	NA	NA	NA	NA	NA	NA	NA	NA	NA	NA	NA	NA	NA	NA	NA	NA	NA	NA	NA	NA	NA	NA	NA	NA	NA	NA	NA	NA	NA	NA	NA	NA	NA	NA	NA	NA	NA	NA
Crithagra striolata	Streaky Seedeater	Aves	Passeriformes	Fringillidae	Finches	Crithagra	striolata	Crithagra striolata, Crithagra whytii	22731359	NA	NA	NA	NA	NA	NA	NA	NA	NA	NA	NA	NA	NA	NA	NA	NA	NA	NA	NA	NA	NA	NA	NA	NA	NA	NA	NA	NA	NA	NA	NA	NA	NA	NA	NA	NA	NA	NA	NA	NA
Crithagra sulphurata	Brimstone Canary	Aves	Passeriformes	Fringillidae	Finches	Crithagra	sulphurata	Crithagra sulphurata	22720205	NA	NA	NA	NA	NA	NA	NA	NA	NA	NA	NA	NA	NA	NA	NA	NA	NA	NA	NA	NA	NA	NA	NA	NA	NA	NA	NA	NA	NA	NA	NA	NA	NA	NA	NA	NA	NA	NA	NA	NA
Crithagra symonsi	Drakensberg Siskin	Aves	Passeriformes	Fringillidae	Finches	Crithagra	symonsi	Crithagra symonsi	22720292	NA	NA	NA	NA	NA	NA	NA	NA	NA	NA	NA	NA	NA	NA	NA	NA	NA	NA	NA	NA	NA	NA	NA	NA	NA	NA	NA	NA	NA	NA	NA	NA	NA	NA	NA	NA	NA	NA	NA	NA
Crithagra totta	Cape Siskin	Aves	Passeriformes	Fringillidae	Finches	Crithagra	totta	Crithagra totta	22720288	NA	NA	NA	NA	NA	NA	NA	NA	NA	NA	NA	NA	NA	NA	NA	NA	NA	NA	NA	NA	NA	NA	NA	NA	NA	NA	NA	NA	NA	NA	NA	NA	NA	NA	NA	NA	NA	NA	NA	NA
Crithagra tristriata	Brown-rumped Seedeater	Aves	Passeriformes	Fringillidae	Finches	Crithagra	tristriata	Crithagra tristriata	22720236	NA	NA	NA	NA	NA	NA	NA	NA	NA	NA	NA	NA	NA	NA	NA	NA	NA	NA	NA	NA	NA	NA	NA	NA	NA	NA	NA	NA	NA	NA	NA	NA	NA	NA	NA	NA	NA	NA	NA	NA
Crithagra xantholaema	Salvadori's Seedeater	Aves	Passeriformes	Fringillidae	Finches	Crithagra	xantholaema	Crithagra xantholaema	22720132	NA	NA	NA	NA	NA	NA	NA	NA	NA	NA	NA	NA	NA	NA	NA	NA	NA	NA	NA	NA	NA	NA	NA	NA	NA	NA	NA	NA	NA	NA	NA	NA	NA	NA	NA	NA	NA	NA	NA	NA
Crithagra xanthopygia	Yellow-rumped Seedeater	Aves	Passeriformes	Fringillidae	Finches	Crithagra	xanthopygia	Crithagra xanthopygia	22720147	NA	NA	NA	NA	NA	NA	NA	NA	NA	NA	NA	NA	NA	NA	NA	NA	NA	NA	NA	NA	NA	NA	NA	NA	NA	NA	NA	NA	NA	NA	NA	NA	NA	NA	NA	NA	NA	NA	NA	NA
Crossleyia tenebrosa	Dusky Tetraka	Aves	Passeriformes	Bernieridae	Tetrakas	Crossleyia	tenebrosa	Xanthomixis tenebrosa	22713021	NA	NA	NA	NA	NA	NA	NA	NA	NA	NA	NA	NA	NA	NA	NA	NA	NA	NA	NA	NA	NA	NA	NA	NA	NA	NA	NA	NA	NA	NA	NA	NA	NA	NA	NA	NA	NA	NA	NA	NA
Crossleyia xanthophrys	Madagascar Yellowbrow	Aves	Passeriformes	Bernieridae	Tetrakas	Crossleyia	xanthophrys	Crossleyia xanthophrys	22716767	NA	NA	NA	NA	NA	NA	NA	NA	NA	NA	NA	NA	NA	NA	NA	NA	NA	NA	NA	NA	NA	NA	NA	NA	NA	NA	NA	NA	NA	NA	NA	NA	NA	NA	NA	NA	NA	NA	NA	NA
Crypsirina cucullata	Hooded Treepie	Aves	Passeriformes	Corvidae	Crows and jays	Crypsirina	cucullata	Crypsirina cucullata	22705858	NA	NA	NA	NA	NA	NA	NA	NA	NA	NA	NA	NA	NA	NA	NA	NA	NA	NA	NA	NA	NA	NA	NA	NA	NA	NA	NA	NA	NA	NA	NA	NA	NA	NA	NA	NA	NA	NA	NA	NA
Crypsirina temia	Racquet-tailed Treepie	Aves	Passeriformes	Corvidae	Crows and jays	Crypsirina	temia	Crypsirina temia	22705855	NA	NA	NA	NA	NA	NA	NA	NA	NA	NA	NA	NA	NA	NA	NA	NA	NA	NA	NA	NA	NA	NA	NA	NA	NA	NA	NA	NA	NA	NA	NA	NA	NA	NA	NA	NA	NA	NA	NA	NA
Cryptillas victorini	Victorin's Warbler	Aves	Passeriformes	Macrosphenidae	Crombecs and allies	Cryptillas	victorini	Cryptillas victorini	22714510	NA	NA	NA	NA	NA	NA	NA	NA	NA	NA	NA	NA	NA	NA	NA	NA	NA	NA	NA	NA	NA	NA	NA	NA	NA	NA	NA	NA	NA	NA	NA	NA	NA	NA	NA	NA	NA	NA	NA	NA
Cryptomicroeca flaviventris	Yellow-bellied Robin	Aves	Passeriformes	Petroicidae	Australasian robins	Cryptomicroeca	flaviventris	Microeca flaviventris	22704857	NA	NA	NA	NA	NA	NA	NA	NA	NA	NA	NA	NA	NA	NA	NA	NA	NA	NA	NA	NA	NA	NA	NA	NA	NA	NA	NA	NA	NA	NA	NA	NA	NA	NA	NA	NA	NA	NA	NA	NA
Cryptopipo holochlora	Green Manakin	Aves	Passeriformes	Pipridae	Manakins	Cryptopipo	holochlora	Xenopipo holochlora	103676429	NA	NA	NA	NA	NA	NA	NA	NA	NA	NA	NA	NA	NA	NA	NA	NA	NA	NA	NA	NA	NA	NA	NA	NA	NA	NA	NA	NA	NA	NA	NA	NA	NA	NA	NA	NA	NA	NA	NA	NA
Cryptopipo litae	Choco Manakin	Aves	Passeriformes	Pipridae	Manakins	Cryptopipo	litae	NA	103676467	NA	NA	NA	NA	NA	NA	NA	NA	NA	NA	NA	NA	NA	NA	NA	NA	NA	NA	NA	NA	NA	NA	NA	NA	NA	NA	NA	NA	NA	NA	NA	NA	NA	NA	NA	NA	NA	NA	NA	NA
Cryptospiza jacksoni	Dusky Crimsonwing	Aves	Passeriformes	Estrildidae	Waxbills	Cryptospiza	jacksoni	Cryptospiza jacksoni	22719369	NA	NA	NA	NA	NA	NA	NA	NA	NA	NA	NA	NA	NA	NA	NA	NA	NA	NA	NA	NA	NA	NA	NA	NA	NA	NA	NA	NA	NA	NA	NA	NA	NA	NA	NA	NA	NA	NA	NA	NA
Cryptospiza reichenovii	Red-faced Crimsonwing	Aves	Passeriformes	Estrildidae	Waxbills	Cryptospiza	reichenovii	Cryptospiza reichenovii	22719359	NA	NA	NA	NA	NA	NA	NA	NA	NA	D	Cryptospiza reichenovii	NA	NA	yes	DE,BE	TZ,ZA	NA	NA	20	NA	NA	NA	NA	NA	NA	NA	0	NA	NA	NA	NA	NA	yes	DE	TZ	yes	live	1	Commercial	1
Cryptospiza salvadorii	Abyssinian Crimsonwing	Aves	Passeriformes	Estrildidae	Waxbills	Cryptospiza	salvadorii	Cryptospiza salvadorii	22719364	NA	NA	NA	NA	NA	NA	NA	NA	NA	NA	NA	NA	NA	NA	NA	NA	NA	NA	NA	NA	NA	NA	NA	NA	NA	NA	NA	NA	NA	NA	NA	NA	NA	NA	NA	NA	NA	NA	NA	NA
Cryptospiza shelleyi	Shelley's Crimsonwing	Aves	Passeriformes	Estrildidae	Waxbills	Cryptospiza	shelleyi	Cryptospiza shelleyi	22719374	NA	NA	NA	NA	NA	NA	NA	NA	NA	NA	NA	NA	NA	NA	NA	NA	NA	NA	NA	NA	NA	NA	NA	NA	NA	NA	NA	NA	NA	NA	NA	NA	NA	NA	NA	NA	NA	NA	NA	NA
Cryptosylvicola randrianasoloi	Cryptic Warbler	Aves	Passeriformes	Bernieridae	Tetrakas	Cryptosylvicola	randrianasoloi	Cryptosylvicola randrianasoloi	22724439	NA	NA	NA	NA	NA	NA	NA	NA	NA	NA	NA	NA	NA	NA	NA	NA	NA	NA	NA	NA	NA	NA	NA	NA	NA	NA	NA	NA	NA	NA	NA	NA	NA	NA	NA	NA	NA	NA	NA	NA
[truncated: 5,139 more rows]
[truncated: 155 more columns]

## Sheet: Demographic_Database
species	genus	family	order	class	phylum	kingdom	sourcedb	varname	varvalue	biofunction	demovar	origin	sex	sampsize	nyears	npop	quality	source	IUCNstatus	GBIFid	COLid	inZIMS	birdlife_species
[truncated: 7,784 more rows]

[truncated: 2 more sheets: SiTDB, SiTDB_References]
