# Supplementary material for: A standardized dataset for conservation prioritization of songbirds to support CITES
Source: Data Brief. 2021 May 7;36:107093. doi: 10.1016/j.dib.2021.107093 (PMC8144656; doi:10.1016/j.dib.2021.107093)
Supplement: Supplementary file 2 [file mmc2.xlsx]

## Sheet: Metadata_Passeriformes_Database
Knowledge Area	Sub.Area	Column name	Description	Categories	Unit	Reference	Link
Taxonomy	Taxonomy and identification IDS	birdlife_species	Accepted species names after Handbook of the Birds of the World and BirdLife 2019	Names	Text	Handbook of the Birds of the World and BirdLife International digital checklist of the birds of the world. Version 4Handbook of the Birds of the World and BirdLife International, Handbook of the Birds of the World and BirdLife International digital checklist of the birds of the world. Version 4., (2019).	http://datazone.birdlife.org/userfiles/file/Species/Taxonomy/HBW-BirdLife_Checklist_v4_Dec19.zip.
Taxonomy	Taxonomy and identification IDS	common_name	English common name after Handbook of the Birds of the World and BirdLife 2019	Names	Text	Handbook of the Birds of the World and BirdLife International digital checklist of the birds of the world. Version 4Handbook of the Birds of the World and BirdLife International, Handbook of the Birds of the World and BirdLife International digital checklist of the birds of the world. Version 4., (2019).	http://datazone.birdlife.org/userfiles/file/Species/Taxonomy/HBW-BirdLife_Checklist_v4_Dec19.zip.
Taxonomy	Taxonomy and identification IDS	class	Latin class name - Aves	Names	Text	Handbook of the Birds of the World and BirdLife International digital checklist of the birds of the world. Version 4Handbook of the Birds of the World and BirdLife International, Handbook of the Birds of the World and BirdLife International digital checklist of the birds of the world. Version 4., (2019).	http://datazone.birdlife.org/userfiles/file/Species/Taxonomy/HBW-BirdLife_Checklist_v4_Dec19.zip.
Taxonomy	Taxonomy and identification IDS	order	Latin order name - Passeriformes	Names	Text	Handbook of the Birds of the World and BirdLife International digital checklist of the birds of the world. Version 4Handbook of the Birds of the World and BirdLife International, Handbook of the Birds of the World and BirdLife International digital checklist of the birds of the world. Version 4., (2019).	http://datazone.birdlife.org/userfiles/file/Species/Taxonomy/HBW-BirdLife_Checklist_v4_Dec19.zip.
Taxonomy	Taxonomy and identification IDS	family_name	Latin family name after Handbook of the Birds of the World and BirdLife 2019	Names	Text	Handbook of the Birds of the World and BirdLife International digital checklist of the birds of the world. Version 4Handbook of the Birds of the World and BirdLife International, Handbook of the Birds of the World and BirdLife International digital checklist of the birds of the world. Version 4., (2019).	http://datazone.birdlife.org/userfiles/file/Species/Taxonomy/HBW-BirdLife_Checklist_v4_Dec19.zip.
Taxonomy	Taxonomy and identification IDS	family	English family name after Handbook of the Birds of the World and BirdLife 2019	Names	Text	Handbook of the Birds of the World and BirdLife International digital checklist of the birds of the world. Version 4Handbook of the Birds of the World and BirdLife International, Handbook of the Birds of the World and BirdLife International digital checklist of the birds of the world. Version 4., (2019).	http://datazone.birdlife.org/userfiles/file/Species/Taxonomy/HBW-BirdLife_Checklist_v4_Dec19.zip.
Taxonomy	Taxonomy and identification IDS	genus	Latin genus name	Names	Text	Handbook of the Birds of the World and BirdLife International digital checklist of the birds of the world. Version 4Handbook of the Birds of the World and BirdLife International, Handbook of the Birds of the World and BirdLife International digital checklist of the birds of the world. Version 4., (2019).	http://datazone.birdlife.org/userfiles/file/Species/Taxonomy/HBW-BirdLife_Checklist_v4_Dec19.zip.
Taxonomy	Taxonomy and identification IDS	epithet	Latin species epithet	Names	Text	Handbook of the Birds of the World and BirdLife International digital checklist of the birds of the world. Version 4Handbook of the Birds of the World and BirdLife International, Handbook of the Birds of the World and BirdLife International digital checklist of the birds of the world. Version 4., (2019).	http://datazone.birdlife.org/userfiles/file/Species/Taxonomy/HBW-BirdLife_Checklist_v4_Dec19.zip.
Taxonomy	Taxonomy and identification IDS	ITIS_name	Accepted species after ITIS taxonomy	Names	Text	ITIS, Integrated Taxonomic Information System on-line database, (2020). https://www.itis.gov.	https://www.itis.gov/servlet/SingleRpt/SingleRpt?search_topic=TSN&anchorLocation=SubordinateTaxa&credibilitySort=Subordinate%20Taxa&rankName=Species&search_value=178265&print_version=SCR&source=from_print#SubordinateTaxa
Taxonomy	Taxonomy and identification IDS	IUCN_internalTaxonId	IUCN Red List internal taxon ID	unique ID	Unique ID	IUCN, IUCN Red List of Threatened Species, Version 2019-1. (2019).	https://www.iucnredlist.org/
Conventions and Treaties	International Cooperation	CITES_appendix	Convention on International Trade in Endangered Species of Wild Fauna and Flora (CITES) Appendix species is listed under	I; II; III	Categorical	UNEP, The Species+ Website, Nairobi, Kenya. Compiled by UNEP-WCMC, Cambridge, UK,(2020)..	https://www.speciesplus.net/
Conventions and Treaties	International Cooperation	CITES_taxonomy	The species, genus or family name species is listed under in the Convention on International Trade in Endangered Species of Wild Fauna and Flora (CITES)	CITES Names	Text	UNEP, The Species+ Website, Nairobi, Kenya. Compiled by UNEP-WCMC, Cambridge, UK,(2020)..	https://www.speciesplus.net/
Conventions and Treaties	International Cooperation	CITES_appendix_hbi	Species listing under the CITES Appendices when following the HBW/Birdlife taxonomy, changes from the original listing due to the taxonomy are indicated by + ( species added), - (species should not be listed, note that we did not remove the listings form any species due to taxonomic differences), * (entry refers only to one subspecies of the species, but has been assigned to the nominal species h…	I;II;III; II-;II*;II+	Categorical	CITES, Appendices I, II and III, cites.org, (2020). Handbook of the Birds of the World and BirdLife International digital checklist of the birds of the world. Version 4Handbook of the Birds of the World and BirdLife International, Handbook of the Birds of the World and BirdLife International digital checklist of the birds of the world. Version 4., (2019).	https://cites.org/eng/app/appendices.php http://datazone.birdlife.org/userfiles/file/Species/Taxonomy/HBW-BirdLife_Checklist_v4_Dec19.zip.
Conventions and Treaties	International Cooperation	CITES_listing_change	Historical changes to the CITES listing of a species. Delisted = Species has beeen removed from CITES, Downlisted = Species was downlisted to Appendix II or III, Unchanged = There has been no change of the listing since the species was listed, Uplisted = Species was uplisted to Appendix II or I	Delisted; Downlisted; Unchanged; Uplisted	Categorical	UNEP-WCMC (Comps.), Checklist of CITES species, Hist. CITES List. (2014)	http://checklist.cites.org/
Conventions and Treaties	International Cooperation	CITES_listing_change_party	CITES Party that proposed the listing change	Colombia;Denmark;Ghana;Mauritius	Text	UNEP-WCMC (Comps.), Checklist of CITES species, Hist. CITES List. (2014)	http://checklist.cites.org/
Conventions and Treaties	International Cooperation	CITES_listing_change_type	Type of historical listing change corrosponds to the listing change see column "CITES.Listing.Change"	ADDITION; DELETION; RESERVATION_WITHDRAWAL	Categorical	UNEP-WCMC (Comps.), Checklist of CITES species, Hist. CITES List. (2014)	http://checklist.cites.org/
Conventions and Treaties	International Cooperation	CMS_agreement	The Convention on the Conservation of Migratory Species of Wild Animals (CMS) agreement the species is listed under	CMS, Southern South American Grassland Birds	Categorical	UNEP, The Species+ Website, Nairobi, Kenya. Compiled by UNEP-WCMC, Cambridge, UK,(2020)..	https://www.speciesplus.net/
Conventions and Treaties	International Cooperation	CMS_appendix	The Convention on the Conservation of Migratory Species of Wild Animals (CMS) Appendix species is listed under	I; I/II; II	Categorical	UNEP, The Species+ Website, Nairobi, Kenya. Compiled by UNEP-WCMC, Cambridge, UK,(2020)..	https://www.speciesplus.net/
Conventions and Treaties	International Cooperation	CMS_taxonomy	Species name or family the species is listed under in the Convention on the Conservation of Migratory Species of Wild Animals (CMS)	CMS Name	Text	UNEP, The Species+ Website, Nairobi, Kenya. Compiled by UNEP-WCMC, Cambridge, UK,(2020)..	https://www.speciesplus.net/
Conventions and Treaties	Regional Cooperation	EU_wildlife_trade_reg_annex	Annex of the European Union Wildlife Trade Regulations species is listed under	A; B; C; D	Categorical	UNEP, The Species+ Website, Nairobi, Kenya. Compiled by UNEP-WCMC, Cambridge, UK,(2020)..	https://www.speciesplus.net/
Conventions and Treaties	Regional Cooperation	EU_wildlife_trade_reg_taxonomy	Species name the species is listed under in the European Union Wildlife Trade Regulations	EU Wildlife Trade Regulation Name	Text	UNEP, The Species+ Website, Nairobi, Kenya. Compiled by UNEP-WCMC, Cambridge, UK,(2020)..	https://www.speciesplus.net/
Conventions and Treaties	Regional Cooperation	EU_directive_annex_notes	Notes on taxonomic issues or subspecies listings	Text	Text	Council Directive 2009/147/EC on the conservation of wild birds, Official Journal L 020, p. 7, (2009).	https://ec.europa.eu/environment/nature/conservation/wildbirds/eu_species/index_en.htm
Conventions and Treaties	Regional Cooperation	EU_directive_annex	Annex of the European Union Bird Directive Species is listed under, asterisk (*) indicates there is a comment on the listing in the EU.Directive.Annex.Notes column	I; II/B; I *	Categorical	Council Directive 2009/147/EC on the conservation of wild birds, Official Journal L 020, p. 7, (2009).	https://ec.europa.eu/environment/nature/conservation/wildbirds/eu_species/index_en.htm
Human use	Regulated Trade	CTDB_recorded	Indicates if a species was ever recorded in the CITES Trade Dabasebase under any source or purpose code between 1975-2018	yes	Categorical	UNEP World Conservation Monitoring Centre, CITES trade statistics derived from the CITES Trade Database, Cambridge, UK. (2020).	https://trade.cites.org/
Human use	Regulated Trade	CTDB_importer_all	List of all importing countries for the species given as CITES country codes	country codes	Text	UNEP World Conservation Monitoring Centre, CITES trade statistics derived from the CITES Trade Database, Cambridge, UK. (2020).	https://trade.cites.org/
Human use	Regulated Trade	CTDB_exporter_all	List of all exporting countries for the species given as CITES country codes	country codes	Text	UNEP World Conservation Monitoring Centre, CITES trade statistics derived from the CITES Trade Database, Cambridge, UK. (2020).	https://trade.cites.org/
Human use	Regulated Trade	CTDB_imp_live_com_captive-bred_06	Importer reported quantities in the CITES Trade Database for whole live birds traded between 2006 - 2018 with the purpose T (Commercial) and the source code C (captive-bred)	numeric (0 - 239567)	Number of individuals	UNEP World Conservation Monitoring Centre, CITES trade statistics derived from the CITES Trade Database, Cambridge, UK. (2020).	https://trade.cites.org/
Human use	Regulated Trade	CTDB_imp_live_com_wild_06	Importer reported quantities in the CITES Trade Database for whole live birds traded between 2006 - 2018 with the purpose T (Commercial) and the source code W (wild-caught)	numeric (0 - 400)	Number of individuals	UNEP World Conservation Monitoring Centre, CITES trade statistics derived from the CITES Trade Database, Cambridge, UK. (2020).	https://trade.cites.org/
Human use	Regulated Trade	CTDB_imp_live_com_unknown_06	Importer reported quantities in the CITES Trade Database for whole live birds traded between 2006 - 2018 with the purpose T (Commercial) and the source code U (Unknown) or if source was left empty we also assumed it to be unknown.	numeric (4 - 860)	Number of individuals	UNEP World Conservation Monitoring Centre, CITES trade statistics derived from the CITES Trade Database, Cambridge, UK. (2020).	https://trade.cites.org/
Human use	Regulated Trade	CTDB_imp_live_com_confiscated_06	Importer reported quantities in the CITES Trade Database for whole live birds traded between 2006 - 2018 with the purpose T (Commercial) and the source code I (Confiscated/seized)	numeric (1 - 2)	Number of individuals	UNEP World Conservation Monitoring Centre, CITES trade statistics derived from the CITES Trade Database, Cambridge, UK. (2020).	https://trade.cites.org/
Human use	Regulated Trade	CTDB_imp_live_com_bornincaptivity_06	Importer reported quantities in the CITES Trade Database for whole live birds traded between 2006 - 2018 with the purpose T (Commercial) and the source code F (Born in captivity)	numeric (0 - 100)	Number of individuals	UNEP World Conservation Monitoring Centre, CITES trade statistics derived from the CITES Trade Database, Cambridge, UK. (2020).	https://trade.cites.org/
Human use	Regulated Trade	CTDB_imp_live_com_captive-bredappI_06	Importer reported quantities in the CITES Trade Database for whole live birds traded between 2006 - 2018 with the purpose T (Commercial) and the source code D (Appendix I species captive-bred for commercial purposes)	numeric (0 - 0)	Number of individuals	UNEP World Conservation Monitoring Centre, CITES trade statistics derived from the CITES Trade Database, Cambridge, UK. (2020).	https://trade.cites.org/
Human use	Regulated Trade	CTDB_imp_live_com_pre-convention_06	Importer reported quantities in the CITES Trade Database for whole live birds traded between 2006 - 2018 with the purpose T (Commercial) and the source code O (Pre-Convention)	numeric (1500 - 1500)	Number of individuals	UNEP World Conservation Monitoring Centre, CITES trade statistics derived from the CITES Trade Database, Cambridge, UK. (2020).	https://trade.cites.org/
Human use	Regulated Trade	CTDB_imp_live_com_ranched_06	Importer reported quantities in the CITES Trade Database for whole live birds traded between 2006 - 2018 with the purpose T (Commercial) and the source code R (Ranched)	numeric (2 - 2)	Number of individuals	UNEP World Conservation Monitoring Centre, CITES trade statistics derived from the CITES Trade Database, Cambridge, UK. (2020).	https://trade.cites.org/
Human use	Regulated Trade	CTDB_exp_live_com_captive-bred_06	Exporter reported quantities in the CITES Trade Database for whole live birds traded between 2006 - 2018 with the purpose T (Commercial) and the source code C (captive-bred)	numeric (0 - 215578)	Number of individuals	UNEP World Conservation Monitoring Centre, CITES trade statistics derived from the CITES Trade Database, Cambridge, UK. (2020).	https://trade.cites.org/
Human use	Regulated Trade	CTDB_exp_live_com_wild_06	Exporter reported quantities in the CITES Trade Database for whole live birds traded between 2006 - 2018 with the purpose T (Commercial) and the source code W (wild-caught)	numeric (0 - 39610)	Number of individuals	UNEP World Conservation Monitoring Centre, CITES trade statistics derived from the CITES Trade Database, Cambridge, UK. (2020).	https://trade.cites.org/
Human use	Regulated Trade	CTDB_exp_live_com_unknown_06	Exporter reported quantities in the CITES Trade Database for whole live birds traded between 2006 - 2018 with the purpose T (Commercial) and the source code U (Unknown) or if source was left empty we also assumed it to be unknown.	numeric (0 - 400)	Number of individuals	UNEP World Conservation Monitoring Centre, CITES trade statistics derived from the CITES Trade Database, Cambridge, UK. (2020).	https://trade.cites.org/
Human use	Regulated Trade	CTDB_exp_live_com_confiscated_06	Exporter reported quantities in the CITES Trade Database for whole live birds traded between 2006 - 2018 with the purpose T (Commercial) and the source code I (Confiscated/seized)	numeric (0 - 0)	Number of individuals	UNEP World Conservation Monitoring Centre, CITES trade statistics derived from the CITES Trade Database, Cambridge, UK. (2020).	https://trade.cites.org/
Human use	Regulated Trade	CTDB_exp_live_com_bornincaptivity_06	Exporter reported quantities in the CITES Trade Database for whole live birds traded between 2006 - 2018 with the purpose T (Commercial) and the source code F (Born in captivity)	numeric (0 - 100)	Number of individuals	UNEP World Conservation Monitoring Centre, CITES trade statistics derived from the CITES Trade Database, Cambridge, UK. (2020).	https://trade.cites.org/
Human use	Regulated Trade	CTDB_exp_live_com_captive-bredappI_06	Exporter reported quantities in the CITES Trade Database for whole live birds traded between 2006 - 2018 with the purpose T (Commercial) and the source code D (Appendix I species captive-bred for commercial purposes)	numeric (22 -22)	Number of individuals	UNEP World Conservation Monitoring Centre, CITES trade statistics derived from the CITES Trade Database, Cambridge, UK. (2020).	https://trade.cites.org/
Human use	Regulated Trade	CTDB_exp_live_com_pre-convention_06	Exporter reported quantities in the CITES Trade Database for whole live birds traded between 2006 - 2018 with the purpose T (Commercial) and the source code O (Pre-Convention)	numeric (0 - 0)	Number of individuals	UNEP World Conservation Monitoring Centre, CITES trade statistics derived from the CITES Trade Database, Cambridge, UK. (2020).	https://trade.cites.org/
Human use	Regulated Trade	CTDB_exp_live_com_ranched_06	Exporter reported quantities in the CITES Trade Database for whole live birds traded between 2006 - 2018 with the purpose T (Commercial) and the source code R (Ranched)	numeric (3 - 3)	Number of individuals	UNEP World Conservation Monitoring Centre, CITES trade statistics derived from the CITES Trade Database, Cambridge, UK. (2020).	https://trade.cites.org/
Human use	Regulated Trade	CTDB_recorded_live_com_2006_18	Indicates if the species has been recorded in the CITES Trade database between 2006 -2018 as live traded for commercial purposes (Purpose code T)	yes	Categorical	UNEP World Conservation Monitoring Centre, CITES trade statistics derived from the CITES Trade Database, Cambridge, UK. (2020).	https://trade.cites.org/
Human use	Regulated Trade	CTDB_importer_live_com_2006_18	List of importing countries in the CITES Trade database for live commercial trade(purpose code T) between 2006 and 2018	country codes	Text	UNEP World Conservation Monitoring Centre, CITES trade statistics derived from the CITES Trade Database, Cambridge, UK. (2020).	https://trade.cites.org/
Human use	Regulated Trade	CTDB_exporter_live_com_2006_18	List of exporting countries in the CITES Trade database for live commercial trade(purpose code T) between 2006 and 2019	country codes	Text	UNEP World Conservation Monitoring Centre, CITES trade statistics derived from the CITES Trade Database, Cambridge, UK. (2020).	https://trade.cites.org/
Human use	Regulated Trade	CTDB_recorded_live_com_1975_2018	Indicates if the species has been recorded in the CITES Trade database between 1975-2018 as live traded for commercial purposes (Purpose code T)	yes	Categorical	UNEP World Conservation Monitoring Centre, CITES trade statistics derived from the CITES Trade Database, Cambridge, UK. (2020).	https://trade.cites.org/
Human use	Regulated Trade	CTDB_terms_2006_18	List of terms a species is reported to be traded as in the CITES Trade Database from 2006 - 2018	bodies; carvings; derivatives; eggs; feathers; garments; leather products (small); live; meat; shells; skeletons; skins; skulls; specimens; trophies	Text	UNEP World Conservation Monitoring Centre, CITES trade statistics derived from the CITES Trade Database, Cambridge, UK. (2020).	https://trade.cites.org/
Human use	Regulated Trade	CTDB_nterms_2006_18	Number of terms a species is traded as in the CITES Trade Database from 2006 - 2018	numeric (1 - 8)	Number of terms	UNEP World Conservation Monitoring Centre, CITES trade statistics derived from the CITES Trade Database, Cambridge, UK. (2020).	https://trade.cites.org/
Human use	Regulated Trade	CTDB_purpose_2006_18	List of purposes a species is recorded to be traded for in the CITES Trade Database from 2006 - 2018	Commercial; Circus/travelling exhibition; Personal; Scientific; Zoo; Breeding in captivity; Unknown; Educational; Hunting tropy; Reintroduction/Introduction wild	Text	UNEP World Conservation Monitoring Centre, CITES trade statistics derived from the CITES Trade Database, Cambridge, UK. (2020).	https://trade.cites.org/
Human use	Regulated Trade	CTDB_npurpose_2006_18	Number of purposes a species is traded for in the CITES Trade Database from 2006 - 2018	numeric (1 -8)	Number of purposes	UNEP World Conservation Monitoring Centre, CITES trade statistics derived from the CITES Trade Database, Cambridge, UK. (2020).	https://trade.cites.org/
Human use	Regulated Trade	CTDB_source_2006_18	List of sources recorded for each species in the CITES Trade Database from 2006 - 2018	Captive-bred; Confiscated/seized; Wild; Pre-Convention; Born in Captivity; Unknown; Captive-BredAppI; Ranched	Text	UNEP World Conservation Monitoring Centre, CITES trade statistics derived from the CITES Trade Database, Cambridge, UK. (2020).	https://trade.cites.org/
Human use	Regulated Trade	CTDB_nsource_2006_18	Number of different sources recorded for each species in the CITES Trade Database from 2006 - 2019	numeric (1 - 7)	Number of soures	UNEP World Conservation Monitoring Centre, CITES trade statistics derived from the CITES Trade Database, Cambridge, UK. (2020).	https://trade.cites.org/
Human use	Trade	SiTDB_trade_interest	Indicates species for which live individuals are obtained or bred for personal or commercial use in the international and domestic trade.“evidence” indicates those species for which we found references across the five different sources types described above, for species with confirmed trade interest documented by at least a single source, “possible” indicates those species for which we found reco…	evidence; possible	Categorical	Songbirds In Trade Database	This paper
Human use	Trade	SiTDB_domestic_trade	Indicates if we found evidence of domestic trade. Confirmed evidence is indicated with “yes”	yes	Categorical	Songbirds In Trade Database	This paper
Human use	Trade	SiTDB_international_trade	Indicates if we found evidence of international trade. Confirmed evidence is indicated with “yes”	yes	Categorical	Songbirds In Trade Database	This paper
Human use	Trade	SiTDB_primary_source	Indicates if more than 50% of the individuals traded were reported to be either wild caught or captive bred with the categories “wild caught”, “captive” or “unknown” respectively	captive; unknown; wild caught	Categorical	Songbirds In Trade Database	This paper
Human use	Trade	SiTDB_trade_as_threat	Indicates if the trade (either international or domestic) is affecting the sustainability of a species or particular population. only when we found this to be reported in the peer-review literature. Furthermore, we categorized species as “plausible” when a species is globally threatened according to the IUCN Red List and are traded with volumes in the categories of “High” or “Extreme”. For specie…	plausible; yes	Categorical	Songbirds In Trade Database	This paper
Human use	Trade	SiTDB_int_dom_perc_trade_vol_2015_20	Qualitative estimate of the combined volume of international and domestic trade relative to the species population size as reported by BirdLife International Data Zone. The four volume categories (low, moderate, high, extreme; for definitions see Juergens et al. 2021, Table 8) were derived from the number of sources that reported a species being traded, in addition to the cases where the volume w…	extreme; high; low; moderate; unknown	Categorical	Songbirds In Trade Database	This paper
Human use	Trade	SiTDB_int_perc_trade_vol_2015_21	Qualitative estimate of the volume of international trade relative to the species population size as reported by BirdLife International Data Zone. The four volume categories (low, moderate, high, extreme; for definitions see Juergens et al. 2021, Table 8) were derived from the number of sources that reported a species being traded, in addition to the cases where the volume was quantified	extreme; high; low; moderate	Categorical	Songbirds In Trade Database	This paper
Human use	Trade	SITDB_vol_trade_in_eu_2015_20	Qualitative estimate of the volume of trade within or into the EU relative to the species population size as reported by BirdLife International Data Zone. The four volume categories (low, moderate, high, extreme; for definitions see Juergens et al. 2021, Table 8) were derived from the number of sources that reported a species being traded, in addition to the cases where the volume was quantified	extreme; high; low; moderate	Categorical	Songbirds In Trade Database	This paper
Human use	Trade	SiTDB_wild_eu_after_06	Indicates if a species was traded into the EU (i.e., imports) from wild caught sources according to observations from visits to markets, social media and other types of trade advertisement	unknown; yes	Categorical	Songbirds In Trade Database	This paper
Human use	Trade	SiTDB_eu_capt_breed	Indicates if we found any records that a species has ever been bred in captivity within the EU. This is based on observations or publications (see types of data) and is given as “yes” to indicate recorded breeding or “unknown” in cases where documentation or empirical information is uncertain	no; yes	Categorical	Songbirds In Trade Database	This paper
Management Opportunities	Ex-situ	SiTDB_breeding_effort_2020	Indicates if the species is under a commercial, hobby or opportunistic breeding effort. These efforts have no coordination of breeding plans between organizations to ensure population sustainability and maximum long-term genetic diversity beyond personal needs of the respective breeder.	yes	Categorical	Songbirds In Trade Database	This paper
Management Opportunities	Ex-situ	SiTDB_difficulty_breeding	Indicates if knowledge and technology to reliably breed the species is available based on expert knowledge. We indicate the level of breeding difficulty with the following categories: “challenging” for species with no or only accidental breeding success known, “hard” for species where breeding is possible in specialized settings and with considerable effort, “normal” for species found being bred …	challenging; easy; hard; normal	Categorical	Songbirds In Trade Database	This paper
Management Opportunities	Ex-situ	SiTDB_breeding_program_2020	Indicates species for which there are non-commercial breeding programs in place, which are usually governed by regional zoo associations but in some cases by governments or research entities. Usually, these programs have a species coordinator (i.e., studbookeeper) active in 2020 (see Supplementary File S1 for references). These include conservation breeding programs which are usually established …	ended; yes	Categorical	Songbirds In Trade Database	This paper
Human use	Trade	SiTDB_trade_routes	We recorded known trade routes when available based on the references cited in the SiTDB. Since we did not conduct an in-depth analysis this data may only cover only a limited geographical scope of the trade	Descriptions including regions and countries or region	Text	Songbirds In Trade Database	This paper
Human use	Trade	SiTDB_affected_subspecies	We recorded subspecies in the trade if available from the literature, visits to markets, usually based on visual identification by experts (S. Bruslund, C. Shepherd, and B. Leupen). This provides additional information on the geographical scope of the trade and is useful also in allocating trade information in case of future taxonomic splits.	Subspecies epithets	Text	Songbirds In Trade Database	This paper
Human use	Trade	SiTDB_domestication_mutations	Indicates if regular visual domestication effect through altered phenotypes in size or colour is recorded, or if there is expert knowledge or popular publications	yes	Categorical	Songbirds In Trade Database	This paper
Human use	Reference	SiTDB_nref	Total number of references per record in the SITDB	numeric (0-9)	Number of references	Songbirds In Trade Database	This paper
Human use	Trade	SiTDB_unconfirmed	Indicates if trade of a species is unconfirmed	0;1	Categorical
Human use	Research Priorities	SiTDB_future_research_needed	Species identified that need further research to understand the impact of the international and domestic trade: all species that have a unknown, plausible or possible in the columns "SiTDB_trade_interest", "SiTDB_primary_source", "SiTDB_trade_as_threat" or "SiTDB_int_dom_perc_trade_vol_2015_20"	yes;NA	Categorical	Songbirds In Trade Database	This paper
Human use	Regulated Trade	LEMIS_captive_bred_2000_05	Volume of live individuals traded as captive-bred in the LEMIS database from 2000 - 2005	numeric (2 - 342076)	Number of individuals	E.A. Eskew, A.M. White, N. Ross, K.M. Smith, K.F. Smith, J.P. Rodríguez, C. Zambrana-torrelio, W.B. Karesh, P. Daszak, United States wildlife and wildlife product imports from 2000 – 2014, (2020) 1–8.	https://doi.org/10.1038/s41597-020-0354-5.
Human use	Regulated Trade	LEMIS_captive_bred_2006_14	Volume of live individuals traded as captive-bred in the LEMIS database from 2006 - 2014	numeric (2 - 294739)	Number of individuals	E.A. Eskew, A.M. White, N. Ross, K.M. Smith, K.F. Smith, J.P. Rodríguez, C. Zambrana-torrelio, W.B. Karesh, P. Daszak, United States wildlife and wildlife product imports from 2000 – 2014, (2020) 1–8.	https://doi.org/10.1038/s41597-020-0354-5.
Human use	Regulated Trade	LEMIS_wild_2000_05	Volume of liveindividuals traded as wild-caught in the LEMIS database from 2000 - 2005	numeric (3 - 54271)	Number of individuals	E.A. Eskew, A.M. White, N. Ross, K.M. Smith, K.F. Smith, J.P. Rodríguez, C. Zambrana-torrelio, W.B. Karesh, P. Daszak, United States wildlife and wildlife product imports from 2000 – 2014, (2020) 1–8.	https://doi.org/10.1038/s41597-020-0354-5.
Human use	Regulated Trade	LEMIS_wild_2006_14	Volume of live individuals traded as wild-caught in the LEMIS database from 2006 - 2014	numeric (1 - 39366)	Number of individuals	E.A. Eskew, A.M. White, N. Ross, K.M. Smith, K.F. Smith, J.P. Rodríguez, C. Zambrana-torrelio, W.B. Karesh, P. Daszak, United States wildlife and wildlife product imports from 2000 – 2014, (2020) 1–8.	https://doi.org/10.1038/s41597-020-0354-5.
Human use	Regulated Trade	LEMIS_born_in_captivity_2000_05	Volume of live individuals traded as "born in captivity" in the LEMIS database from 2000 - 2005	numeric (2 - 50)	Number of individuals	E.A. Eskew, A.M. White, N. Ross, K.M. Smith, K.F. Smith, J.P. Rodríguez, C. Zambrana-torrelio, W.B. Karesh, P. Daszak, United States wildlife and wildlife product imports from 2000 – 2014, (2020) 1–8.	https://doi.org/10.1038/s41597-020-0354-5.
Human use	Regulated Trade	LEMIS_born_in_captivity_2006_14	Volume of live individuals traded as "born in captivity" in the LEMIS database from 2006 - 2014	numeric (1 - 450)	Number of individuals	E.A. Eskew, A.M. White, N. Ross, K.M. Smith, K.F. Smith, J.P. Rodríguez, C. Zambrana-torrelio, W.B. Karesh, P. Daszak, United States wildlife and wildlife product imports from 2000 – 2014, (2020) 1–8.	https://doi.org/10.1038/s41597-020-0354-5.
Human use	Regulated Trade	LEMIS_ranched_2006_14	Volume of live individuals traded as ranched in the LEMIS database from 2006 - 2014	numeric (70 - 1205)	Number of individuals	E.A. Eskew, A.M. White, N. Ross, K.M. Smith, K.F. Smith, J.P. Rodríguez, C. Zambrana-torrelio, W.B. Karesh, P. Daszak, United States wildlife and wildlife product imports from 2000 – 2014, (2020) 1–8.	https://doi.org/10.1038/s41597-020-0354-5.
Human use	Regulated Trade	LEMIS_ranched_2000_05	Volume of live individuals traded as ranched in the LEMIS database from 2000 - 2005	numeric (1300)	Number of individuals	E.A. Eskew, A.M. White, N. Ross, K.M. Smith, K.F. Smith, J.P. Rodríguez, C. Zambrana-torrelio, W.B. Karesh, P. Daszak, United States wildlife and wildlife product imports from 2000 – 2014, (2020) 1–8.	https://doi.org/10.1038/s41597-020-0354-5.
Human use	Regulated Trade	LEMIS_captive_bred_appI_2000_05	Volume of live individuals traded as captive-bred listed in CITES Appendix I in the LEMIS database from 2000 - 2005	numeric (2 - 10)	Number of individuals	E.A. Eskew, A.M. White, N. Ross, K.M. Smith, K.F. Smith, J.P. Rodríguez, C. Zambrana-torrelio, W.B. Karesh, P. Daszak, United States wildlife and wildlife product imports from 2000 – 2014, (2020) 1–8.	https://doi.org/10.1038/s41597-020-0354-5.
Human use	Regulated Trade	LEMIS_unknown_2000_14	Volume of live individuals traded as captive-bred in the LEMIS database from 2000 - 2014	numeric (1 - 3401)	Number of individuals	E.A. Eskew, A.M. White, N. Ross, K.M. Smith, K.F. Smith, J.P. Rodríguez, C. Zambrana-torrelio, W.B. Karesh, P. Daszak, United States wildlife and wildlife product imports from 2000 – 2014, (2020) 1–8.	https://doi.org/10.1038/s41597-020-0354-5.
Human use	Regulated Trade	LEMIS_country_imp_exp	List of countries recorded as importer or exporter in LEMIS	Country names	Text	E.A. Eskew, A.M. White, N. Ross, K.M. Smith, K.F. Smith, J.P. Rodríguez, C. Zambrana-torrelio, W.B. Karesh, P. Daszak, United States wildlife and wildlife product imports from 2000 – 2014, (2020) 1–8.	https://doi.org/10.1038/s41597-020-0354-5.
Human use	Regulated Trade	LEMIS_recorded	Indicates if the species is recorded in LEMIS between 2000 - 2014	yes;NA	Categorical	E.A. Eskew, A.M. White, N. Ross, K.M. Smith, K.F. Smith, J.P. Rodríguez, C. Zambrana-torrelio, W.B. Karesh, P. Daszak, United States wildlife and wildlife product imports from 2000 – 2014, (2020) 1–8.	https://doi.org/10.1038/s41597-020-0354-5.
Human use	Regulated Trade	LEMIS_recorded_2006_14	Indicates if the species is recorded in LEMIS between 2006 - 2014	yes;NA	Categorical	E.A. Eskew, A.M. White, N. Ross, K.M. Smith, K.F. Smith, J.P. Rodríguez, C. Zambrana-torrelio, W.B. Karesh, P. Daszak, United States wildlife and wildlife product imports from 2000 – 2014, (2020) 1–8.	https://doi.org/10.1038/s41597-020-0354-5.
Human use	Seizures	TRAFFIC_nIndiv_domestic	Number of Individuals reported as domestically traded(country of confiscation is the same as origin country) in the WiTIS Database per species from 2008 - 2020	numeric (0 - 9533)	Number of individuals	TRAFFIC, Passerine Incidents 2008-2020, Incident dataset, 2020	Private communication
Human use	Seizures	TRAFFIC_nIncidents_domestic	Number of incidents reported as domestic trade(country of confiscation is the same as origin country) in the WiTIS Database per species from 2008 - 2020	numeric (1- 87)	Number of incidents	TRAFFIC, Passerine Incidents 2008-2020, Incident dataset, 2020	Private communication
Human use	Seizures	TRAFFIC_nIndiv_international	Number of Individuals reported as internationally tradedinternational trade (confiscation country differs from countryof origin or confiscation took place at an airport) in the WiTIS Database per species from 2008 - 2020	numeric (1-- 15855)	Number of individuals	TRAFFIC, Passerine Incidents 2008-2020, Incident dataset, 2020	Private communication
Human use	Seizures	TRAFFIC_nIncidents_international	Number of incidents reported as domestic trade(country of confiscation is the same as origin country) in the WiTIS Database per species from 2008 - 2020	numeric (1 - 29)	Number of incidents	TRAFFIC, Passerine Incidents 2008-2020, Incident dataset, 2020	Private communication
Human use	Seizures	TRAFFIC_nIndiv_unknown	Number of individuals traded with unknown destination in the WiTIS Database per species from 2008 - 2020	numeric (0 - 481)	Number of individuals	TRAFFIC, Passerine Incidents 2008-2020, Incident dataset, 2020	Private communication
Human use	Seizures	TRAFFIC_nIncidents_unknown	Number of incidents with unknown destination in the WiTIS Database per species from 2008 - 2020	numeric (1 -5)	Number of incidents	TRAFFIC, Passerine Incidents 2008-2020, Incident dataset, 2020	Private communication
Human use	Seizures	TRAFFIC_total_nIndiv	Total number of individual birds being reported as internationally traded(confiscation country differs from countryof origin or confiscation took place at an airport) in the WiTIS Database per species from 2008 - 2020	numeric (0 - 25398)	Number of individuals	TRAFFIC, Passerine Incidents 2008-2020, Incident dataset, 2020	Private communication
Human use	Seizures	TRAFFIC_total_nIncidents	Total number of incidents reported as international trade (confiscation country differs from countryof origin or confiscation took place at an airport) in the WiTIS Database per species from 2008 - 2020	numeric (1 -105)	Number of incidents	TRAFFIC, Passerine Incidents 2008-2020, Incident dataset, 2020	Private communication
Human use	Seizures	TRAFFIC_recorded	Indicates if species is recorded in the WiTIS Database 2008 - 2020	yes; NA	Categorical	TRAFFIC, Passerine Incidents 2008-2020, Incident dataset, 2020	Private communication
Human use	Seizures	TRAFFIC_international	Indicates if species is recorded with international trade (confiscation country differs from the origin country or confiscation took place at an airport) the WiTIS Database 2008 - 2020	yes; NA	Categorical	TRAFFIC, Passerine Incidents 2008-2020, Incident dataset, 2020	Private communication
Human use	Seizures	TRAFFIC_domestic	Indicates if species is recorded with domestic trade (country of confiscation is the same as origin country) in the WiTIS Database 2008 - 2020	yes; NA	Categorical	TRAFFIC, Passerine Incidents 2008-2020, Incident dataset, 2020	Private communication
Human use	Seizures	UNODC_seizures	Indicates if a species has been recorded by the UNODC as being confiscated or seized from 2006	yes;NA	Categorical	UNODC, World WISE Database, List of Songbirds Records, (2020).	Private communication
Human use	International Trade	inttrade_all_dbs_after_06	Indicates if a species is reported as having live and commercial trade after 2006 in any of the following databases: CITES Trade database, SiTDB, LEMIS, WiTIS(TRAFFIC), UNODCSeizures	yes; NA	Categorical	UNEP World Conservation Monitoring Centre, CITES trade statistics derived from the CITES Trade Database, Cambridge, UK. (2020). Songbirds In Trade Database E.A. Eskew, A.M. White, N. Ross, K.M. Smith, K.F. Smith, J.P. Rodríguez, C. Zambrana-torrelio, W.B. Karesh, P. Daszak, United States wildlife and wildlife product imports from 2000 – 2014, (2020) 1–8. TRAFFIC, Passerine Incidents 2008-2020, In…
Human use	Trade	IUCN_intTrade	Indicates whether a species is reported to be internationally traded by the IUCN Red List	yes;NA	Categorical	IUCN, IUCN Red List of Threatened Species, Version 2019-1. (2019).	https://www.iucnredlist.org/
Human use	Trade	IUCN_intTrade_purp	List of purposes a species is being internationally traded for reported by the IUCN Red List	Text	Text	IUCN, IUCN Red List of Threatened Species, Version 2019-1. (2019).	https://www.iucnredlist.org/
Human use	Trade	IUCN_intTrade_npurp	Number of purposes a species is being internationally traded for reported by the IUCN Red List	numeric (1 - 2)	Number of purposes	IUCN, IUCN Red List of Threatened Species, Version 2019-1. (2019).	https://www.iucnredlist.org/
Human use	Trade	IUCN_domTrade	Indicates whether a species is reported to be domestically traded by the IUCN Red List	yes;NA	Categorical	IUCN, IUCN Red List of Threatened Species, Version 2019-1. (2019).	https://www.iucnredlist.org/
Human use	Trade	IUCN_domTrade_purp	List of purposes a species is being domestically traded for reported by the IUCN Red List	Text	Text	IUCN, IUCN Red List of Threatened Species, Version 2019-1. (2019).	https://www.iucnredlist.org/
Human use	Trade	IUCN_domTrade_npurp	Number of purposes a species is being domestically traded for reported by the IUCN Red List	numeric (1 - 3)	Number of purposes	IUCN, IUCN Red List of Threatened Species, Version 2019-1. (2019).	https://www.iucnredlist.org/
Human use	Subsistence	IUCN_substistence	Indicates whether a species is reported to be used for subsistence by the IUCN Red List	yes;NA	Categorical	IUCN, IUCN Red List of Threatened Species, Version 2019-1. (2019).	https://www.iucnredlist.org/
Human use	Trade	IUCN_subsistence_purp	List of purposes a species is being used as for subsistence as reported by the IUCN Red List	Text	Text	IUCN, IUCN Red List of Threatened Species, Version 2019-1. (2019).	https://www.iucnredlist.org/
Human use	Trade	IUCN_subsistence_npurp	Number of purposes a species is being domestically traded for reported by the IUCN Red List	numeric (1 - 3)	Number of purposes	IUCN, IUCN Red List of Threatened Species, Version 2019-1. (2019).	https://www.iucnredlist.org/
Human use	Traditional Medicine	TM_parts_used	Parts of species used in traditional medicines	flesh; flesh, gallbladder	Text	CITES, AC18 Doc. 13.1., List of species traded for medicinal purposes., (2002).	https://cites.org/sites/default/files/eng/com/ac/18/E18-13-1.pdf
Human use	Traditional Medicine	TM_combined	Species used in traditional medicine	yes;NA	Categorical	Williams V.L., Cunningham A.B., Bruyns R.K., Kemp A.C. (2013) Birds of a Feather: Quantitative Assessments of the Diversity and Levels of Threat to Birds Used in African Traditional Medicine. In: Alves R., Rosa I. (eds) Animals in Traditional Folk Medicine. Springer, Berlin, Heidelberg.	https://doi.org/10.1007/978-3-642-29026-8_18
Extinction Risks	Risk	IUCN_RL_status	IUCN Red List Status in 2019. Based on Handbook of the Birds of the World and BirdLife Checklist 2019, LC = Least Concern, NT = Near Threatened, VU = Vulnerable, EN = Endangered, CR = Critically, DD = Data Deficient, EW = Extinct in the Wild, EX = Extinct	LC; EN; CR; NT; VU; EN; DD; EW; EX	Categorical	Handbook of the Birds of the World and BirdLife International digital checklist of the birds of the world. Version 4Handbook of the Birds of the World and BirdLife International, Handbook of the Birds of the World and BirdLife International digital checklist of the birds of the world. Version 4., (2019).	http://datazone.birdlife.org/userfiles/file/Species/Taxonomy/HBW-BirdLife_Checklist_v4_Dec19.zip.
Extinction Risks	Taxonomy and identification IDS	IUCN_assessmentId	Unique ID for IUCN Red List assessment	ID	Unique ID	IUCN, IUCN Red List of Threatened Species, Version 2019-1. (2019).	https://www.iucnredlist.org/
Extinction Risks	Risk	AZE_triggerspecies	Species is a AZE Trigger species	yes; NA	Categorical	Alliance for Zero Extinction, 2018 Global AZE Map, (2020). https://zeroextinction.org/	https://zeroextinction.org/site-identification/2018-global-aze-map/
Extinction Risks	Risk	AZE_global_pop_est	Global population estimated by AZE	range	Number of Individuals	Alliance for Zero Extinction, 2018 Global AZE Map, (2020). https://zeroextinction.org/	https://zeroextinction.org/site-identification/2018-global-aze-map/
Extinction Risks	Risk	AZE_intern_site	Name of International Trigger Site species occurres in	International Trigger Site Name	Text	Alliance for Zero Extinction, 2018 Global AZE Map, (2020). https://zeroextinction.org/	https://zeroextinction.org/site-identification/2018-global-aze-map/
Extinction Risks	Population Estimate	AZE_perc_global_pop_at_site	Percent of global population at the international site accordingt to AZE	range	%	Alliance for Zero Extinction, 2018 Global AZE Map, (2020). https://zeroextinction.org/	https://zeroextinction.org/site-identification/2018-global-aze-map/
Extinction Risks	Threats	ccvul_score	Final Score of Climate Change Vulnerability assessment by Foden et al. 2013, H = high, L = low	H; L	Categorical	W.B. Foden, S.H.M. Butchart, S.N. Stuart, J.C. Vié, H.R. Akçakaya, A. Angulo, L.M. DeVantier, A. Gutsche, E. Turak, L. Cao, S.D. Donner, V. Katariya, R. Bernard, R.A. Holland, A.F. Hughes, S.E. O’Hanlon, S.T. Garnett, Ç.H. ?ekercio?lu, G.M. Mace, Identifying the World’s Most Climate Change Vulnerable Species: A Systematic Trait-Based Assessment of all Birds, Amphibians and Corals, PLoS One. 8 (20…	https://doi.org/10.1371/journal.pone.0065427
Extinction Risks	Threats	ASTSG_prio_species	Top 28 Priority species most threatened by trade and of high conservation concern identified by the first Asian Songbird Trade Crisis Summit 2015, note that the summit nominates the full Zosterops group for further research and as of conservation concern as many of its species are heavily traded, but only the two nominally mentioned species are listed here	yes	Categorical	J.G.H. Lee, S.C.L. Chng, J.A. Eaton, Conservation Strategy for Southeast Asian Songbirds in Trade, 2016.	https://www.silentforest.eu/wp-content/uploads/2017/05/Conservation-strategy-for-southeast-asian-songbirds-in-trade_Sept2015.pdf
Management Opportunities	Ex-situ	EAZA_RCP_19	EAZA Regional collection plan for passeriformes update from 2019, EEP = European Endangered Species Program, MON-T =Monitoring by TAG	EEP; MON-T	Categorical	Regional Collection Plan EAZA Passeriformes Taxon Advisory Group Asian songbirds, (2019)	not publicly available
Management Opportunities	Ex-situ	EAZA_RCP_notes	Notes on EAZA RCP 2019, DNO = Do not obtain, GSMP = Global Species Management Plan	Comments	Text	Regional Collection Plan EAZA Passeriformes Taxon Advisory Group Asian songbirds, (2019)	not publicly available
Management Opportunities	Ex-situ	EAZA_RCP_comb	Combined EAZA management programs (2017/19), EEP = European Endangered Species Program, ESB = European Studbook, MON-T =Monitoring by TAG, MON-P = Monitoring by designated person	EEP; ESB; MON-T; MON-P; DNO	Categorical	D. Jeggo, T. Pagel, EAZA Passerine Taxon Advisory Group Regional Collection Plan for Songbirds, (2018) 0–16. Regional Collection Plan EAZA Passeriformes Taxon Advisory Group Asian songbirds, (2019)	not publicly available
Management Opportunities	Ex-situ	AZA_SSP	Indicates if a species is in a Species Survival plan managed by the Associations for Zoos and Aquariums	yes	Categorical	M. Brauns, Pers. Communication	not publicly available
Management Opportunities	Ex-situ	ZIMS_male_count	Indicates number of male individuals kept by Species360 zoos for each species	numeric (0 - 391)	Number of individuals	Species360, Zoological Information Management System (ZIMS), (2020).	https://www.species360.org/
Management Opportunities	Ex-situ	ZIMS_female_count	Indicates number of female individuals kept by Species360 zoos for each species	numeric (0 - 388)	Number of individuals	Species360, Zoological Information Management System (ZIMS), (2020).	https://www.species360.org/
Management Opportunities	Ex-situ	ZIMS_other_count	Indicates number of individuals with unspecified sex kept by Species360 zoos for each species	numeric (0 - 534)	Number of individuals	Species360, Zoological Information Management System (ZIMS), (2020).	https://www.species360.org/
Management Opportunities	Ex-situ	ZIMS_group_male	Indicates number of male individuals recorded as group kept by Species360 zoos for each species	numeric (0 - 195)	Number of individuals	Species360, Zoological Information Management System (ZIMS), (2020).	https://www.species360.org/
Management Opportunities	Ex-situ	ZIMS_group_female	Indicates number of female individuals recorded as group kept by Species360 zoos for each species	numeric (0 - 231)	Number of individuals	Species360, Zoological Information Management System (ZIMS), (2020).	https://www.species360.org/
Management Opportunities	Ex-situ	ZIMS_group_other	Indicates number of individuals with unspecified sex recorded as group kept by Species360 zoos for each species	numeric (0 - 4685)	Number of individuals	Species360, Zoological Information Management System (ZIMS), (2020).	https://www.species360.org/
Management Opportunities	Ex-situ	ZIMS_total_count	Total number of individuals kept in Species360 zoos for each species	numeric (1 - 5273)	Number of individuals	Species360, Zoological Information Management System (ZIMS), (2020).	https://www.species360.org/
Management Opportunities	Ex-situ	ZIMS_genus	Number of species in Species360 holdings per genus	numeric (0 - 28)	Number of species	Species360, Zoological Information Management System (ZIMS), (2020).	https://www.species360.org/
Management Opportunities	Ex-situ	ZIMS_ncaptive_birth	Total number of captive births of the species in Species360 holdings since it was first kept. Note, that these data only include individual level data and do not include animals that are being recorded as groups. Stillbirths were not included.	range (1- 7678)	Number of births	Species360, Zoological Information Management System (ZIMS), (2020).	https://www.species360.org/
Management Opportunities	Ex-situ	ZIMS_minentryyear	First entry of the species in holdings of a Species360 organization	1873 - 2020	year	Species360, Zoological Information Management System (ZIMS), (2020).	https://www.species360.org/
Biological Information	Body Mass	body_mass_median	Body mass median in g	numeric (3.16 - 1135)	g	Global trade-offs of functional redundancy and functional dispersion for birds and mammals, Cooke et al. 2018	https://doi.org/10.6084/m9.figshare.5616424.v1
Biological Information	Demography	clutch_size	Number of eggs per female	numeric (1.00 - 35.65)	Number of eggs	Global trade-offs of functional redundancy and functional dispersion for birds and mammals, Cooke et al. 2019	https://doi.org/10.6084/m9.figshare.5616424.v2
Biological Information	Diet	diet_5cat	5 diet categories, (1 = plant/seed, 2 = fruit/nectar, 3 = vertebrates, including carrion, 4 = invertebrates and 5 = omnivore)	1; 2; 3; 4; 5	Categorical	Global trade-offs of functional redundancy and functional dispersion for birds and mammals, Cooke et al. 2020	https://doi.org/10.6084/m9.figshare.5616424.v3
Biological Information	Distribution	distr_country	Countries of species distribution, including countries where the species is extinct, possibly extinct and extant and where species have been intorduced or are vagrant and native	Country names	Text	IUCN, IUCN Red List of Threatened Species, Version 2019-1. (2019).	https://www.iucnredlist.org/
Biological Information	Distribution	distr_region	Regions of species distribution	Region names	Text	IUCN, IUCN Red List of Threatened Species, Version 2019-1. (2019).	https://www.iucnredlist.org/
Biological Information	Distribution	distr_continent	Continents of species distribution	Continent names	Text	IUCN, IUCN Red List of Threatened Species, Version 2019-1. (2019).	https://www.iucnredlist.org/
Biological Information	Demography	DSKI_lifetable	Availability of a lifetable recorded in the Demographic Database. For original values see "Demographic_Database" and "Metadata_Demographic_Database" in Supplementary File 1 and 2 respectively.	yes; NA	Categorical	D.A. Conde, J. Staerk, F. Colchero, R. da Silva, J. Schöley, H. Maria Baden, L. Jouvet, J.E. Fa, H. Syed, E. Jongejans, S. Meiri, J.M. Gaillard, S. Chamberlain, J. Wilcken, O.R. Jones, J.P. Dahlgren, U.K. Steiner, L.M. Bland, I. Gomez-Mestre, J.D. Lebreton, J.G. Vargas, N. Flesness, V. Canudas-Romo, R. Salguero-Gómez, O. Byers, T.B. Berg, A. Scheuerlein, S. Devillard, D.S. Schigel, O.A. Ryder, H.…	https://www.pnas.org/content/116/19/9658 https://www.species360.org/serving-conservation/species-knowledge-index/
Biological Information	Demography	DSKI_matrixdeath	Matrix with age or stage specific death rates has been recorded for the species.For original values see "Demographic_Database" and "Metadata_Demographic_Database" in Supplementary File 1 and 2 respectively.	yes;NA	Categorical	D.A. Conde, J. Staerk, F. Colchero, R. da Silva, J. Schöley, H. Maria Baden, L. Jouvet, J.E. Fa, H. Syed, E. Jongejans, S. Meiri, J.M. Gaillard, S. Chamberlain, J. Wilcken, O.R. Jones, J.P. Dahlgren, U.K. Steiner, L.M. Bland, I. Gomez-Mestre, J.D. Lebreton, J.G. Vargas, N. Flesness, V. Canudas-Romo, R. Salguero-Gómez, O. Byers, T.B. Berg, A. Scheuerlein, S. Devillard, D.S. Schigel, O.A. Ryder, H.…	https://www.pnas.org/content/116/19/9658 https://www.species360.org/serving-conservation/species-knowledge-index/
Biological Information	Demography	DSKI_matrixdeathfert	Matrix with age or stage specific death and fertility rates has been recorded for the species.For original values see "Demographic_Database" and "Metadata_Demographic_Database" in Supplementary File 1 and 2 respectively.	yes;NA	Categorical	D.A. Conde, J. Staerk, F. Colchero, R. da Silva, J. Schöley, H. Maria Baden, L. Jouvet, J.E. Fa, H. Syed, E. Jongejans, S. Meiri, J.M. Gaillard, S. Chamberlain, J. Wilcken, O.R. Jones, J.P. Dahlgren, U.K. Steiner, L.M. Bland, I. Gomez-Mestre, J.D. Lebreton, J.G. Vargas, N. Flesness, V. Canudas-Romo, R. Salguero-Gómez, O. Byers, T.B. Berg, A. Scheuerlein, S. Devillard, D.S. Schigel, O.A. Ryder, H.…	https://www.pnas.org/content/116/19/9658 https://www.species360.org/serving-conservation/species-knowledge-index/
Biological Information	Demography	DSKI_recr	Information of the proportion of fledgings recruited as breeders in the local population is available.For original values see "Demographic_Database" and "Metadata_Demographic_Database" in Supplementary File 1 and 2 respectively.	yes;NA	Categorical	D.A. Conde, J. Staerk, F. Colchero, R. da Silva, J. Schöley, H. Maria Baden, L. Jouvet, J.E. Fa, H. Syed, E. Jongejans, S. Meiri, J.M. Gaillard, S. Chamberlain, J. Wilcken, O.R. Jones, J.P. Dahlgren, U.K. Steiner, L.M. Bland, I. Gomez-Mestre, J.D. Lebreton, J.G. Vargas, N. Flesness, V. Canudas-Romo, R. Salguero-Gómez, O. Byers, T.B. Berg, A. Scheuerlein, S. Devillard, D.S. Schigel, O.A. Ryder, H.…	https://www.pnas.org/content/116/19/9658 https://www.species360.org/serving-conservation/species-knowledge-index/
Biological Information	Demography	DSKI_prop	Information on the proportion of reproductive females per age class is available. For original values see "Demographic_Database" and "Metadata_Demographic_Database" in Supplementary File 1 and 2 respectively.	yes;NA	Categorical	D.A. Conde, J. Staerk, F. Colchero, R. da Silva, J. Schöley, H. Maria Baden, L. Jouvet, J.E. Fa, H. Syed, E. Jongejans, S. Meiri, J.M. Gaillard, S. Chamberlain, J. Wilcken, O.R. Jones, J.P. Dahlgren, U.K. Steiner, L.M. Bland, I. Gomez-Mestre, J.D. Lebreton, J.G. Vargas, N. Flesness, V. Canudas-Romo, R. Salguero-Gómez, O. Byers, T.B. Berg, A. Scheuerlein, S. Devillard, D.S. Schigel, O.A. Ryder, H.…	https://www.pnas.org/content/116/19/9658 https://www.species360.org/serving-conservation/species-knowledge-index/
Biological Information	Demography	DSKI_interval_y	Time between reproduction cycles in years as mean. For original values see "Demographic_Database" and "Metadata_Demographic_Database" in Supplementary File 1 and 2 respectively.	numeric (0.6 - 1.0)	years	D.A. Conde, J. Staerk, F. Colchero, R. da Silva, J. Schöley, H. Maria Baden, L. Jouvet, J.E. Fa, H. Syed, E. Jongejans, S. Meiri, J.M. Gaillard, S. Chamberlain, J. Wilcken, O.R. Jones, J.P. Dahlgren, U.K. Steiner, L.M. Bland, I. Gomez-Mestre, J.D. Lebreton, J.G. Vargas, N. Flesness, V. Canudas-Romo, R. Salguero-Gómez, O. Byers, T.B. Berg, A. Scheuerlein, S. Devillard, D.S. Schigel, O.A. Ryder, H.…	https://www.pnas.org/content/116/19/9658 https://www.species360.org/serving-conservation/species-knowledge-index/
Biological Information	Demography	DSKI_brood_n	Mean number of broods/clutches per year. For original values see "Demographic_Database" and "Metadata_Demographic_Database" in Supplementary File 1 and 2 respectively.	numeric (1- 4)	Number of broods	D.A. Conde, J. Staerk, F. Colchero, R. da Silva, J. Schöley, H. Maria Baden, L. Jouvet, J.E. Fa, H. Syed, E. Jongejans, S. Meiri, J.M. Gaillard, S. Chamberlain, J. Wilcken, O.R. Jones, J.P. Dahlgren, U.K. Steiner, L.M. Bland, I. Gomez-Mestre, J.D. Lebreton, J.G. Vargas, N. Flesness, V. Canudas-Romo, R. Salguero-Gómez, O. Byers, T.B. Berg, A. Scheuerlein, S. Devillard, D.S. Schigel, O.A. Ryder, H.…	https://www.pnas.org/content/116/19/9658 https://www.species360.org/serving-conservation/species-knowledge-index/
Biological Information	Demography	DSKI_brood_range	Range of the number of broods/clutches per year. For original values see "Demographic_Database" and "Metadata_Demographic_Database" in Supplementary File 1 and 2 respectively.	range	Number of broods	D.A. Conde, J. Staerk, F. Colchero, R. da Silva, J. Schöley, H. Maria Baden, L. Jouvet, J.E. Fa, H. Syed, E. Jongejans, S. Meiri, J.M. Gaillard, S. Chamberlain, J. Wilcken, O.R. Jones, J.P. Dahlgren, U.K. Steiner, L.M. Bland, I. Gomez-Mestre, J.D. Lebreton, J.G. Vargas, N. Flesness, V. Canudas-Romo, R. Salguero-Gómez, O. Byers, T.B. Berg, A. Scheuerlein, S. Devillard, D.S. Schigel, O.A. Ryder, H.…	https://www.pnas.org/content/116/19/9658 https://www.species360.org/serving-conservation/species-knowledge-index/
Biological Information	Demography	DSKI_clutch_n	Mean number of eggs per clutch. For original values see "Demographic_Database" and "Metadata_Demographic_Database" in Supplementary File 1 and 2 respectively.	numeric (1.00 - 35.65)	Number of eggs	D.A. Conde, J. Staerk, F. Colchero, R. da Silva, J. Schöley, H. Maria Baden, L. Jouvet, J.E. Fa, H. Syed, E. Jongejans, S. Meiri, J.M. Gaillard, S. Chamberlain, J. Wilcken, O.R. Jones, J.P. Dahlgren, U.K. Steiner, L.M. Bland, I. Gomez-Mestre, J.D. Lebreton, J.G. Vargas, N. Flesness, V. Canudas-Romo, R. Salguero-Gómez, O. Byers, T.B. Berg, A. Scheuerlein, S. Devillard, D.S. Schigel, O.A. Ryder, H.…	https://www.pnas.org/content/116/19/9658 https://www.species360.org/serving-conservation/species-knowledge-index/
Biological Information	Demography	DSKI_clutch_range	Range of the number of eggs per clutch. For original values see "Demographic_Database" and "Metadata_Demographic_Database" in Supplementary File 1 and 2 respectively.	range	Number of eggs	D.A. Conde, J. Staerk, F. Colchero, R. da Silva, J. Schöley, H. Maria Baden, L. Jouvet, J.E. Fa, H. Syed, E. Jongejans, S. Meiri, J.M. Gaillard, S. Chamberlain, J. Wilcken, O.R. Jones, J.P. Dahlgren, U.K. Steiner, L.M. Bland, I. Gomez-Mestre, J.D. Lebreton, J.G. Vargas, N. Flesness, V. Canudas-Romo, R. Salguero-Gómez, O. Byers, T.B. Berg, A. Scheuerlein, S. Devillard, D.S. Schigel, O.A. Ryder, H.…	https://www.pnas.org/content/116/19/9658 https://www.species360.org/serving-conservation/species-knowledge-index/
Biological Information	Demography	DSKI_maxlifespan_y	Mean of longest lifespan, time of individual carrying ring or maximum longevity in years. Categorical values from the DATLife database were excluded For original values see "Demographic_Database" and "Metadata_Demographic_Database" in Supplementary File 1 and 2 respectively.	numeric (2 - 69)	years	D.A. Conde, J. Staerk, F. Colchero, R. da Silva, J. Schöley, H. Maria Baden, L. Jouvet, J.E. Fa, H. Syed, E. Jongejans, S. Meiri, J.M. Gaillard, S. Chamberlain, J. Wilcken, O.R. Jones, J.P. Dahlgren, U.K. Steiner, L.M. Bland, I. Gomez-Mestre, J.D. Lebreton, J.G. Vargas, N. Flesness, V. Canudas-Romo, R. Salguero-Gómez, O. Byers, T.B. Berg, A. Scheuerlein, S. Devillard, D.S. Schigel, O.A. Ryder, H.…	https://www.pnas.org/content/116/19/9658 https://www.species360.org/serving-conservation/species-knowledge-index/
Biological Information	Demography	DSKI_maxlifespan_range	Range of values for longest lifespan, time of individual carrying ring or maximum longevity in years. Categorical values from the DATLife database were excluded. For original values see "Demographic_Database" and "Metadata_Demographic_Database" in Supplementary File 1 and 2 respectively.	range	years	D.A. Conde, J. Staerk, F. Colchero, R. da Silva, J. Schöley, H. Maria Baden, L. Jouvet, J.E. Fa, H. Syed, E. Jongejans, S. Meiri, J.M. Gaillard, S. Chamberlain, J. Wilcken, O.R. Jones, J.P. Dahlgren, U.K. Steiner, L.M. Bland, I. Gomez-Mestre, J.D. Lebreton, J.G. Vargas, N. Flesness, V. Canudas-Romo, R. Salguero-Gómez, O. Byers, T.B. Berg, A. Scheuerlein, S. Devillard, D.S. Schigel, O.A. Ryder, H.…	https://www.pnas.org/content/116/19/9658 https://www.species360.org/serving-conservation/species-knowledge-index/
Biological Information	Demography	DSKI_agefirstrepr_mean	Mean of values grouped under the demovar "age at first reproduction" in the demographic database in days. Categorical values from the DATLife and Biddaba databases were excluded. The mean includes both male and female as well as unknown gender values for age at first reproduction or maturity. For the original values see "Demographic_Database" and "Metadata_Demographic_Database" in Supplementary F…	numeric (60.00 - 1726.47)	days	D.A. Conde, J. Staerk, F. Colchero, R. da Silva, J. Schöley, H. Maria Baden, L. Jouvet, J.E. Fa, H. Syed, E. Jongejans, S. Meiri, J.M. Gaillard, S. Chamberlain, J. Wilcken, O.R. Jones, J.P. Dahlgren, U.K. Steiner, L.M. Bland, I. Gomez-Mestre, J.D. Lebreton, J.G. Vargas, N. Flesness, V. Canudas-Romo, R. Salguero-Gómez, O. Byers, T.B. Berg, A. Scheuerlein, S. Devillard, D.S. Schigel, O.A. Ryder, H.…	https://www.pnas.org/content/116/19/9658 https://www.species360.org/serving-conservation/species-knowledge-index/
Biological Information	Demography	DSKI_agefirstrepr_range	Range of values grouped under the demovar "age at first reproduction" in the Demographic Database in days. Categorical values from the DATLife_DB and Biddaba databases were excluded. The range includes both male and female as well as unknown gender values for age at first reproduction or maturity. For the original values see "Demographic_Database" and "Metadata_Demographic_Database" in Supplement…	range	days	D.A. Conde, J. Staerk, F. Colchero, R. da Silva, J. Schöley, H. Maria Baden, L. Jouvet, J.E. Fa, H. Syed, E. Jongejans, S. Meiri, J.M. Gaillard, S. Chamberlain, J. Wilcken, O.R. Jones, J.P. Dahlgren, U.K. Steiner, L.M. Bland, I. Gomez-Mestre, J.D. Lebreton, J.G. Vargas, N. Flesness, V. Canudas-Romo, R. Salguero-Gómez, O. Byers, T.B. Berg, A. Scheuerlein, S. Devillard, D.S. Schigel, O.A. Ryder, H.…	https://www.pnas.org/content/116/19/9658 https://www.species360.org/serving-conservation/species-knowledge-index/
Biological Information	Demography	DSKI_cmort	Availability of data on crude mortality in the Demographic Database. For original values see "Demographic_Database" and "Metadata_Demographic_Database" in Supplementary File 1 and 2 respectively.	yes;NA	Categorical	D.A. Conde, J. Staerk, F. Colchero, R. da Silva, J. Schöley, H. Maria Baden, L. Jouvet, J.E. Fa, H. Syed, E. Jongejans, S. Meiri, J.M. Gaillard, S. Chamberlain, J. Wilcken, O.R. Jones, J.P. Dahlgren, U.K. Steiner, L.M. Bland, I. Gomez-Mestre, J.D. Lebreton, J.G. Vargas, N. Flesness, V. Canudas-Romo, R. Salguero-Gómez, O. Byers, T.B. Berg, A. Scheuerlein, S. Devillard, D.S. Schigel, O.A. Ryder, H.…	https://www.pnas.org/content/116/19/9658 https://www.species360.org/serving-conservation/species-knowledge-index/
Biological Information	Demography	DSKI_mortality	Demographic Species Knowldege Index for mortality	Low; Fair; High	Categorical	D.A. Conde, J. Staerk, F. Colchero, R. da Silva, J. Schöley, H. Maria Baden, L. Jouvet, J.E. Fa, H. Syed, E. Jongejans, S. Meiri, J.M. Gaillard, S. Chamberlain, J. Wilcken, O.R. Jones, J.P. Dahlgren, U.K. Steiner, L.M. Bland, I. Gomez-Mestre, J.D. Lebreton, J.G. Vargas, N. Flesness, V. Canudas-Romo, R. Salguero-Gómez, O. Byers, T.B. Berg, A. Scheuerlein, S. Devillard, D.S. Schigel, O.A. Ryder, H.…	https://www.pnas.org/content/116/19/9658 https://www.species360.org/serving-conservation/species-knowledge-index/
Biological Information	Demography	DSKI_fertility	Demographic Species Knowldege Index for fertility	Low; Fair; High	Categorical	D.A. Conde, J. Staerk, F. Colchero, R. da Silva, J. Schöley, H. Maria Baden, L. Jouvet, J.E. Fa, H. Syed, E. Jongejans, S. Meiri, J.M. Gaillard, S. Chamberlain, J. Wilcken, O.R. Jones, J.P. Dahlgren, U.K. Steiner, L.M. Bland, I. Gomez-Mestre, J.D. Lebreton, J.G. Vargas, N. Flesness, V. Canudas-Romo, R. Salguero-Gómez, O. Byers, T.B. Berg, A. Scheuerlein, S. Devillard, D.S. Schigel, O.A. Ryder, H.…	https://www.pnas.org/content/116/19/9658 https://www.species360.org/serving-conservation/species-knowledge-index/
Biological Information	Demography	DSKI_mortality_fertility	Demographic Species Knowldege Index for mortality and fertility combined,	Low; Fair; High	Categorical	D.A. Conde, J. Staerk, F. Colchero, R. da Silva, J. Schöley, H. Maria Baden, L. Jouvet, J.E. Fa, H. Syed, E. Jongejans, S. Meiri, J.M. Gaillard, S. Chamberlain, J. Wilcken, O.R. Jones, J.P. Dahlgren, U.K. Steiner, L.M. Bland, I. Gomez-Mestre, J.D. Lebreton, J.G. Vargas, N. Flesness, V. Canudas-Romo, R. Salguero-Gómez, O. Byers, T.B. Berg, A. Scheuerlein, S. Devillard, D.S. Schigel, O.A. Ryder, H.…	https://www.pnas.org/content/116/19/9658 https://www.species360.org/serving-conservation/species-knowledge-index/
Biological Information	Occurrence	IUCN_EOO	Extent of species occurrence available from IUCN Red List, original column name "EOO.range"	1;0	Categorical	IUCN, IUCN Red List of Threatened Species, Version 2019-1. (2019).	https://www.iucnredlist.org/
Biological Information	Occurrence	IUCN_elevationLower	Lower limit of species Occurrence available from IUCN Red List, original column name "ElevationLower.limit"	1;0	Categorical	IUCN, IUCN Red List of Threatened Species, Version 2019-1. (2019).	https://www.iucnredlist.org/
Biological Information	Occurrence	IUCN_elevationUpper	Upper limit of species Occurrence available from IUCN Red Lis, original column name "ElevationUpper.limit"	1;0	Categorical	IUCN, IUCN Red List of Threatened Species, Version 2019-1. (2019).	https://www.iucnredlist.org/
Biological Information	Population Estimate	IUCN_populationSize	Size of global population available from IUCN Red List, original column name "PopulationSize.range"	1;0	Categorical	IUCN, IUCN Red List of Threatened Species, Version 2019-1. (2019).	https://www.iucnredlist.org/
Biological Information	Occurrence	IUCN_nlocations	Number of locations species occurs at available from IUCN Red List, original column name "LocationsNumber.range"	1;0	Categorical	IUCN, IUCN Red List of Threatened Species, Version 2019-1. (2019).	https://www.iucnredlist.org/
Biological Information	Biological Information	IUCN_genLength	Length of one generation in years available from IUCN Red List, original column name "GenerationLength.range"	1;0	Categorical	IUCN, IUCN Red List of Threatened Species, Version 2019-1. (2019).	https://www.iucnredlist.org/
Biological Information	Migration	IUCN_migration	If the species migratory or not, Pattern of movement available from IUCN Red List, original column name "MovementPatterns.pattern"	1;0	Categorical	IUCN, IUCN Red List of Threatened Species, Version 2019-1. (2019).	https://www.iucnredlist.org/
Biological Information	Distribution	IUCN_nsubpop	Number of global subpopulations available from IUCN Red List, original column name "SubpopulationNumber.range"	1;0	Categorical	IUCN, IUCN Red List of Threatened Species, Version 2019-1. (2019).	https://www.iucnredlist.org/
Biological Information	Migration	GROMS_migration	Migratory species according to the GROMS database	yes; NA	Categorical	K. Riede, The Global Register of Migratory Species ­ Database, GIS Maps and Threat Analysis, Landwirtschaftsverlag, Münster, 2001.	http://groms.de/groms_neu/view/order_stat_patt_spanish.php?search_pattern=
Biological Information	occurrence	GBIF_noccur	Total number of Occurrences recorded for each species in GBIF between 2000 and 2019, for all bases of record	numeric (1 - 11623675)	Number of occurrences	GBIF, Occurrence Download, (2020). https://doi.org/10.15468/dl.gfykvj	https://doi.org/10.15468/dl.gfykvj
Biological Information	occurrence	GBIF_noccur_obs	Total number of Occurrences recorded for each species in GBIF between 2000 and 2019, with basis of record being either Observation, Human Observation or Machine Observation	numeric (1 - 11620123)	Number of occurrences	GBIF, Occurrence Download, (2020). https://doi.org/10.15468/dl.96fvtc	https://doi.org/10.15468/dl.96fvtc
Biological Information	Gen/Genomics	B10K_id	Unique ID used by the B10K project	Unique ID	Unique ID	G. Zhang, Bird sequencing project takes off, Nature. 52 (2015). https://doi.org/10.1038/522034d.	https://b10k.genomics.cn/species.html
Biological Information	Gen/Genomics	B10K_project_phase	Status of species' genome assembly process	Annotated; Assembled; Extracted; Extracting	Categorical	G. Zhang, Bird sequencing project takes off, Nature. 52 (2015). https://doi.org/10.1038/522034d.	https://b10k.genomics.cn/species.html
Biological Information	Gen/Genomics	B10K_status	Project phase the species' genome is currently undergoing	N/A; Phase 1; Phase 2; Phase 3	Categorical	G. Zhang, Bird sequencing project takes off, Nature. 52 (2015). https://doi.org/10.1038/522034d.	https://b10k.genomics.cn/species.html
Biological Information	Gen/Genomics	B10K_samples_available	Availability of samples to begin genome assembly process	0; multiple	Categorical	G. Zhang, Bird sequencing project takes off, Nature. 52 (2015). https://doi.org/10.1038/522034d.	https://b10k.genomics.cn/species.html
Biological Information	Gen/Genomics	B10K_db_entry	Species recorded in B10K database	yes; NA	Categorical	G. Zhang, Bird sequencing project takes off, Nature. 52 (2015). https://doi.org/10.1038/522034d.	https://b10k.genomics.cn/species.html
Biological Information	Gen/Genomics	VGP_status	Status of species genome sequencing by the Vertebrate Genome Sequencing Project	Completed v1	Categorical	K.-P. Koepfli, B. Paten, S.J. O’Brien, The Genome 10K Community of Scientists, The Genome 10K Project: A Way Forward, Annu. Rev. Anim. Biosci. 3 (2015) 57–111. 10.1146/annurev-animal-090414-014900.	https://vertebrategenomesproject.org/
Biological Information	Gen/Genomics	GenBank_sequence_type	Sequence types available for each species on GenBank	gene sequence; mitochondrial sequence; RNA sequence; whole genome sequence; markers; anonymous locus; genomic survey sequence; conserved element; pseudogene; OTHER	Categorical	D.A. Benson, M. Cavanaugh, K. Clark, I. Karsch-Mizrachi, D.J. Lipman, J. Ostell, E.W. Sayers, GenBank, Nucleic Acids Res. D1 (2017) D37–D42. https://doi.org/10.1093/nar/gkw1070.	https://www.ncbi.nlm.nih.gov/genbank/
Biological Information	Gen/Genomics	GenBank_whole_genome	Indicates if the whole genome sequence available on GenBank	1;0	Categorical	D.A. Benson, M. Cavanaugh, K. Clark, I. Karsch-Mizrachi, D.J. Lipman, J. Ostell, E.W. Sayers, GenBank, Nucleic Acids Res. D1 (2017) D37–D42. https://doi.org/10.1093/nar/gkw1070.	https://www.ncbi.nlm.nih.gov/genbank/
Biological Information	Gen/Genomics	Genbank_gene_seq	Indicates if gene sequences are recorded on GenBank	1;0	Categorical	D.A. Benson, M. Cavanaugh, K. Clark, I. Karsch-Mizrachi, D.J. Lipman, J. Ostell, E.W. Sayers, GenBank, Nucleic Acids Res. D1 (2017) D37–D42. https://doi.org/10.1093/nar/gkw1070.	https://www.ncbi.nlm.nih.gov/genbank/
Biological Information	Gen/Genomics	GenBank_mitochondrial	Indicates if a mitochondrial sequence is available on GenBank	1;0	Categorical	D.A. Benson, M. Cavanaugh, K. Clark, I. Karsch-Mizrachi, D.J. Lipman, J. Ostell, E.W. Sayers, GenBank, Nucleic Acids Res. D1 (2017) D37–D42. https://doi.org/10.1093/nar/gkw1070.	https://www.ncbi.nlm.nih.gov/genbank/
Biological Information	Gen/Genomics	GenBank_pseudogene	Indicates if pseudogene sequences are recorded on GenBank	1;0	Categorical	D.A. Benson, M. Cavanaugh, K. Clark, I. Karsch-Mizrachi, D.J. Lipman, J. Ostell, E.W. Sayers, GenBank, Nucleic Acids Res. D1 (2017) D37–D42. https://doi.org/10.1093/nar/gkw1070.	https://www.ncbi.nlm.nih.gov/genbank/
Biological Information	Gen/Genomics	GenBank_RNA_seq	Indicates if miRNA, mRNA or RNA sequences are recordedon GenBank	1;0	Categorical	D.A. Benson, M. Cavanaugh, K. Clark, I. Karsch-Mizrachi, D.J. Lipman, J. Ostell, E.W. Sayers, GenBank, Nucleic Acids Res. D1 (2017) D37–D42. https://doi.org/10.1093/nar/gkw1070.	https://www.ncbi.nlm.nih.gov/genbank/
Biological Information	Gen/Genomics	GenBank_anon_locus	Indicates if anonymous loci are recorded on GenBank	1;0	Categorical	D.A. Benson, M. Cavanaugh, K. Clark, I. Karsch-Mizrachi, D.J. Lipman, J. Ostell, E.W. Sayers, GenBank, Nucleic Acids Res. D1 (2017) D37–D42. https://doi.org/10.1093/nar/gkw1070.	https://www.ncbi.nlm.nih.gov/genbank/
Biological Information	Gen/Genomics	GenBank_cons_element	Indicates if conserved elements are recorded on GenBank	1;0	Categorical	D.A. Benson, M. Cavanaugh, K. Clark, I. Karsch-Mizrachi, D.J. Lipman, J. Ostell, E.W. Sayers, GenBank, Nucleic Acids Res. D1 (2017) D37–D42. https://doi.org/10.1093/nar/gkw1070.	https://www.ncbi.nlm.nih.gov/genbank/
Biological Information	Gen/Genomics	GenBank_genom_survey	Indicates if genomic survey sequences are available on GenBank	1;0	Categorical	D.A. Benson, M. Cavanaugh, K. Clark, I. Karsch-Mizrachi, D.J. Lipman, J. Ostell, E.W. Sayers, GenBank, Nucleic Acids Res. D1 (2017) D37–D42. https://doi.org/10.1093/nar/gkw1070.	https://www.ncbi.nlm.nih.gov/genbank/
Biological Information	Gen/Genomics	GenBank_markers	Indicates if microsatellite, single-copy nuclear DNA or marker sequences are recorded on GenBank	1;0	Categorical	D.A. Benson, M. Cavanaugh, K. Clark, I. Karsch-Mizrachi, D.J. Lipman, J. Ostell, E.W. Sayers, GenBank, Nucleic Acids Res. D1 (2017) D37–D42. https://doi.org/10.1093/nar/gkw1070.	https://www.ncbi.nlm.nih.gov/genbank/
Biological Information	Gen/Genomics	GenBank_other	Indicates if there are any other sequence types recorded than those specifically listed here.	1;0	Categorical	D.A. Benson, M. Cavanaugh, K. Clark, I. Karsch-Mizrachi, D.J. Lipman, J. Ostell, E.W. Sayers, GenBank, Nucleic Acids Res. D1 (2017) D37–D42. https://doi.org/10.1093/nar/gkw1070.	https://www.ncbi.nlm.nih.gov/genbank/
Biological Information	Invasive species	GISD_invasive_spp	Invasive species according to the Invasive Species Specialist Group (ISSG)	yes;NA	Categorical	Invasive Species Specialist Group ISSG, The Global Invasive Species Database, Version 2015.1. (2015). http://www.iucngisd.org/gisd/ (accessed September 14, 2020).	http://www.iucngisd.org/gisd/search.php
Biological Information	Invasive species	EASIN_alien_spp	Indicates if a species is listed as alien in the EU in the EASIN database	yes;NA	Categorical	European Commission - Joint Research Centre, European Alien Species Information Network (EASIN), (2020). https://easin.jrc.ec.europa.eu/	https://easin.jrc.ec.europa.eu/spexplorer/search/searchpaged
Biological Information	Invasive species	EASIN_ias_cocern	Indicates if a species is listed as alien in the EU and of Union concern in the EASIN database	yes;NA	Categorical	European Commission - Joint Research Centre, European Alien Species Information Network (EASIN), (2020). https://easin.jrc.ec.europa.eu/	https://easin.jrc.ec.europa.eu/spexplorer/search/searchpaged
Intrinsic value	Evolutionary Distictivness	EDGE_GE	Globally endangered score according to EDGE project	numeric (2 - 4)	Score	Zoological Society of London, EDGE of Existence, EDGE List Birds. (2019). https://www.edgeofexistence.org/edge-lists/	https://www.edgeofexistence.org/ edge-lists/
Intrinsic value	Evolutionary Distictivness	EDGE_score	Evolutionary Distinctive and Globally Endangered score	numeric (3.298109 - 5.703108)	Score	Zoological Society of London, EDGE of Existence, EDGE List Birds. (2019). https://www.edgeofexistence.org/edge-lists/	https://www.edgeofexistence.org/ edge-lists/
Intrinsic value	Evolutionary Distictivness	EDGE_rank	Evolutionary Distinctive and Globally Endangered rank	numeric (12 - 719)	Rank	Zoological Society of London, EDGE of Existence, EDGE List Birds. (2019). https://www.edgeofexistence.org/edge-lists/	https://www.edgeofexistence.org/ edge-lists/
Intrinsic value	Ecological Distictivness	EcoD_mean	Mean Ecological Distinctiveness score	numeric (0.2753686 0.5914103)	Score	R.S.C. Cooke, F. Eigenbrod, A.E. Bates, Ecological distinctiveness of birds and mammals at the global scale, Glob. Ecol. Conserv. 22 (2020) e00970. https://doi.org/10.1016/j.gecco.2020.e00970.	https://doi.org/10.1016/j.gecco.2020.e00970
Intrinsic value	Ecological Distictivness	EcoD_max	Maximum of Ecological Distinctiveness score	numeric (0.2856969 - 0.6405181)	Score	R.S.C. Cooke, F. Eigenbrod, A.E. Bates, Ecological distinctiveness of birds and mammals at the global scale, Glob. Ecol. Conserv. 22 (2020) e00970. https://doi.org/10.1016/j.gecco.2020.e00970.	https://doi.org/10.1016/j.gecco.2020.e00971
Intrinsic value	Ecological Distictivness	EcoD_min	Minimum of Ecological Distinctiveness score	numeric (0.2559768 - 0.5511193)	Score	R.S.C. Cooke, F. Eigenbrod, A.E. Bates, Ecological distinctiveness of birds and mammals at the global scale, Glob. Ecol. Conserv. 22 (2020) e00970. https://doi.org/10.1016/j.gecco.2020.e00970.	https://doi.org/10.1016/j.gecco.2020.e00972
Intrinsic value	Ecological Distictivness	EcoD_se	Standard Deviation of Ecological Distinctiveness score	numeric (0.001232869 - 0.015962692)	Score	R.S.C. Cooke, F. Eigenbrod, A.E. Bates, Ecological distinctiveness of birds and mammals at the global scale, Glob. Ecol. Conserv. 22 (2020) e00970. https://doi.org/10.1016/j.gecco.2020.e00970.	https://doi.org/10.1016/j.gecco.2020.e00973
Intrinsic value	Evolutionary Distictivness	ED_score	Evolutionary Distinctiveness Score	numeric (0.759581 - 47.209430)	Score	Zoological Society of London, EDGE of Existence, EDGE List Birds. (2019). https://www.edgeofexistence.org/edge-lists/	https://www.edgeofexistence.org/ edge-lists/

## Sheet: Colour_explanation
Colour	Knowledge area
	Taxonomy
	Convention & legislation
	Human Use
	Extinction Risks
	Management Opportunies
	Biological Information
	Intrinsic Values

## Sheet: Metadata_Demographic_Database
Varname	Sourcedb	Definition.as.in.sourcedb	Biofunction	Demovar
female_maturity_d	ALHDB	The amount of time it takes for a female individual to reach maturity in days	Fertility/Reproduction	Age at first reproduction
inter_litter_or_interbirth_interval_y	ALHDB	The time between the reproduction cycles in years	Fertility/Reproduction	Inter-litter/Inter-birth interval
litter_or_clutch_size_n	ALHDB	The size of the litter/clutch	Fertility/Reproduction	Litter/Clutch size
litters_or_clutches_n_or_y	ALHDB	The number of litters/clutches produced per year	Fertility/Reproduction	Litter/Clutch size
male_maturity_d	ALHDB	The amount of time it takes for a male individual to reach maturity in days	Fertility/Reproduction	Age at first reproduction
maximum_longevity_y	ALHDB	The longest lifespan reported of the species in years	Survival/Mortality	Maximum recorded lifespan
no_sex_maturity_d	ALHDB	The amount of time it takes for an individual of unreported sex to reach maturity in days	Fertility/Reproduction	Age at first reproduction
Female.maturity..days.	AnAge	Average	Fertility/Reproduction	Age at first reproduction
IMR..per.yr.	AnAge	Infant mortality Rate per year	Survival/Mortality	Crude mortality
Inter.litter.Interbirth.interval	AnAge	NotAvailable	Fertility/Reproduction	Inter-litter/Inter-birth interval
Litter.Clutch.size	AnAge	Average	Fertility/Reproduction	Litter/Clutch size
Litters.Clutches.per.year	AnAge	Average	Fertility/Reproduction	Litter/Clutch size
Male.maturity..days.	AnAge	Average	Fertility/Reproduction	Age at first reproduction
Maximum.longevity..yrs.	AnAge	Maximum longevity: Derived from an Average, Note many times is confused as Maximun Lifespan which is the maximun age reported from one individual.	Survival/Mortality	Maximum recorded lifespan
MRDT..yrs.	AnAge	Mortality rate doubling time (MRDT) for a given species using the Gompertz equation	Survival/Mortality	Crude mortality
AdultFecundity	Biddaba	Brood size (i.e number of fledglings)	Fertility/Reproduction	Litter/Clutch size
AdultSurvival	Biddaba	Estimated with different methods (see Method Estimation)	Survival/Mortality	Crude mortality
AFR	Biddaba	Age at first reproduction	Fertility/Reproduction	Age at first reproduction
JuvenileSurvival	Biddaba	Juvenile	Survival/Mortality	Crude mortality
Matrix	Biddaba	Matrix with age- or stage-specific death rates	Survival/Mortality	Matrix with age- or stage-specific death rates
MatrixFert	Biddaba	Matrix with age- or stage-specific fertility and death rates	Survival/Mortality and Fertility/Reproduction	Matrix with age- or stage-specific fertility and death rates
Recruit	Biddaba	Proportion of fledgings recruited as breeders in the local population.	Fertility/Reproduction	Recruitment
ReproFemales	Biddaba	Proportion of reproductive females within an age class	Fertility/Reproduction	Proportion of reproductive females
adultSurvival.avg	BTO	Average proportion of adult birds (i.e. of at least breeding age) which survive each year, average	Survival/Mortality	Crude mortality
adultSurvival.Females	BTO	Average proportion of adult birds (i.e. of at least breeding age) which survive each year, females	Survival/Mortality	Crude mortality
adultSurvival.Females.standard.deviation	BTO	Average proportion of adult birds (i.e. of at least breeding age) which survive each year, females, standard deviation	Survival/Mortality	Crude mortality
adultSurvival.Males	BTO	Average proportion of adult birds (i.e. of at least breeding age) which survive each year, males	Survival/Mortality	Crude mortality
adultSurvival.Males.standard.deviation	BTO	Average proportion of adult birds (i.e. of at least breeding age) which survive each year, males, standard deviation	Survival/Mortality	Crude mortality
adultSurvival.standard.deviation	BTO	Average proportion of adult birds (i.e. of at least breeding age) which survive each year, standard deviation	Survival/Mortality	Crude mortality
ageAtFirstBreeding.years	BTO	Age at which a typical individual starts breeding, years	Fertility/Reproduction	Age at first reproduction
clutchSize.maximum.recorded	BTO	Number of eggs laid by a female, minimum recorded	Fertility/Reproduction	Litter/Clutch size
clutchSize.mean	BTO	Number of eggs laid by a female, mean	Fertility/Reproduction	Litter/Clutch size
clutchSize.minimum.recorded	BTO	Number of eggs laid by a female, minimum recorded	Fertility/Reproduction	Litter/Clutch size
clutchSize.most.usual.max	BTO	Number of eggs laid by a female, most usual, maximum	Fertility/Reproduction	Litter/Clutch size
clutchSize.most.usual.min	BTO	Number of eggs laid by a female, most usual number, minimum	Fertility/Reproduction	Litter/Clutch size
clutchSize.standard.deviation	BTO	Number of eggs laid by a female, standard deviation	Fertility/Reproduction	Litter/Clutch size
juvenileSurvival.age	BTO	Average proportion of birds in the first year of life which survive each year	Survival/Mortality	Crude mortality
juvenileSurvival.avg	BTO	Average proportion of birds in the first year of life which survive each year	Survival/Mortality	Crude mortality
maximumRecordedAge.days	BTO	Longest time an individual has been recorded carrying a ring, in days	Survival/Mortality	Maximum recorded lifespan
numberBroods.good.years	BTO	Typical number of broods laid by one pair in a season (excluding relacements for failed broods)	Fertility/Reproduction	Litter/Clutch size
numberBroods.maximum	BTO	Typical number of broods laid by one pair in a season (excluding relacements for failed broods)	Fertility/Reproduction	Litter/Clutch size
numberBroods.minimum	BTO	Typical number of broods laid by one pair in a season (excluding replacements for failed broods)	Fertility/Reproduction	Litter/Clutch size
typicalLifespan.years	BTO	Age (in whole years) an individual which reaches breeding age (Ba) can be expected to live, and is calculated from the adult survival rate (phi) as: ex = Ba - 1/ln(phi)	Survival/Mortality	Crude mortality
Matrix	COMADRE	Species has a matrix with age or stage specific death and fertility rates (whether fertility is included in the matrix is indicated in the column demovar)	Survival/Mortality and Fertility/Reproduction	Matrix with age- or stage-specific fertility and death rates
AgeMaturity	DATLife_DB	Age at maturity in records (AnAge and Pantheria were removed)	Fertility/Reproduction	Age at first reproduction
AnnSurvival	DATLife_DB	Annual survival (calculated in some cases)	Survival/Mortality	Crude mortality
Lifetable	DATLife_DB	If there is a complete life table 1, otherwise 0 (This variable was added for DISKo purposes)	Survival/Mortality	Lifetable with age- or stage-specific death rates
LifeTABLE	DATLife_DB	If the data comes from a life table (this column was added for DISKo analyses purposes)	Survival/Mortality and Fertility/Reproduction	Lifetable with age- or stage-specific fertility and death rates
MaxLong	DATLife_DB	All the species in this dataset have MaxLongevity (a column with yes was created for DISKo purposes since the values were not reported by DATLife)	Survival/Mortality	Maximum recorded lifespan
Survival	DATLife_DB	Survival measured per N days	Survival/Mortality	Crude mortality
Age.days	EURING_DB	Maximum life span (was converted from year and month to days by assuming that a month has 30 days and a year 365 days)	Survival/Mortality	Maximum recorded lifespan
Clutch	Jetz_et_al_2008	The species-typical clutch size was calculated as the geometric mean of the typical minimum and maximum clutch size	Fertility/Reproduction	Litter/Clutch size
