# Supplementary material for: A standardized dataset for conservation prioritization of songbirds to support CITES
Source: Data Brief. 2021 May 7;36:107093. doi: 10.1016/j.dib.2021.107093 (PMC8144656; doi:10.1016/j.dib.2021.107093)
Supplement: Supplementary file 3 [file mmc3.xlsx]

## Sheet: Synonyms_HBI
birdlife_species	synonyms
Abroscopus albogularis	Abroscopus albogularis
Abroscopus schisticeps	Abroscopus schisticeps
Abroscopus superciliaris	Abroscopus superciliaris
Acanthagenys rufogularis	Acanthagenys rufogularis
Acanthagenys rufogularis	Anthochaera rufogularis
Acanthagenys rufogularis	Acanthogenys rufogularis
Acanthidops bairdi	Haplospiza bairdi
Acanthidops bairdi	Acanthidops bairdi
Acanthidops bairdi	Acanthidops bairdii
Acanthis flammea	Acanthis cabaret
Acanthis flammea	Carduelis flammea
Acanthis flammea	Acanthis hornemannii
Acanthis flammea	Acanthis hornemanni
Acanthis flammea	Acanthis flammea
Acanthis flammea	Carduelis cabaret
Acanthis flammea	Acanthis linaria
Acanthis flammea	Carduelis hornemanni
Acanthisitta chloris	Acanthisitta chloris
Acanthiza apicalis	Acanthiza apicalis
Acanthiza chrysorrhoa	Acanthiza chrysorrhoa
Acanthiza cinerea	Gerygone cinerea
Acanthiza cinerea	Acanthiza cinerea
Acanthiza ewingii	Acanthiza ewingi
Acanthiza ewingii	Acanthiza ewingii
Acanthiza inornata	Acanthiza inornata
Acanthiza iredalei	Acanthiza iredalei
Acanthiza katherina	Acanthiza katharina
Acanthiza katherina	Acanthiza katherina
Acanthiza lineata	Acanthiza lineata
Acanthiza murina	Acanthiza murina
Acanthiza nana	Acanthiza nana
Acanthiza pusilla	Acanthiza pusilla
Acanthiza reguloides	Acanthiza reguloides
Acanthiza robustirostris	Acanthiza robustirostris
Acanthiza uropygialis	Acanthiza uropygialis
Acanthoptila nipalensis	Acanthoptila nipalensis
Acanthoptila nipalensis	Turdoides nipalensis
Acanthorhynchus superciliosus	Acanthorhynchus superciliosus
Acanthorhynchus tenuirostris	Acanthorhynchus tenuirostris
Acanthornis magna	Acanthornis magna
Acanthornis magna	Sericornis magnus
Acanthornis magna	Acanthornis magnus
Achaetops pycnopygius	Achaetops pycnopygius
Achaetops pycnopygius	Chaetops pycnopygius
Acridotheres albocinctus	Acridotheres albocinctus
Acridotheres burmannicus	Sturnus burmannicus
Acridotheres burmannicus	Acridotheres burmannicus
Acridotheres cinereus	Acridotheres cinereus
Acridotheres cristatellus	Acridotheres cristatellus
Acridotheres cristatellus	Aethiopsar cristatellus
Acridotheres fuscus	Acridotheres fuscus
Acridotheres ginginianus	Acridotheres ginginianus
Acridotheres grandis	Acridotheres grandis
Acridotheres javanicus	Acridotheres javanicus
Acridotheres leucocephalus	Acridotheres leucocephalus
Acridotheres melanopterus	Sturnus melanopterus
Acridotheres melanopterus	Acridotheres melanopterus
Acridotheres tertius	Acridotheres tertius
Acridotheres tricolor	Acridotheres tricolor
Acridotheres tristis	Acridotheres tristis
Acridotheres tristis	Sturnus tristis
Acritillas indica	Iole indica
Acritillas indica	Hypsipetes indicus
Acritillas indica	Acritillas indica
Acritillas indica	Hypsipetes indica
Acrobatornis fonsecai	Acrobatornis fonsecai
Acrocephalus aequinoctialis	Acrocephalus aequinoctialis
Acrocephalus agricola	Acrocephalus agricola
Acrocephalus arundinaceus	Acrocephalus arundinaceus
Acrocephalus astrolabii	Acrocephalus astrolabii
Acrocephalus atyphus	Acrocephalus atypha
Acrocephalus atyphus	Acrocephalus atyphus
Acrocephalus australis	Acrocephalus australis
Acrocephalus bistrigiceps	Acrocephalus bistrigiceps
Acrocephalus brevipennis	Acrocephalus brevipennis
Acrocephalus caffer	Acrocephalus caffer
Acrocephalus concinens	Acrocephalus concinens
Acrocephalus dumetorum	Acrocephalus dumetorum
Acrocephalus familiaris	Acrocephalus familiaris
Acrocephalus familiaris	Acrocephalus kingii
Acrocephalus familiaris	Acrocephalus kingi
Acrocephalus gracilirostris	Acrocephalus gracilirostris
Acrocephalus gracilirostris	Calamocichla leptorhyncha
Acrocephalus griseldis	Acrocephalus griseldis
Acrocephalus hiwae	Acrocephalus hiwae
Acrocephalus kerearako	Acrocephalus kerearako
Acrocephalus longirostris	Acrocephalus longirostris
Acrocephalus luscinius	Acrocephalus luscinius
Acrocephalus luscinius	Acrocephalus luscinia
Acrocephalus melanopogon	Acrocephalus melanopogon
Acrocephalus melanopogon	Lusciniola melanopogon
Acrocephalus mendanae	Acrocephalus mendanae
Acrocephalus musae	Acrocephalus musae
Acrocephalus newtoni	Acrocephalus newtoni
Acrocephalus newtoni	Calamocichla newtoni
Acrocephalus nijoi	Acrocephalus nijoi
Acrocephalus orientalis	Acrocephalus orientalis
Acrocephalus orinus	Acrocephalus orinus
Acrocephalus paludicola	Acrocephalus paludicola
Acrocephalus palustris	Acrocephalus palustris
Acrocephalus percernis	Acrocephalus percernis
Acrocephalus rehsei	Acrocephalus rehsei
Acrocephalus rimitarae	Acrocephalus rimatarae
Acrocephalus rimitarae	Acrocephalus rimitarae
Acrocephalus rodericanus	Bebrornis rodericanus
Acrocephalus rodericanus	Acrocephalus rodericanus
Acrocephalus rufescens	Calamocichla foxi
Acrocephalus rufescens	Acrocephalus rufescens
Acrocephalus schoenobaenus	Acrocephalus schoenobaenus
Acrocephalus scirpaceus	Acrocephalus fuscus
Acrocephalus scirpaceus	Acrocephalus scirpaceus
Acrocephalus scirpaceus	Acrocephalus avicenniae
Acrocephalus scirpaceus	Acrocephalus boeticatus
Acrocephalus scirpaceus	Acrocephalus baeticatus
Acrocephalus scirpaceus	Acrocephalus cinnamomeus
Acrocephalus sechellensis	Bebrornis sechellensis
Acrocephalus sechellensis	Acrocephalus sechellensis
Acrocephalus sechellensis	Ellisia sechellensis
Acrocephalus sorghophilus	Acrocephalus sorghophilus
Acrocephalus stentoreus	Acrocephalus stentoreus
Acrocephalus syrinx	Acrocephalus syrinx
Acrocephalus syrinx	Conopoderas syrinx
Acrocephalus taiti	Acrocephalus taiti
Acrocephalus tangorum	Acrocephalus tangorum
Acrocephalus vaughani	Acrocephalus vaughani
Acrocephalus yamashinae	Acrocephalus yamashinae
Acropternis orthonyx	Acropternis orthonyx
Actinodura egertoni	Actinodura egertoni
Actinodura radcliffei	Actinodura radcliffei
Actinodura ramsayi	Actinodura ramsayi
Actinodura sodangorum	Actinodura sodangorum
Aegithalos annamensis	Aegithalos annamensis
Aegithalos bonvaloti	Aegithalos sharpei
Aegithalos bonvaloti	Aegithalos bonvaloti
Aegithalos caudatus	Aegithalos caudatus
Aegithalos concinnus	Aegithalos concinnus
Aegithalos concinnus	Aegithina concinnus
Aegithalos fuliginosus	Aegithalos fuliginosus
Aegithalos glaucogularis	Aegithalos glaucogularis
Aegithalos iouschistos	Aegithalos iouschistos
Aegithalos iredalei	Aegithalos iredalei
Aegithalos leucogenys	Aegithalos leucogenys
Aegithalos niveogularis	Aegithalos niveogularis
Aegithina lafresnayei	Aegithina lafresnayei
Aegithina nigrolutea	Aegithina nigrolutea
Aegithina tiphia	Aegithina tiphia
Aegithina viridissima	Aegithina viridissima
Aethopyga bella	Aethopyga bella
Aethopyga boltoni	Aethopyga tibolii
Aethopyga boltoni	Aethopyga boltoni
Aethopyga christinae	Aethopyga christinae
Aethopyga duyvenbodei	Aethopyga duyvenbodei
Aethopyga eximia	Aethopyga eximia
Aethopyga flagrans	Aethopyga flagrans
Aethopyga gouldiae	Aethopyga gouldiae
Aethopyga guimarasensis	Aethopyga guimarasensis
Aethopyga ignicauda	Aethopyga ignicauda
Aethopyga latouchii	Aethopyga latouchii
Aethopyga linaraborae	Aethopyga linaraborae
Aethopyga magnifica	Aethopyga magnifica
Aethopyga mystacalis	Aethopyga mystacalis
Aethopyga nipalensis	Aethopyga nipalensis
Aethopyga primigenia	Aethopyga primigenia
Aethopyga primigenia	Aethopyga primigenius
Aethopyga pulcherrima	Aethopyga jefferyi
Aethopyga pulcherrima	Aethopyga pulcherrima
Aethopyga pulcherrima	Aethopyga decorosa
Aethopyga saturata	Aethopyga saturata
Aethopyga shelleyi	Aethopyga shelleyi
Aethopyga siparaja	Aethopyga siparaja
Aethopyga temminckii	Aethopyga temminckii
Aethopyga vigorsii	Aethopyga vigorsii
Agelaioides badius	Molothrus badius
Agelaioides badius	Agelaioides badius
Agelaioides fringillarius	Agelaioides fringillarius
Agelaius assimilis	Agelaius assimilis
Agelaius humeralis	Agelaius humeralis
Agelaius phoeniceus	Agelaius phoeniceus
Agelaius phoeniceus	Agelaius gubernator
Agelaius tricolor	Agelaius tricolor
Agelaius xanthomus	Agelaius xanthomus
Agelasticus cyanopus	Agelastictus cyanopus
Agelasticus cyanopus	Agelasticus cyanopus
Agelasticus cyanopus	Agelaius cyanopus
Agelasticus cyanopus	Chrysomus cyanopus
Agelasticus thilius	Agelastictus thilius
Agelasticus thilius	Agelaius thilius
Agelasticus thilius	Agelasticus thilius
Agelasticus thilius	Chrysomus thilius
Agelasticus xanthophthalmus	Chrysomus xanthophthalmus
Agelasticus xanthophthalmus	Agelasticus xanthophthalmus
Agelasticus xanthophthalmus	Agelastictus xanthophthalmus
Agelasticus xanthophthalmus	Agelaius xanthophthalmus
Agraphospiza rubescens	Carpodacus rubescens
Agraphospiza rubescens	Agraphospiza rubescens
Agricola infuscatus	Agricola infuscatus
Agricola infuscatus	Bradornis infuscatus
Agricola infuscatus	Melaenornis infuscatus
Agricola pallidus	Melaenornis pallidus
Agricola pallidus	Bradornis pallidus
Agricola pallidus	Bradornis bafirawarae
Agricola pallidus	Agricola pallidus
Agriornis albicauda	Agriornis andicola
Agriornis albicauda	Agriornis albicauda
Agriornis lividus	Agriornis livida
Agriornis lividus	Agriornis lividus
Agriornis micropterus	Agriornis microptera
Agriornis micropterus	Agriornis micropterus
Agriornis montanus	Agriornis montana
Agriornis montanus	Agriornis montanus
Agriornis murinus	Xolmis murina
Agriornis murinus	Agriornis murina
Agriornis murinus	Agriornis murinus
Agropsar philippensis	Agropsar philippensis
Agropsar philippensis	Sturnia philippensis
Agropsar philippensis	Sturnus philippensis
Agropsar sturninus	Sturnia sturnina
Agropsar sturninus	Sturnus sturninus
Agropsar sturninus	Agropsar sturninus
Ailuroedus buccoides	Ailuroedus buccoides
Ailuroedus buccoides	Ailuroedus geislerorum
Ailuroedus buccoides	Ailuroedus stonii
Ailuroedus crassirostris	Ailuroedus crassirostris
Ailuroedus melanotis	Ailuroedus maculosus
Ailuroedus melanotis	Ailuroedus melanocephalus
Ailuroedus melanotis	Ailuroedus astigmaticus
Ailuroedus melanotis	Ailuroedus melanotis
Ailuroedus melanotis	Ailuroedus jobiensis
Ailuroedus melanotis	Ailuroedus arfakianus
Aimophila notosticta	Aimophila notosticta
Aimophila rufescens	Aimophila rufescens
Aimophila ruficeps	Peucaea ruficeps
Aimophila ruficeps	Aimophila ruficeps
Akialoa ellisiana	Hemignathus ellisianus
Akialoa ellisiana	Akialoa ellisiana
Akialoa lanaiensis	Akialoa lanaiensis
Akialoa lanaiensis	Hemignathus lanaiensis
Akialoa obscura	Hemignathus obscurus
Akialoa obscura	Akialoa obscura
Akialoa stejnegeri	Hemignathus procerus
Akialoa stejnegeri	Hemignathus stejnegeri
Akialoa stejnegeri	Akialoa stejnegeri
Akletos goeldii	Myrmeciza goeldii
Akletos goeldii	Akletos goeldii
Akletos melanoceps	Myrmeciza melanoceps
Akletos melanoceps	Akletos melanoceps
Alaemon alaudipes	Alaemon alaudipes
Alaemon hamertoni	Alaemon hamertoni
Alauda arvensis	Alauda arvensis
Alauda arvensis	Alauda japonica
Alauda gulgula	Alauda gulgula
Alauda leucoptera	Alauda leucoptera
Alauda leucoptera	Melanocorypha leucoptera
Alauda razae	Calandrella razae
Alauda razae	Alauda razae
Alaudala raytal	Calandrella raytal
Alaudala raytal	Alaudala raytal
Alaudala rufescens	Calandrella rufescens
Alaudala rufescens	Calandrella minor
Alaudala rufescens	Alaudala rufescens
Alaudala rufescens	Calandrella cheleensis
Alaudala rufescens	Alaudala cheleensis
Alaudala somalica	Calandrella somalica
Alaudala somalica	Alaudala athensis
Alaudala somalica	Calandrella athensis
Alaudala somalica	Alaudala somalica
Alcippe brunneicauda	Alcippe brunneicauda
Alcippe grotei	Alcippe grotei
Alcippe morrisonia	Alcippe morrisonia
Alcippe morrisonia	Alcippe davidi
Alcippe morrisonia	Alcippe fratercula
Alcippe morrisonia	Alcippe hueti
Alcippe nipalensis	Alcippe nipalensis
Alcippe peracensis	Alcippe peracensis
Alcippe peracensis	Alcippe annamensis
Alcippe poioicephala	Alcippe poioicephala
Alcippe pyrrhoptera	Alcippe pyrrhoptera
Alcurus striatus	Alcurus striatus
Alcurus striatus	Pycnonotus striatus
Aleadryas rufinucha	Pachycephala rufinucha
Aleadryas rufinucha	Aleadryas rufinucha
Alectrurus risora	Yetapa risoria
Alectrurus risora	Alectrurus risora
Alectrurus risora	Alectrurus risorus
Alectrurus tricolor	Alectrurus tricolor
Alethe castanea	Alethe castanea
Alethe diademata	Alethe diademata
Allenia fusca	Margarops fusca
Allenia fusca	Allenia fusca
Allenia fusca	Margarops fuscus
Alophoixus bres	Criniger bres
Alophoixus bres	Alophoixus bres
Alophoixus flaveolus	Alophoixus flaveolus
Alophoixus flaveolus	Criniger flaveolus
Alophoixus frater	Alophoixus frater
Alophoixus frater	Criniger frater
Alophoixus griseiceps	Alophoixus griseiceps
Alophoixus ochraceus	Alophoixus ochraceus
Alophoixus ochraceus	Criniger ochraceus
Alophoixus pallidus	Alophoixus pallidus
Alophoixus phaeocephalus	Criniger phaeocephalus
Alophoixus phaeocephalus	Alophoixus phaeocephalus
Alophoixus ruficrissus	Alophoixus ruficrissus
Alophoixus tephrogenys	Alophoixus tephrogenys
Alopochelidon fucata	Alopochelidon fucata
Alopochelidon fucata	Stelgidopteryx fucata
Amadina erythrocephala	Amadina erythrocephala
Amadina fasciata	Amadina fasciata
Amalocichla incerta	Amalocichla incerta
Amalocichla sclateriana	Amalocichla sclateriana
Amandava amandava	Amandava amandava
Amandava formosa	Estrilda formosa
Amandava formosa	Sporaeginthus formosus
Amandava formosa	Amandava formosa
Amandava subflava	Amandava subflava
Amandava subflava	Sporaeginthus subflavus
Amaurocichla bocagii	Amaurocichla bocagei
Amaurocichla bocagii	Amaurocichla bocagii
Amaurocichla bocagii	Motacilla bocagii
Amaurospiza moesta	Amaurospiza concolor
Amaurospiza moesta	Amaurospiza carrizalensis
Amaurospiza moesta	Amaurospiza moesta
Amaurospiza moesta	Amaurospiza aequatorialis
Amaurospiza relicta	Amaurospiza relicta
Amblycercus holosericeus	Cacicus holosericeus
Amblycercus holosericeus	Amblycercus holosericeus
Amblyornis flavifrons	Amblyornis flavifrons
Amblyornis inornata	Amblyornis inornata
Amblyornis inornata	Amblyornis inornatus
Amblyornis macgregoriae	Amblyornis macgregoriae
Amblyornis macgregoriae	Amblyornis mcgregoriae
Amblyornis subalaris	Amblyornis subularis
Amblyornis subalaris	Amblyornis subalaris
Amblyospiza albifrons	Amblyospiza albifrons
Amblyramphus holosericeus	Amblyramphus holosericeus
Ammodramus aurifrons	Myospiza aurifrons
Ammodramus aurifrons	Ammodramus aurifrons
Ammodramus humeralis	Ammodramus humeralis
Ammodramus humeralis	Myospiza humeralis
Ammodramus savannarum	Ammodramus savannarum
Ammodramus savannarum	Coturniculus savannarum
Ammomanes cinctura	Ammomanes cinctura
Ammomanes cinctura	Ammomanes cincturus
Ammomanes deserti	Ammomanes deserti
Ammomanes phoenicura	Ammomanes phoenicura
Ammomanes phoenicura	Ammomanes phoenicurus
Ammomanopsis grayi	Ammomanopsis grayi
Ammomanopsis grayi	Ammomanes grayi
Ammonastes pelzelni	Ammonastes pelzelni
Ammonastes pelzelni	Myrmeciza pelzelni
Ammospiza caudacuta	Ammodramus caudacutus
Ammospiza caudacuta	Passerherbulus caudacutus
Ammospiza caudacuta	Ammospiza caudacuta
Ammospiza leconteii	Ammospiza leconteii
Ammospiza leconteii	Passerherbulus lecontei
Ammospiza leconteii	Ammodramus leconteii
Ammospiza maritima	Ammospiza nigrescens
Ammospiza maritima	Ammospiza maritima
Ammospiza maritima	Ammodramus nigrescens
Ammospiza maritima	Passerherbulus nigrescens
Ammospiza maritima	Ammospiza mirabilis
Ammospiza maritima	Ammodramus maritimus
Ammospiza maritima	Passerherbulus maritimus
Ammospiza maritima	Ammodramus maritima
Ammospiza nelsoni	Ammodramus nelsoni
Ammospiza nelsoni	Ammospiza nelsoni
Ammospiza nelsoni	Passerherbulus nelsoni
Ampeliceps coronatus	Ampeliceps coronatus
Ampelioides tschudii	Ampelioides tschudii
Ampelion rubrocristatus	Ampelion rubrocristata
Ampelion rubrocristatus	Ampelion rubrocristatus
Ampelion rufaxilla	Ampelion rufaxilla
Ampelornis griseiceps	Myrmeciza griseiceps
Ampelornis griseiceps	Ampelornis griseiceps
Amphilais seebohmi	Dromaeocercus seebohmi
Amphilais seebohmi	Amphilais seebohmi
Amphispiza bilineata	Amphispiza bilineata
Amphispiza quinquestriata	Amphispiza quinquestriata
Amphispiza quinquestriata	Aimophila quinquestriata
Amytornis ballarae	Amytornis ballarae
Amytornis barbatus	Amytornis barbatus
Amytornis dorotheae	Amytornis dorotheae
Amytornis goyderi	Amytornis goyderi
Amytornis housei	Amytornis housei
Amytornis merrotsyi	Amytornis merrotsyi
Amytornis modestus	Amytornis modestus
Amytornis purnelli	Amytornis purnelli
Amytornis striatus	Amytornis rowleyi
Amytornis striatus	Amytornis striatus
Amytornis striatus	Amytornis oweni
Amytornis striatus	Amytornis whitei
Amytornis textilis	Amytornis textilis
Amytornis woodwardi	Amytornis woodwardi
Anabacerthia amaurotis	Philydor amaurotis
Anabacerthia amaurotis	Anabacerthia amaurotis
Anabacerthia lichtensteini	Anabacerthia lichtensteini
Anabacerthia lichtensteini	Philydor lichtensteini
Anabacerthia ruficaudata	Philydor ruficaudatus
Anabacerthia ruficaudata	Anabacerthia ruficaudata
Anabacerthia ruficaudata	Philydor ruficaudatum
Anabacerthia striaticollis	Anabacerthia striaticollis
Anabacerthia striaticollis	Philydor striaticollis
Anabacerthia variegaticeps	Anabacerthia variegaticeps
Anabacerthia variegaticeps	Anabacerthia temporalis
Anabacerthia variegaticeps	Philydor variegaticeps
Anabathmis hartlaubii	Anabathmis hartlaubii
Anabathmis hartlaubii	Nectarinia hartlaubii
Anabathmis newtonii	Nectarinia newtonii
Anabathmis newtonii	Anabathmis newtonii
Anabathmis reichenbachii	Anabathmis reichenbachii
Anabathmis reichenbachii	Nectarinia reichenbachii
Anabazenops dorsalis	Anabazenops dorsalis
Anabazenops dorsalis	Automolus dorsalis
Anabazenops fuscus	Anabaxenops fuscus
Anabazenops fuscus	Philydor fuscus
Anabazenops fuscus	Anabazenops fuscus
Anairetes alpinus	Uromyias alpinus
Anairetes alpinus	Anairetes alpinus
Anairetes fernandezianus	Anairetes fernandezianus
Anairetes flavirostris	Anairetes flavirostris
Anairetes nigrocristatus	Anairetes nigrocristatus
Anairetes parulus	Anairetes parulus
Anairetes reguloides	Anairetes reguloides
Anaplectes jubaensis	Anaplectes jubaensis
Anaplectes leuconotos	Anaplectes leuconotos
Anaplectes rubriceps	Anaplectes rubriceps
Anaplectes rubriceps	Malimbus rubriceps
Anaplectes rubriceps	Anaplectes melanotis
Ancistrops strigilatus	Philydor strigilatus
Ancistrops strigilatus	Ancistrops strigilatus
Andropadus importunus	Andropadus importunus
Andropadus importunus	Pycnonotus importunus
Andropadus importunus	Andropadus insularis
Androphobus viridis	Androphobus viridis
Anisognathus flavinucha	Anisognathus flavinucha
Anisognathus igniventris	Anisognathus igniventris
Anisognathus lacrymosus	Anisognathus lacrymosus
Anisognathus lunulatus	Anisognathus lunulatus
Anisognathus melanogenys	Anisognathus melanogenys
Anisognathus notabilis	Anisognathus notabilis
Anisognathus somptuosus	Anisognathus somptuosus
Anomalospiza imberbis	Anomalospiza imberbis
Anthipes monileger	Ficedula monileger
Anthipes monileger	Anthipes monileger
Anthipes solitaris	Ficedula solitaris
Anthipes solitaris	Anthipes solitaris
Anthipes solitaris	Ficedula solitaria
Anthobaphes violacea	Nectarinia violacea
Anthobaphes violacea	Anthobaphes violacea
Anthochaera carunculata	Anthochaera carunculata
Anthochaera chrysoptera	Anthochaera chrysoptera
Anthochaera lunulata	Anthochaera lunulata
Anthochaera paradoxa	Anthochaera paradoxa
Anthochaera phrygia	Zanthomyza phrygia
Anthochaera phrygia	Xanthomyza phrygia
Anthochaera phrygia	Anthochaera phrygia
Anthornis melanocephala	Anthornis melanocephala
Anthornis melanura	Anthornis melanura
Anthoscopus caroli	Anthoscopus caroli
Anthoscopus flavifrons	Anthoscopus flavifrons
Anthoscopus minutus	Anthoscopus minutus
Anthoscopus musculus	Anthoscopus musculus
Anthoscopus parvulus	Anthoscopus parvulus
Anthoscopus punctifrons	Anthoscopus punctifrons
Anthoscopus sylviella	Anthoscopus sylviella
Anthreptes anchietae	Anthreptes anchietae
Anthreptes aurantius	Anthreptes aurantium
Anthreptes aurantius	Anthreptes aurantius
Anthreptes gabonicus	Anthreptes gabonicus
Anthreptes griseigularis	Anthreptes griseigularis
Anthreptes longuemarei	Anthreptes longuemarei
Anthreptes malacensis	Anthreptes malacensis
Anthreptes neglectus	Anthreptes neglectus
Anthreptes orientalis	Anthreptes orientalis
Anthreptes rectirostris	Anthreptes rectirostris
Anthreptes rectirostris	Anthreptes pujoli
Anthreptes reichenowi	Anthreptes reichenowi
Anthreptes rhodolaemus	Anthreptes rhodolaema
Anthreptes rhodolaemus	Anthreptes rhodolaemus
Anthreptes rubritorques	Anthreptes rubritorques
Anthreptes seimundi	Anthreptes seimundi
Anthreptes seimundi	Nectarinia seimundi
Anthreptes simplex	Anthreptes simplex
Anthreptes tephrolaemus	Anthreptes tephrolaema
Anthreptes tephrolaemus	Anthreptes tephrolaemus
Anthus antarcticus	Anthus antarcticus
Anthus berthelotii	Anthus berthelotii
Anthus bogotensis	Anthus bogotensis
Anthus brachyurus	Anthus brachyurus
Anthus brachyurus	Anthus leggei
Anthus caffer	Anthus caffer
Anthus campestris	Anthus campestris
Anthus cervinus	Anthus cervinus
Anthus chacoensis	Anthus chacoensis
Anthus cinnamomeus	Anthus camerunensis
Anthus cinnamomeus	Anthus cinnamomeus
Anthus cinnamomeus	Anthus cameroonensis
Anthus cinnamomeus	Anthus latistriatus
Anthus cinnamomeus	Anthus camaroonensis
Anthus correndera	Anthus correndera
Anthus crenatus	Anthus crenatus
Anthus furcatus	Anthus brevirostris
Anthus furcatus	Anthus furcatus
Anthus godlewskii	Anthus godlewskii
Anthus gustavi	Anthus gustavi
Anthus gutturalis	Anthus gutturalis
Anthus hellmayri	Anthus hellmayri
Anthus hodgsoni	Anthus hodgsoni
Anthus hoeschi	Anthus hoeschi
Anthus leucophrys	Anthus leucophrys
Anthus lineiventris	Anthus lineiventris
Anthus lutescens	Anthus lutescens
Anthus melindae	Anthus melindae
Anthus nattereri	Anthus nattereri
Anthus nilghiriensis	Anthus nilghiriensis
Anthus novaeseelandiae	Anthus novaeseelandiae
Anthus novaeseelandiae	Anthus australis
Anthus nyassae	Anthus nyassae
Anthus pallidiventris	Anthus pallidiventris
Anthus peruvianus	Anthus peruvianus
Anthus petrosus	Anthus petrosus
Anthus pratensis	Anthus pratensis
Anthus richardi	Anthus richardi
Anthus roseatus	Anthus roseatus
Anthus rubescens	Anthus rubescens
Anthus rubescens	Anthus pensilvanicus
Anthus rufulus	Anthus rufulus
Anthus similis	Anthus bannermani
Anthus similis	Anthus similis
Anthus similis	Anthus nicholsoni
Anthus sokokensis	Anthus sokokensis
Anthus spinoletta	Anthus spinoletta
Anthus spragueii	Anthus spraguei
Anthus spragueii	Anthus spragueii
Anthus sylvanus	Anthus sylvanus
Anthus trivialis	Anthus trivialis
Anthus vaalensis	Anthus vaalensis
Anthus vaalensis	Anthus longicaudatus
Antilophia bokermanni	Antilophia bokermanni
Antilophia galeata	Antilophia galeata
Anumara forbesi	Curaeus forbesi
Anumara forbesi	Anumara forbesi
Anumbius annumbi	Anumbius annumbi
Apalis alticola	Apalis alticola
Apalis argentea	Apalis argentea
Apalis argentea	Apalis eidos
Apalis bamendae	Apalis bamendae
Apalis binotata	Apalis binotata
Apalis chapini	Apalis chapini
Apalis chariessa	Apalis chariessa
Apalis chirindensis	Apalis chirindensis
Apalis cinerea	Apalis cinerea
Apalis flavida	Apalis flavida
Apalis flavida	Apalis caniceps
Apalis flavigularis	Apalis flavigularis
Apalis flavocincta	Apalis viridiceps
Apalis flavocincta	Apalis flavocincta
Apalis fuscigularis	Apalis fuscigularis
Apalis goslingi	Apalis schoutedens
Apalis goslingi	Apalis goslingi
Apalis jacksoni	Apalis jacksoni
Apalis kaboboensis	Apalis kabobensis
Apalis kaboboensis	Apalis kaboboensis
Apalis karamojae	Apalis karamojae
Apalis lynesi	Apalis lynesi
Apalis melanocephala	Apalis melanocephala
Apalis nigriceps	Apalis nigriceps
Apalis personata	Apalis personata
Apalis porphyrolaema	Apalis porphyrolaema
Apalis ruddi	Apalis ruddi
Apalis rufogularis	Apalis rufogularis
Apalis sharpii	Apalis sharpei
Apalis sharpii	Apalis sharpii
Apalis thoracica	Apalis thoracia
Apalis thoracica	Apalis thoracica
Apalopteron familiare	Apalopteron familiare
Aphanotriccus audax	Aphanotriccus audax
Aphanotriccus capitalis	Aphanotriccus capitalis
Aphelocephala leucopsis	Aphelocephala leucopsis
Aphelocephala nigricincta	Aphelocephala nigricincta
Aphelocephala pectoralis	Aphelocephala pectoralis
Aphelocoma californica	Aphelocoma cyanotis
Aphelocoma californica	Aphelocoma texana
Aphelocoma californica	Aphelocoma woodhouseii
Aphelocoma californica	Aphelocoma californica
Aphelocoma californica	Aphelocoma woodhousei
Aphelocoma californica	Aphelocoma insularis
Aphelocoma californica	Aphelocoma sumichrasti
Aphelocoma coerulescens	Aphelocoma cyanea
Aphelocoma coerulescens	Aphelocoma floridana
Aphelocoma coerulescens	Aphelocoma coerulescens
Aphelocoma ultramarina	Aphelocoma ultramarina
Aphelocoma unicolor	Aphelocoma unicolor
Aphelocoma wollweberi	Aphelocoma wollweberi
Aphrastura masafucrae	Aphrastura masafucrae
Aphrastura masafucrae	Aphrastura masafuerae
Aphrastura spinicauda	Aphrastura spinicauda
Aplonis atrifusca	Aplonis atrifuscus
Aplonis atrifusca	Aplonis atrifusca
Aplonis brunneicapillus	Aplonis brunneicapillus
Aplonis brunneicapillus	Aplonis brunneicapilla
Aplonis cantoroides	Aplornis cantoroides
Aplonis cantoroides	Aplonis cantoroides
Aplonis cinerascens	Aplonis cinerascens
Aplonis corvina	Aplonis corvina
Aplonis corvina	Aplonis corvinus
Aplonis crassa	Aplonis crassa
Aplonis dichroa	Aplonis dichroa
Aplonis feadensis	Aplonis feadensis
Aplonis fusca	Aplonis fusca
Aplonis fusca	Aplonis fuscus
Aplonis fusca	Aplornis fusca
Aplonis grandis	Aplonis grandis
Aplonis insularis	Aplonis insularis
Aplonis magna	Aplonis magna
Aplonis magna	Aplonis magnus
Aplonis mavornata	Aplonis mavornata
Aplonis metallica	Aplonis circumscripta
Aplonis metallica	Aplornis metallica
Aplonis metallica	Aplonis metallica
Aplonis metallica	Aplonis metallicus
Aplonis minor	Aplonis minor
Aplonis mysolensis	Aplonis mysolensis
Aplonis mystacea	Aplonis mystaceus
Aplonis mystacea	Aplonis mystacea
Aplonis opaca	Aplonis opacus
Aplonis opaca	Aplonis opaca
Aplonis panayensis	Aplonis panayensis
Aplonis pelzelni	Aplonis pelzelni
Aplonis santovestris	Aplonis santovestris
Aplonis striata	Aplonis striata
Aplonis striata	Aplonis striatus
Aplonis tabuensis	Aplonis vitiensis
Aplonis tabuensis	Aplonis tabuensis
Aplonis ulietensis	Turdus ulietensis
Aplonis ulietensis	Aplonis ulietensis
Aplonis zelandica	Aplonis zelandica
Aplonis zelandica	Aplonis zelandicus
Aprositornis disjuncta	Aprositornis disjuncta
Aprositornis disjuncta	Myrmeciza disjuncta
Arachnothera affinis	Arachnothera everetti
Arachnothera affinis	Arachnothera affinis
Arachnothera chrysogenys	Arachnothera chrysogenys
Arachnothera clarae	Arachnothera clarae
Arachnothera crassirostris	Arachnothera crassirostris
Arachnothera dilutior	Arachnothera dilutior
Arachnothera flammifera	Arachnothera flammifera
Arachnothera flavigaster	Arachnothera flavigaster
Arachnothera hypogrammica	Arachnothera hypogrammica
Arachnothera hypogrammica	Hypogramma hypogrammicum
Arachnothera hypogrammica	Arachnothera hypogrammicum
Arachnothera hypogrammica	Kurochkinegramma hypogrammicum
Arachnothera juliae	Arachnothera juliae
Arachnothera longirostra	Arachnothera longirostra
Arachnothera magna	Arachnothera magna
Arachnothera modesta	Arachnothera modesta
Arachnothera robusta	Arachnothera robusta
Arcanator orostruthus	Phyllastrephus orostruthus
Arcanator orostruthus	Arcanator orostruthus
Arcanator orostruthus	Modulatrix orostruthus
Archboldia papuensis	Archboldia sanfordi
Archboldia papuensis	Archboldia papuensis
Argya altirostris	Turdoides altirostris
Argya altirostris	Argya altirostris
Argya aylmeri	Turdoides aylmeri
Argya aylmeri	Argya aylmeri
Argya caudata	Turdoides caudata
Argya caudata	Argya huttoni
Argya caudata	Argya caudatus
Argya caudata	Argya caudata
Argya caudata	Turdoides caudatus
Argya caudata	Turdoides huttoni
Argya earlei	Argya earlei
Argya earlei	Turdoides earlei
Argya fulva	Turdoides fulvus
Argya fulva	Argya fulva
Argya fulva	Turdoides fulva
Argya malcolmi	Argya malcolmi
Argya malcolmi	Turdoides malcolmi
Argya rubiginosa	Turdoides rubiginosus
Argya rubiginosa	Turdoides rubiginosa
Argya rubiginosa	Argya rubiginosa
Argya squamiceps	Turdoides squamiceps
Argya squamiceps	Argya squamiceps
Argya subrufa	Argya subrufa
Argya subrufa	Turdoides subrufa
Argya subrufa	Turdoides subrufus
Arizelocichla chlorigula	Pycnonotus chlorigula
Arizelocichla chlorigula	Arizelocichla chlorigula
Arizelocichla chlorigula	Andropadus chlorigula
Arizelocichla fusciceps	Andropadus fusciceps
Arizelocichla fusciceps	Arizelocichla fusciceps
Arizelocichla masukuensis	Pycnonotus masukuensis
Arizelocichla masukuensis	Andropadus kakamegae
Arizelocichla masukuensis	Arizelocichla kakamegae
Arizelocichla masukuensis	Arizelocichla masukuensis
Arizelocichla masukuensis	Andropadus masukuensis
Arizelocichla milanjensis	Arizelocichla milanjensis
Arizelocichla milanjensis	Andropadus milanjensis
Arizelocichla montana	Arizelocichla montanus
Arizelocichla montana	Andropadus montanus
Arizelocichla montana	Pycnonotus montanus
Arizelocichla montana	Arizelocichla montana
Arizelocichla neumanni	Andropadus neumanni
Arizelocichla neumanni	Arizelocichla neumanni
Arizelocichla nigriceps	Andropadus kikuyuensis
Arizelocichla nigriceps	Arizelocichla kikuyuensis
Arizelocichla nigriceps	Andropadus nigriceps
Arizelocichla nigriceps	Andropadus kikuyensis
Arizelocichla nigriceps	Arizelocichla kiku
Arizelocichla nigriceps	Arizelocichla nigriceps
Arizelocichla striifacies	Arizelocichla striifacies
Arizelocichla striifacies	Andropadus olivaceiceps
Arizelocichla striifacies	Arizelocichla olivaceiceps
Arizelocichla striifacies	Andropadus striifascies
Arizelocichla striifacies	Andropadus striifacies
Arizelocichla tephrolaema	Arizelocichla tephrolaema
Arizelocichla tephrolaema	Arizelocichla tephrolaemus
Arizelocichla tephrolaema	Andropadus tephrolaemus
Arremon abeillei	Arremon abeillei
Arremon assimilis	Arremon assimilis
Arremon assimilis	Buarremon assimilis
Arremon atricapillus	Buarremon atricapillus
Arremon atricapillus	Arremon atricapillus
Arremon aurantiirostris	Arremon aurantiirostris
Arremon axillaris	Arremon axillaris
Arremon basilicus	Arremon basilicus
Arremon basilicus	Buarremon basilicus
Arremon brunneinucha	Buarremon apertus
Arremon brunneinucha	Arremon brunneinucha
Arremon brunneinucha	Arremon apertus
Arremon brunneinucha	Buarremon brunneinuchus
Arremon brunneinucha	Atlapetes brunneinucha
Arremon brunneinucha	Atlapetes apertus
Arremon brunneinucha	Buarremon brunneinucha
Arremon castaneiceps	Lysurus castaneiceps
Arremon castaneiceps	Arremon castaneiceps
Arremon costaricensis	Arremon costaricensis
Arremon costaricensis	Buarremon costaricensis
Arremon crassirostris	Lysurus crassirostris
Arremon crassirostris	Arremon crassirostris
Arremon dorbignii	Arremon dorbignii
Arremon flavirostris	Arremon flavirostris
Arremon franciscanus	Arremon franciscanus
Arremon nigriceps	Arremon nigriceps
Arremon perijanus	Buarremon perijanus
Arremon perijanus	Arremon perijanus
Arremon phaeopleurus	Arremon phaeoplurus
Arremon phaeopleurus	Buarremon phaeopleurus
Arremon phaeopleurus	Arremon phaeopleurus
Arremon phygas	Buarremon phygas
Arremon phygas	Arremon phygas
Arremon schlegeli	Arremon schlegeli
Arremon semitorquatus	Arremon semitorqutus
Arremon semitorquatus	Arremon semitorquatus
Arremon taciturnus	Arremon taciturnus
Arremon torquatus	Buarremon torquatus
Arremon torquatus	Arremon torquatus
Arremon torquatus	Atlapetes torquatus
Arremon virenticeps	Buarremon virenticeps
Arremon virenticeps	Atlapetes virenticeps
Arremon virenticeps	Arremon virenticeps
Arremonops chloronotus	Arremonops chloronotus
Arremonops conirostris	Arremonops conirostris
Arremonops rufivirgatus	Embernagra rufivirgata
Arremonops rufivirgatus	Arremonops rufivirgata
Arremonops rufivirgatus	Arremonops rufivirgatus
Arremonops tocuyensis	Arremonops tocuyensis
Arses insularis	Arses insularis
Arses kaupi	Arses kaupi
Arses lorealis	Arses lorealis
Arses telescopthalmus	Arses telescophthalmus
Arses telescopthalmus	Arses telescopthalmus
Artamella viridis	Leptopterus viridis
Artamella viridis	Artamella viridis
Artamus cinereus	Artamus cinereus
Artamus cyanopterus	Artamus cyanopterus
Artamus fuscus	Artamus fuscus
Artamus insignis	Artamus insignis
Artamus leucoryn	Artamus leucorhynchus
Artamus leucoryn	Artamus leucorynchus
Artamus leucoryn	Artamus leucoryn
Artamus maximus	Artamus maximus
Artamus mentalis	Artamus mentalis
Artamus minor	Artamus minor
Artamus monachus	Artamus monachus
Artamus personatus	Artamus personatus
Artamus superciliosus	Artamus superciliosus
Artemisiospiza belli	Amphispiza belli
Artemisiospiza belli	Artemisiospiza belli
Artemisiospiza nevadensis	Artemisiospiza nevadensis
Artisornis metopias	Orthotomus metopias
Artisornis metopias	Artisornis metopias
Artisornis moreaui	Artisornis moreaui
Artisornis sousae	Artisornis sousae
Arundinax aedon	Phragmaticola aëdon
Arundinax aedon	Acrocephalus aedon
Arundinax aedon	Acrocephapus aedon
Arundinax aedon	Phragamaticola aedon
Arundinax aedon	Iduna aedon
Arundinax aedon	Arundinax aedon
Arundinax aedon	Phragmaticola aedon
Arundinicola leucocephala	Arundinicola leucocephala
Arundinicola leucocephala	Fluvicola leucocephala
Asemospiza fuliginosa	Asemospiza fuliginosa
Asemospiza fuliginosa	Tiaris fuliginosus
Asemospiza fuliginosa	Tiaris fuliginosa
Asemospiza obscura	Sporophila obscura
Asemospiza obscura	Tiaris obscurus
Asemospiza obscura	Tiaris obscura
Asemospiza obscura	Asemospiza obscura
Ashbyia lovensis	Ashbyia lovensis
Asthenes anthoides	Thripophaga anthoides
Asthenes anthoides	Asthenes anthoïdes
Asthenes anthoides	Asthenes anthoides
Asthenes arequipae	Asthenes arequipae
Asthenes ayacuchensis	Asthenes ayacuchensis
Asthenes baeri	Asthenes baeri
Asthenes baeri	Thripophaga baeri
Asthenes berlepschi	Asthenes berlepschi
Asthenes coryi	Schizoeaca coryi
Asthenes coryi	Asthenes coryi
Asthenes dorbignyi	Asthenes dorbignyi
Asthenes flammulata	Asthenes flammulata
Asthenes flammulata	Thripophaga flammulata
Asthenes fuliginosa	Schizoeaca fuliginosa
Asthenes fuliginosa	Asthenes fuliginosa
Asthenes griseomurina	Schizoeaca griseo-murina
Asthenes griseomurina	Asthenes griseomurina
Asthenes griseomurina	Schizoeaca griseomurina
Asthenes harterti	Schizoeaca harteri
Asthenes harterti	Schizoeaca harterti
Asthenes harterti	Asthenes harterti
Asthenes helleri	Asthenes helleri
Asthenes helleri	Schizoeaca helleri
Asthenes heterura	Asthenes heterura
Asthenes heterura	Thripophaga heterura
Asthenes huancavelicae	Asthenes huancavelicae
Asthenes hudsoni	Asthenes hudsoni
Asthenes hudsoni	Thripophaga hudsoni
Asthenes humilis	Thripophaga humilis
Asthenes humilis	Asthenes humilis
Asthenes luizae	Asthenes luizae
Asthenes maculicauda	Asthenes maculicauda
Asthenes maculicauda	Thripophaga maculicauda
Asthenes modesta	Thripophaga modesta
Asthenes modesta	Asthenes modesta
Asthenes modesta	Asthenes mosesta
Asthenes moreirae	Oreophylax moreirae
Asthenes moreirae	Asthenes moreirae
Asthenes moreirae	Schizoeaca moreirae
Asthenes ottonis	Asthenes ottonis
Asthenes ottonis	Thripophaga ottonis
Asthenes palpebralis	Schizoeaca palpebralis
Asthenes palpebralis	Asthenes palpebralis
Asthenes perijana	Schizoeaca perijana
Asthenes perijana	Asthenes perijana
Asthenes pudibunda	Thripophaga pudibunda
Asthenes pudibunda	Asthenes pudibunda
Asthenes pyrrholeuca	Thripophaga pyrrholeuca
Asthenes pyrrholeuca	Asthenes pyrrholeuca
Asthenes urubambensis	Thripophaga urubambensis
Asthenes urubambensis	Asthenes urubambensis
Asthenes usheri	Asthenes usheri
Asthenes vilcabambae	Asthenes vilcabambae
Asthenes vilcabambae	Schizoeaca vilcabambae
Asthenes virgata	Thripophaga virgata
Asthenes virgata	Asthenes virgata
Asthenes wyatti	Asthenes sclateri
Asthenes wyatti	Thripophaga punensis
Asthenes wyatti	Asthenes punensis
Asthenes wyatti	Asthenes wyatti
Asthenes wyatti	Asthenes wyatii
Asthenes wyatti	Thripophaga sclateri
Asthenes wyatti	Thripophaga wyatti
Astrapia mayeri	Astrapia mayeri
Astrapia nigra	Astrapia nigra
Astrapia rothschildi	Astrapia rothschildi
Astrapia splendidissima	Astrapia splendidissima
Astrapia stephaniae	Astrapia stephaniae
Astrapia stephaniae	Astrapia stephanie
Atalotriccus pilaris	Lophotriccus pilaris
Atalotriccus pilaris	Atalotriccus pilaris
Atimastillas flavicollis	Atimastillas flavicollis
Atimastillas flavicollis	Chlorocichla flavicollis
Atimastillas flavigula	Atimastillas flavigula
Atlapetes albiceps	Atlapetes albiceps
Atlapetes albinucha	Atlapetes gutturalis
Atlapetes albinucha	Atlapetes albinucha
Atlapetes albinucha	Atlapetes gutteralis
Atlapetes albofrenatus	Atlapetes albofrenatus
Atlapetes blancae	Atlapetes blancae
Atlapetes canigenis	Atlapetes canigenis
Atlapetes citrinellus	Atlapetes citrinellus
Atlapetes crassus	Atlapetes crassus
Atlapetes flaviceps	Atlapetes flaviceps
Atlapetes forbesi	Atlapetes forbesi
Atlapetes fulviceps	Atlapetes fulviceps
Atlapetes fuscoolivaceus	Atlapetes fuscoolivaceus
Atlapetes latinuchus	Atlapetes latinuchus
Atlapetes leucopis	Atlapetes leucopis
Atlapetes leucopterus	Atlapetes leucopterus
Atlapetes melanocephalus	Atlapetes melanocephalus
Atlapetes melanolaemus	Atlapetes melanolaemus
Atlapetes melanolaemus	Atlapetes melanolaimus
Atlapetes melanopsis	Atlapetes melanopsis
Atlapetes melanopsis	Buarremon melanops
Atlapetes melanopsis	Atlapetes melanops
Atlapetes meridae	Atlapetes meridae
Atlapetes nationi	Atlapetes nationi
Atlapetes nigrifrons	Atlapetes nigrifrons
Atlapetes pallidiceps	Atlapetes pallidiceps
Atlapetes pallidinucha	Atlapetes pallidinucha
Atlapetes paynteri	Atlapetes paynteri
Atlapetes personatus	Atlapetes personatus
Atlapetes pileatus	Atlapetes pileatus
Atlapetes rufigenis	Atlapetes rufigenis
Atlapetes rufinucha	Atlapetes rufinucha
Atlapetes schistaceus	Atlapetes schistaceus
Atlapetes seebohmi	Atlapetes seebohmi
Atlapetes semirufus	Atlapetes semirufus
Atlapetes taczanowskii	Atlapetes taczanowskii
Atlapetes taczanowskii	Buarremon taczanowskii
Atlapetes terborghi	Atlapetes terborghi
Atlapetes tricolor	Atlapetes tricolor
Atrichornis clamosus	Atrichornis clamosus
Atrichornis rufescens	Atrichornis rufescens
Atronanus fuliginosus	Petrochelidon fuliginosa
Atronanus fuliginosus	Hirundo fuliginosa
Atronanus fuliginosus	Atronanus fuliginosus
Atticora fasciata	Atticora fasciata
Atticora pileata	Atticora pileata
Atticora pileata	Notiochelidon pileata
Atticora tibialis	Petrochelidon tibialis
Atticora tibialis	Atticora tibialis
Atticora tibialis	Neochelidon tibialis
Attila bolivianus	Attila bolivianus
Attila cinnamomeus	Attila cinnamomeus
Attila citriniventris	Attila citriniventris
Attila phoenicurus	Pseudattila phoenicurus
Attila phoenicurus	Attila phoenicurus
Attila rufus	Attila rufus
Attila spadiceus	Attila flammulatus
Attila spadiceus	Attila spadiceus
Attila torridus	Attila torridus
Auriparus flaviceps	Auriparus flaviceps
Automolus infuscatus	Automolus infuscatus
Automolus lammi	Automolus lammi
Automolus leucophthalmus	Automolus leucophthalmus
Automolus melanopezus	Automolus melanopezus
Automolus ochrolaemus	Automolus exsertus
Automolus ochrolaemus	Automolus ochrolaemus
Automolus paraensis	Automolus paraensis
Automolus rufipileatus	Automolus rufipileatus
Automolus subulatus	Automolus subulatus
Automolus subulatus	Hyloctistes subulatus
Automolus virgatus	Automolus virgatus
Automolus virgatus	Hyloctistes virgatus
Baeolophus atricristatus	Parus atricristatus
Baeolophus atricristatus	Baeolophus atricristatus
Baeolophus bicolor	Baeolophus bicolor
Baeolophus bicolor	Parus bicolor
Baeolophus inornatus	Baeolophus cineraceus
Baeolophus inornatus	Parus inornatus
Baeolophus inornatus	Parus cineraceus
Baeolophus inornatus	Baeolophus inornatus
Baeolophus ridgwayi	Baeolophus griseus
Baeolophus ridgwayi	Parus ridgwayi
Baeolophus ridgwayi	Baeolophus ridgewayi
Baeolophus ridgwayi	Baeolophus ridgwayi
Baeolophus wollweberi	Parus wollweberi
Baeolophus wollweberi	Baeolophus wollweberi
Baeopogon clamans	Baeopogon clamans
Baeopogon indicator	Baeopogon indicator
Bangsia arcaei	Bangsia arcaei
Bangsia arcaei	Buthraupis arcaei
Bangsia aureocincta	Bangsia aureocincta
Bangsia aureocincta	Buthraupis aureocincta
Bangsia edwardsi	Buthraupis edwardsi
Bangsia edwardsi	Bangsia edwardsi
Bangsia flavovirens	Chlorospingus flavovirens
Bangsia flavovirens	Bangsia flavovirens
Bangsia melanochlamys	Bangsia melanochlamys
Bangsia melanochlamys	Buthraupis melanochlamys
Bangsia rothschildi	Buthraupis rothschildi
Bangsia rothschildi	Bangsia rothschildi
Bangsia rothschildi	Bangsia rothschildii
Basileuterus auricapilla	Basileuterus auricapilla
Basileuterus belli	Basileuterus belli
Basileuterus cabanisi	Basileuterus cabanisi
Basileuterus culicivorus	Basileuterus culicivorus
Basileuterus griseiceps	Myiothlypis griseiceps
Basileuterus griseiceps	Basileuterus griseiceps
Basileuterus hypoleucus	Basileuterus hypoleucus
Basileuterus ignotus	Basileuterus ignotus
Basileuterus lachrymosus	Euthlypis lachrymosa
Basileuterus lachrymosus	Basileuterus lachrymosa
Basileuterus lachrymosus	Basileuterus lachrymosus
Basileuterus melanogenys	Basileuterus melanogenys
Basileuterus rufifrons	Basileuterus rufifrons
Basileuterus rufifrons	Basileuterus delattrii
Basileuterus trifasciatus	Basileuterus trifasciatus
Basileuterus tristriatus	Basileuterus chitrensis
Basileuterus tristriatus	Basileuterus punctipectus
Basileuterus tristriatus	Basileuterus melanotis
Basileuterus tristriatus	Basileuterus tacarcunae
Basileuterus tristriatus	Basileuterus tristriatus
Basilornis celebensis	Basilornis celebensis
Basilornis corythaix	Basilornis corythaix
Basilornis galeatus	Basilornis galeatus
Batara cinerea	Batara cinerea
Bathmocercus cerviniventris	Bathmocercus cerviniventris
Bathmocercus rufus	Bathmocercus rufus
Bathmocercus rufus	Bathmedonia rufa
Batis capensis	Batis capensis
Batis crypta	Batis crypta
Batis dimorpha	Batis dimorpha
Batis diops	Batis diops
Batis erlangeri	Batis erlangeri
Batis fratrum	Batis fratrum
Batis ituriensis	Batis ituriensis
Batis margaritae	Batis margaritae
Batis minima	Batis minima
Batis minor	Batis minor
Batis minulla	Batis minulla
Batis mixta	Batis mixta
Batis molitor	Batis molitor
Batis occulta	Batis occulta
Batis occulta	Batis occultus
Batis orientalis	Batis orientalis
Batis perkeo	Batis perkeo
Batis poensis	Batis poensis
Batis pririt	Batis pririt
Batis pririt	Batis pirit
Batis reichenowi	Batis reichenowi
Batis senegalensis	Batis senegalensis
Batis soror	Batis soror
Berlepschia rikeri	Berlepschia rikeri
Bernieria madagascariensis	Bernieria madagascariensis
Bernieria madagascariensis	Phyllastrephus madagascariensis
Bias musicus	Bias musicus
Biatas nigropectus	Biatas nigro-pectus
Biatas nigropectus	Biatas nigropectus
Bleda canicapillus	Bleda canicapilla
Bleda canicapillus	Bleda canicapillus
Bleda eximius	Bleda eximia
Bleda eximius	Bleda eximius
Bleda notatus	Bleda notata
Bleda notatus	Bleda notatus
Bleda syndactylus	Bleda woosnami
Bleda syndactylus	Bleda syndactylus
Bleda syndactylus	Bleda syndactyla
Bleda ugandae	Bleda ugandae
Bocagia minuta	Bocagia minuta
Bocagia minuta	Tchagra anchietae
Bocagia minuta	Antichromus anchietae
Bocagia minuta	Bocagia anchietae
Bocagia minuta	Tchagra minuta
Bocagia minuta	Tchagra minutus
Bolemoreus frenatus	Meliphaga frenata
Bolemoreus frenatus	Lichenostomus frenatus
Bolemoreus frenatus	Bolemoreus frenatus
Bolemoreus hindwoodi	Bolemoreus hindwoodi
Bolemoreus hindwoodi	Meliphaga hindwoodi
Bolemoreus hindwoodi	Lichenostomus hindwoodi
Bombycilla cedrorum	Bombycilla cedrorum
Bombycilla cedrorum	Ampelis cedrorum
Bombycilla garrulus	Bombycilla garrula
Bombycilla garrulus	Ampelis garrulus
Bombycilla garrulus	Bombycilla garrulus
Bombycilla japonica	Bombycilla japonica
Brachycope anomala	Euplectes anomalus
Brachycope anomala	Brachycope anomala
Brachypodius atriceps	Brachypodius atriceps
Brachypodius atriceps	Brachypodius melanocephalos
Brachypodius atriceps	Pycnonotus atriceps
Brachypodius fuscoflavescens	Brachypodius fuscoflavescens
Brachypodius fuscoflavescens	Pycnonotus fuscoflavescens
Brachypodius priocephalus	Pycnonotus priocephalus
Brachypodius priocephalus	Brachypodius priocephalus
Brachypteryx cruralis	Brachypteryx cruralis
Brachypteryx erythrogyna	Brachypteryx erythrogyna
Brachypteryx floris	Brachypteryx floris
Brachypteryx goodfellowi	Brachypteryx goodfellowi
Brachypteryx hyperythra	Brachypteryx hyperythra
Brachypteryx leucophris	Brachypteryx leucophris
Brachypteryx leucophris	Brachypteryx wrayi
Brachypteryx leucophris	Brachypteryx leucophrys
Brachypteryx montana	Brachypteryx montana
Brachypteryx poliogyna	Brachypteryx poliogyna
Brachypteryx saturata	Brachypteryx saturata
Brachypteryx sinensis	Brachypteryx sinensis
Bradornis boehmi	Muscicapa boehmi
Bradornis boehmi	Bradornis boehmi
Bradornis comitatus	Muscicapa comitata
Bradornis comitatus	Bradornis comitatus
Bradornis fuliginosus	Muscicapa infuscata
Bradornis fuliginosus	Bradornis fuliginosus
Bradornis mariquensis	Bradornis mariquensis
Bradornis mariquensis	Melaenornis mariquensis
Bradornis microrhynchus	Melaenornis microrhynchus
Bradornis microrhynchus	Bradornis pumilus
Bradornis microrhynchus	Bradornis microrhynchus
Bradornis microrhynchus	Melaenornis pumilus
Bradornis ussheri	Bradornis ussheri
Bradornis ussheri	Muscicapa ussheri
Bradypterus alfredi	Bradypterus alfredi
Bradypterus alfredi	Locustella alfredi
Bradypterus baboecala	Bradypterus baboecala
Bradypterus bangwaensis	Bradypterus bangwaensis
Bradypterus barratti	Bradypterus barrattii
Bradypterus barratti	Bradypterus barrattii
Bradypterus barratti	Bradypterus barratti
Bradypterus brunneus	Bradypterus brunneus
Bradypterus brunneus	Dromaeocercus brunneus
Bradypterus carpalis	Bradypterus carpalis
Bradypterus centralis	Bradypterus centralis
Bradypterus cinnamomeus	Bradypterus cinnamomeus
Bradypterus grandis	Bradypterus grandis
Bradypterus graueri	Bradypterus graueri
Bradypterus lopezi	Bradypterus mariae
Bradypterus lopezi	Bradypterus lopezi
Bradypterus lopezi	Bradypterus lopesi
Bradypterus sylvaticus	Bradypterus sylvaticus
Bubalornis albirostris	Bubalornis albirostris
Bubalornis niger	Bubalornis niger
Bucanetes githagineus	Rhodopechys githagineus
Bucanetes githagineus	Bucanetes githagineus
Bucanetes githagineus	Rhodopechys githaginea
Bucanetes githagineus	Bucanetes githaginea
Bucanetes mongolicus	Bucanetes mongolicus
Bucanetes mongolicus	Eremopsaltria mongolicus
Bucanetes mongolicus	Rhodopechys mongolicus
Bucanetes mongolicus	Rhodopechys mongolica
Bucanetes mongolicus	Eremopsaltria mongolica
Buettikoferella bivittata	Megalurulus bivittatus
Buettikoferella bivittata	Buettikoferella bivittata
Buettikoferella bivittata	Cincloramphus bivittatus
Buphagus africanus	Buphagus africanus
Buphagus erythrorynchus	Buphagus erythrorynchus
Buphagus erythrorynchus	Buphagus erythrorhynchus
Buthraupis montana	Buthraupis montana
Cacicus cela	Cacicus cela
Cacicus chrysonotus	Cacicus chrysonotus
Cacicus chrysopterus	Cacicus chrysopterus
Cacicus flavicrissus	Cacicus flavicrissus
Cacicus flavicrissus	Cacicus vitellinus
Cacicus haemorrhous	Cacicus haemorrhous
Cacicus koepckeae	Cacicus koepckeae
Cacicus latirostris	Ocyalus latirostris
Cacicus latirostris	Psarocolius latirostris
Cacicus latirostris	Cacicus latirostris
Cacicus leucoramphus	Cacicus leucorhamphus
Cacicus leucoramphus	Cacicus leucoramphus
Cacicus microrhynchus	Cacicus microrhynchus
Cacicus oseryi	Psarocolius oseryi
Cacicus oseryi	Clypicterus oseryi
Cacicus oseryi	Cacicus oseryi
Cacicus pacificus	Cacicus pacificus
Cacicus sclateri	Cacicus sclateri
Cacicus solitarius	Procacicus solitarius
Cacicus solitarius	Cacicus solitarius
Cacicus uropygialis	Cacicus uropygialis
Calamanthus campestris	Calamanthus campestris
Calamanthus campestris	Calamanthus isabellinus
Calamanthus cautus	Hylacola cautus
Calamanthus cautus	Hylacola cauta
Calamanthus cautus	Calamanthus cautus
Calamanthus fuliginosus	Calamanthus fuliginosus
Calamanthus montanellus	Calamanthus montanellus
Calamanthus pyrrhopygius	Calamanthus pyrrhopygia
Calamanthus pyrrhopygius	Hylacola pyrrhopygius
Calamanthus pyrrhopygius	Hylacola pyrrhopygia
Calamanthus pyrrhopygius	Calamanthus pyrrhopygius
Calamonastes fasciolatus	Calamonastes fasciolata
Calamonastes fasciolatus	Camaroptera fasciolata
Calamonastes fasciolatus	Camaroptera fasciolatus
Calamonastes fasciolatus	Calamonastes fasciolatus
Calamonastes simplex	Camaroptera simplex
Calamonastes simplex	Calamonastes simplex
Calamonastes stierlingi	Calamonastes stierlingi
Calamonastes stierlingi	Camaroptera stierlingi
Calamonastes undosus	Calamonastes undosus
Calamonastes undosus	Camaroptera undosa
Calamonastides bensoni	Calamonastides bensoni
Calamonastides gracilirostris	Calamonastides gracilirostris
Calamonastides gracilirostris	Chloropeta gracilirostris
Calamospiza melanocorys	Calamospiza melanocorys
Calandrella acutirostris	Calandrella acutirostris
Calandrella blanfordi	Calandrella blanfordi
Calandrella blanfordi	Calandrella erlangeri
Calandrella brachydactyla	Calandrella brachydactyla
Calandrella cinerea	Calandrella cinerea
Calandrella dukhunensis	Calandrella dukhunensis
Calandrella eremica	Calandrella eremica
Calcarius lapponicus	Calcarius lapponicus
Calcarius ornatus	Calcarius ornatus
Calcarius pictus	Calcarius pictus
Calendulauda africanoides	Calendulauda africanoides
Calendulauda africanoides	Mirafra africanoides
Calendulauda albescens	Certhilauda albescens
Calendulauda albescens	Calendulauda albescens
Calendulauda alopex	Calendulauda alopex
Calendulauda alopex	Mirafra alopex
Calendulauda burra	Calendulauda burra
Calendulauda burra	Ammomanes burra
Calendulauda burra	Certhilauda burra
Calendulauda burra	Ammomanes burrus
Calendulauda burra	Mirafra burra
Calendulauda erythrochlamys	Calendulauda erythrochlamys
Calendulauda erythrochlamys	Certhilauda barlowi
Calendulauda erythrochlamys	Certhilauda erythrochlamys
Calendulauda erythrochlamys	Certhilauda cavei
Calendulauda erythrochlamys	Calendulauda cavei
Calendulauda erythrochlamys	Calendulauda barlowi
Calendulauda poecilosterna	Mirafra poecilosterna
Calendulauda poecilosterna	Calendulauda poecilosterna
Calendulauda sabota	Mirafra sabota
Calendulauda sabota	Calendulauda naevia
Calendulauda sabota	Mirafra naevia
Calendulauda sabota	Calendulauda sabota
Calicalicus madagascariensis	Calicalicus madagascariensis
Calicalicus rufocarpalis	Calicalicus rufocarpalis
Caligavis chrysops	Lichenostomus chrysops
Caligavis chrysops	Meliphaga chrysops
Caligavis chrysops	Caligavis chrysops
Caligavis obscura	Lichenostomus obscurus
Caligavis obscura	Caligavis obscura
Caligavis obscura	Meliphaga obscura
Caligavis obscura	Lichenostomus obscura
Caligavis subfrenata	Caligavis subfrenata
Caligavis subfrenata	Lichenostomus subfrenatus
Caligavis subfrenata	Lichenostomus subfrenata
Caligavis subfrenata	Meliphaga subfrenata
Callacanthis burtoni	Callacanthis burtoni
Callaeas cinereus	Callaeas cinerea
Callaeas cinereus	Callaeas cinereus
Callaeas wilsoni	Callaeas wilsoni
Calliope calliope	Luscinia calliope
Calliope calliope	Calliope calliope
Calliope calliope	Erithacus calliope
Calliope obscura	Luscinia obscura
Calliope obscura	Luscinia obscurus
Calliope obscura	Erithacus obscurus
Calliope obscura	Calliope obscura
Calliope pectardens	Calliope pectardens
Calliope pectardens	Luscinia pectardens
Calliope pectardens	Erithacus pectardens
Calliope pectoralis	Luscinia pectoralis
Calliope pectoralis	Calliope pectoralis
Calliope tschebaiewi	Calliope tschebaiewi
Calochaetes coccineus	Calochaetes coccineus
Calyptocichla serinus	Calyptocichla serinus
Calyptocichla serinus	Calyptocichla serina
Calyptomena hosii	Calyptomena hosii
Calyptomena hosii	Calyptomena hosei
Calyptomena viridis	Calyptomena viridis
Calyptomena whiteheadi	Calyptomena whiteheadi
Calyptophilus frugivorus	Calyptophilus frugivorus
Calyptophilus tertius	Calyptophilus tertius
Calyptura cristata	Calyptura cristata
Camaroptera brachyura	Camaroptera brachyura
Camaroptera brachyura	Camaroptera brevicaudata
Camaroptera brachyura	Camaroptera brevicauda
Camaroptera chloronota	Camaroptera chloronota
Camaroptera harterti	Camaroptera harterti
Camaroptera superciliaris	Camaroptera superciliaris
Camaroptera toroensis	Camaroptera toroensis
Campephaga flava	Campephaga sulphurata
Campephaga flava	Campephaga flava
Campephaga petiti	Campephaga petiti
Campephaga phoenicea	Campephaga phoenicea
Campephaga quiscalina	Campephaga quiscalina
Campicoloides bifasciatus	Saxicola bifasciatus
Campicoloides bifasciatus	Saxicola bifasciata
Campicoloides bifasciatus	Campicoloides bifasciata
Campicoloides bifasciatus	Oenanthe bifasciata
Campicoloides bifasciatus	Campicoloides bifasciatus
Campochaera sloetii	Campochaera sloetii
Camptostoma imberbe	Ornithion imberbe
Camptostoma imberbe	Camptostoma imberbe
Camptostoma obsoletum	Camptostoma obsoletum
Campylorhamphus falcularius	Campylorhamphus falcularius
Campylorhamphus multostriatus	Campylorhamphus multostriatus
Campylorhamphus probatus	Campylorhamphus cardosoi
Campylorhamphus probatus	Campylorhamphus probatus
Campylorhamphus procurvoides	Campylorhamphus procurvoides
Campylorhamphus procurvoides	Campylorhamphus gyldenstolpei
Campylorhamphus pusillus	Campylorhamphus pusillus
Campylorhamphus trochilirostris	Campylorhamphus trochilirostris
Campylorhynchus albobrunneus	Campylorhynchus albobrunneus
Campylorhynchus brunneicapillus	Campylorhynchus brunneicapillum
Campylorhynchus brunneicapillus	Campylorhynchus brunneicapillus
Campylorhynchus brunneicapillus	Heleodytes brunneicapillus
Campylorhynchus brunneicapillus	Heleodytes affinis
Campylorhynchus brunneicapillus	Campylorhynchus affinis
Campylorhynchus capistratus	Campylorhynchus capistratus
Campylorhynchus chiapensis	Campylorhynchus chiapensis
Campylorhynchus fasciatus	Campylorhynchus fasciatus
Campylorhynchus griseus	Campylorhynchus griseus
Campylorhynchus gularis	Campylorhynchus gularis
Campylorhynchus humilis	Campylorhynchus humilis
Campylorhynchus jocosus	Campylorhynchus jocosus
Campylorhynchus megalopterus	Campylorhynchus megalopterus
Campylorhynchus nuchalis	Campylorhynchus nuchalis
Campylorhynchus rufinucha	Campylorhynchus rufinucha
Campylorhynchus turdinus	Campylorhynchus turdinus
Campylorhynchus turdinus	Campylorhynchus hypostictus
Campylorhynchus yucatanicus	Campylorhynchus yucatanicus
Campylorhynchus zonatus	Campylorhynchus zonatus
Cantorchilus griseus	Thryothorus griseus
Cantorchilus griseus	Cantorchilus griseus
Cantorchilus guarayanus	Cantorchilus guarayanus
Cantorchilus guarayanus	Thryothorus guarayanus
Cantorchilus leucopogon	Cantorchilus leucopogon
Cantorchilus leucopogon	Thryothorus leucopogon
Cantorchilus leucopogon	Pheugopedius leucopogon
Cantorchilus leucotis	Thryothorus leucotis
Cantorchilus leucotis	Cantorchilus leucotis
Cantorchilus longirostris	Cantorchilus longirostris
Cantorchilus longirostris	Thryothorus longirostris
Cantorchilus modestus	Cantorchilus modestus
Cantorchilus modestus	Thryothorus modestus
Cantorchilus modestus	Cantorchilus elutus
Cantorchilus nigricapillus	Thryothorus nigricapillus
Cantorchilus nigricapillus	Cantorchilus nigricapillus
Cantorchilus nigricapillus	Pheugopedius nigricapillus
Cantorchilus semibadius	Thryothorus semibadius
Cantorchilus semibadius	Pheugopedius semibadius
Cantorchilus semibadius	Cantorchilus semibadius
Cantorchilus superciliaris	Cantorchilus superciliaris
Cantorchilus superciliaris	Thryothorus superciliaris
Cantorchilus thoracicus	Thryothorus thoracicus
Cantorchilus thoracicus	Cantorchilus thoracicus
Cantorchilus thoracicus	Pheugopedius thoracicus
Cantorchilus zeledoni	Cantorchilus zeledoni
Cantorchilus zeledoni	Thryothorus zeledoni
Capsiempis flaveola	Phylloscartes flaveolus
Capsiempis flaveola	Capsiempis flaveola
Capsiempis flaveola	Capsiempsis flaveola
Cardellina canadensis	Wilsonia canadensis
Cardellina canadensis	Sylvania canadensis
Cardellina canadensis	Cardellina canadensis
Cardellina pusilla	Cardellina pusilla
Cardellina pusilla	Wilsonia pusilla
Cardellina pusilla	Sylvania pusilla
Cardellina rubra	Cardellina rubra
Cardellina rubra	Ergaticus ruber
Cardellina rubrifrons	Cardellina rubifrons
Cardellina rubrifrons	Cardellina rubrifrons
Cardellina versicolor	Cardellina versicolor
Cardellina versicolor	Ergaticus versicolor
Cardinalis cardinalis	Richmondena cardinalis
Cardinalis cardinalis	Cardinalis cardinalis
Cardinalis phoeniceus	Pyrrhuloxia phoeniceus
Cardinalis phoeniceus	Cardinalis phoeniceus
Cardinalis sinuatus	Pyrrhuloxia sinuata
Cardinalis sinuatus	Pyrrhuloxia sinuatus
Cardinalis sinuatus	Cardinalis sinuatus
Carduelis caniceps	Carduelis caniceps
Carduelis carduelis	Carduelis carduelis
Carduelis citrinella	Carduelis citrinella
Carduelis citrinella	Serinus citrinella
Carduelis corsicana	Carduelis corsicana
Carduelis corsicana	Serinus corsicanus
Carduelis corsicana	Serinus corsicana
Carpodacus dubius	Carpodacus dubius
Carpodacus edwardsii	Carpodacus edwardsii
Carpodacus erythrinus	Erythrina erythrina
Carpodacus erythrinus	Carpodacus erythrinus
Carpodacus ferreorostris	Chaunoproctus ferreorostris
Carpodacus ferreorostris	Carpodacus ferreorostris
Carpodacus formosanus	Carpodacus formosanus
Carpodacus pulcherrimus	Carpodacus davidianus
Carpodacus pulcherrimus	Carpodacus pulcherrimus
Carpodacus puniceus	Carpodacus puniceus
Carpodacus puniceus	Pyrrhospiza punicea
Carpodacus rhodochlamys	Carpodacus grandis
Carpodacus rhodochlamys	Carpodacus rhodochlamys
Carpodacus roborowskii	Carpodacus roborowskii
Carpodacus roborowskii	Kozlowia roborowskii
Carpodacus rodochroa	Carpodacus rodochroa
Carpodacus rodochroa	Carpodacus rhodochrous
Carpodacus rodochroa	Carpodacus rodochrous
Carpodacus rodopeplus	Carpodacus rhodopeplus
Carpodacus rodopeplus	Carpodacus rodopeplus
Carpodacus roseus	Carpodacus roseus
Carpodacus rubicilla	Carpodacus severtzovi
Carpodacus rubicilla	Carpodacus severtzowi
Carpodacus rubicilla	Carpodacus rubicilla
Carpodacus rubicilloides	Carpodacus rubicilloides
Carpodacus sibiricus	Carpodacus sibiricus
Carpodacus sibiricus	Uragus sibiricus
Carpodacus sillemi	Leucosticte sillemi
Carpodacus sillemi	Carpodacus sillemi
Carpodacus sipahi	Carpodacus sipahi
Carpodacus sipahi	Haematospiza sipahi
Carpodacus stoliczkae	Carpodacus stoliczkae
Carpodacus subhimachalus	Propyrrhula subhimachala
Carpodacus subhimachalus	Pinicola subhimachalus
Carpodacus subhimachalus	Pinicola subhimachala
Carpodacus subhimachalus	Carpodacus subhimachalus
Carpodacus synoicus	Carpodacus synoicus
Carpodacus thura	Carpodacus thura
Carpodacus trifasciatus	Carpodacus trifasciatus
Carpodacus verreauxii	Carpodacus verreauxii
Carpodacus vinaceus	Carpodacus vinaceus
Carpodacus waltoni	Carpodacus eos
Carpodacus waltoni	Carpodacus waltoni
Carpodectes antoniae	Carpodectes antoniae
Carpodectes hopkei	Carpodectes hopkei
Carpodectes nitidus	Carpodectes nitidus
Carpornis cucullata	Carpornis cucullata
Carpornis cucullata	Carpornis cucullatus
Carpornis melanocephala	Carpornis melanocephalus
Carpornis melanocephala	Carpornis melanocephala
Carpospiza brachydactyla	Petronia brachydactyla
Carpospiza brachydactyla	Carpospiza brachydactyla
Carterornis castus	Monarcha castus
Carterornis castus	Carterornis castus
Carterornis chrysomela	Carterornis chrysomela
Carterornis chrysomela	Monarcha chrysomela
Carterornis leucotis	Monarcha leucotis
Carterornis leucotis	Carternornis leucotis
Carterornis leucotis	Carterornis leucotis
Carterornis pileatus	Carterornis pileatus
Carterornis pileatus	Monarcha pileatus
Caryothraustes canadensis	Caryothraustes canadensis
Caryothraustes celaeno	Rhodothraupis celaeno
Caryothraustes celaeno	Caryothraustes celaeno
Caryothraustes erythromelas	Periporphyrus erythromelas
Caryothraustes erythromelas	Caryothraustes erythromelas
Caryothraustes poliogaster	Caryothraustes poliogaster
Casiornis fuscus	Casiornis fuscus
Casiornis fuscus	Casiornis fusca
Casiornis rufus	Casiornis rufus
Casiornis rufus	Casiornis rufa
Cassiculus melanicterus	Cacicus melanicterus
Cassiculus melanicterus	Cassiculus melanicterus
Castanozoster thoracicus	Castanozoster thoracicus
Castanozoster thoracicus	Poospiza thoracica
Catamblyrhynchus diadema	Catamblyrhynchus diadema
Catamenia analis	Catamenia analis
Catamenia homochroa	Catamenia oreophila
Catamenia homochroa	Catamenia homochroa
Catamenia inornata	Catamenia inornata
Cataponera turdoides	Cataponera turdoides
Catharopeza bishopi	Catharopeza bishopi
Catharus aurantiirostris	Catharus aurantiirostris
Catharus bicknelli	Catharus bicknelli
Catharus dryas	Catharus dryas
Catharus frantzii	Catharus frantzii
Catharus fuscater	Catharus fuscater
Catharus fuscescens	Turdus fuscescens
Catharus fuscescens	Hylocichla fuscescens
Catharus fuscescens	Catharus fuscescens
Catharus gracilirostris	Catharus gracilirostris
Catharus guttatus	Catharus guttatus
Catharus guttatus	Hylocichla guttata
Catharus guttatus	Turdus aonalaschkae
Catharus guttatus	Hylocichla aonalaschkae
Catharus maculatus	Catharus maculatus
Catharus mexicanus	Catharus mexicanus
Catharus minimus	Catharus minimus
Catharus occidentalis	Catharus occidentalis
Catharus swainsoni	Catharus swainsoni
Catharus ustulatus	Catharus ustulatus
Catherpes mexicanus	Catherpes mexicanus
Catherpes mexicanus	Salpinctes mexicanus
Ceblepyris caesius	Ceblepyris caesius
Ceblepyris caesius	Coracina caesia
Ceblepyris cinereus	Ceblepyris cinereus
Ceblepyris cinereus	Coracina cinerea
Ceblepyris cucullatus	Coracina cucullata
Ceblepyris cucullatus	Ceblepyris cucullatus
Ceblepyris graueri	Ceblepyris graueri
Ceblepyris graueri	Coracina graueri
Ceblepyris pectoralis	Ceblepyris pectoralis
Ceblepyris pectoralis	Coracina pectoralis
Cecropis abyssinica	Cecropis abyssinica
Cecropis abyssinica	Hirundo abyssinica
Cecropis cucullata	Cecropis cucullata
Cecropis cucullata	Hirundo cucullata
Cecropis daurica	Cecropis daurica
Cecropis daurica	Hirundo daurica
Cecropis daurica	Cecropis domicella
Cecropis daurica	Cecropis striolata
Cecropis daurica	Hirundo striolata
Cecropis daurica	Hirundo domicella
Cecropis daurica	Cecropis badia
Cecropis hyperythra	Cecropis hyperythra
Cecropis semirufa	Hirundo semirufa
Cecropis semirufa	Cecropis semirufa
Cecropis senegalensis	Hirundo senegalensis
Cecropis senegalensis	Cecropis senegalensis
Celebesica abbotti	Coracina abbotti
Celebesica abbotti	Celebesia abbotti
Celebesica abbotti	Celebesica abbotti
Cephalopterus glabricollis	Cephalopterus glabricollis
Cephalopterus ornatus	Cephalopterus ornatus
Cephalopterus penduliger	Cephalopterus penduliger
Cephalopyrus flammiceps	Cephalopyrus flammiceps
Ceratopipra chloromeros	Dixiphia chloromeros
Ceratopipra chloromeros	Ceratopipra chloromeros
Ceratopipra chloromeros	Pipra chloromeros
Ceratopipra cornuta	Dixiphia cornuta
Ceratopipra cornuta	Pipra cornuta
Ceratopipra cornuta	Ceratopipra cornuta
Ceratopipra erythrocephala	Dixiphia erythrocephala
Ceratopipra erythrocephala	Ceratopipra erythrocephala
Ceratopipra erythrocephala	Pipra erythrocephala
Ceratopipra mentalis	Ceratopipra mentalis
Ceratopipra mentalis	Dixiphia mentalis
Ceratopipra mentalis	Pipra mentalis
Ceratopipra rubrocapilla	Ceratopipra rubrocapilla
Ceratopipra rubrocapilla	Dixiphia rubrocapilla
Ceratopipra rubrocapilla	Pipra rubrocapilla
Cercomacra brasiliana	Cercomacra brasiliana
Cercomacra carbonaria	Cercomacra carbonaria
Cercomacra cinerascens	Cercomacra cinerascens
Cercomacra ferdinandi	Cercomacra ferdinandi
Cercomacra manu	Cercomacra manu
Cercomacra melanaria	Cercomacra melanaria
Cercomacra nigricans	Cercomacra nigricans
Cercomacroides fuscicauda	Cercomacra fuscicauda
Cercomacroides fuscicauda	Cercomacroides fuscicauda
Cercomacroides laeta	Cercomacra laeta
Cercomacroides laeta	Cercomacroides laeta
Cercomacroides nigrescens	Cercomacra nigrescens
Cercomacroides nigrescens	Cercomacroides nigrescens
Cercomacroides parkeri	Cercomacroides parkeri
Cercomacroides parkeri	Cercomacra parkeri
Cercomacroides serva	Cercomacroides serva
Cercomacroides serva	Cercomacra serva
Cercomacroides tyrannina	Cercomacra tyrannina
Cercomacroides tyrannina	Cercomacroides tyrannina
Cercotrichas galactotes	Cercotrichas galactotes
Cercotrichas galactotes	Erythorpygia galactotes
Cercotrichas galactotes	Erythropygia galactotes
Cercotrichas galactotes	Cercotrichas minor
Cercotrichas hartlaubi	Cercotrichas hartlaubi
Cercotrichas hartlaubi	Erythorpygia hartlaubi
Cercotrichas hartlaubi	Erythropygia hartlaubi
Cercotrichas leucophrys	Cercotrichas leucophrys
Cercotrichas leucophrys	Cercotrichas leucoptera
Cercotrichas leucophrys	Erythorpygia leucophrys
Cercotrichas leucophrys	Erythropygia leucophrys
Cercotrichas leucophrys	Erythorpygia zambesiana
Cercotrichas leucophrys	Erythorpygia leucoptera
Cercotrichas paena	Cercotrichas paena
Cercotrichas paena	Erythorpygia paena
Cercotrichas paena	Erythropygia paena
Cercotrichas podobe	Cercotrichas podobe
Certhia americana	Certhia americana
Certhia brachydactyla	Certhia brachydactyla
Certhia discolor	Certhia discolor
Certhia familiaris	Certhia familiaris
Certhia himalayana	Certhia himalayana
Certhia hodgsoni	Certhia hodgsoni
Certhia manipurensis	Certhia manipurensis
Certhia nipalensis	Certhia nipalensis
Certhia tianquanensis	Certhia tianquanensis
Certhiasomus stictolaemus	Deconychura stictolaema
Certhiasomus stictolaemus	Certhiasomus stictolaemus
Certhiaxis cinnamomeus	Certhiaxis cinnamomeus
Certhiaxis cinnamomeus	Certhiaxis cinnamomea
Certhiaxis mustelinus	Certhiaxis mustelinus
Certhiaxis mustelinus	Certhiaxis mustelina
Certhidea fusca	Certhidea fusca
Certhidea olivacea	Certhidea olivacea
Certhilauda chuana	Certhilauda chuana
Certhilauda chuana	Mirafra chuana
Certhilauda curvirostris	Certhilauda curvirostris
Certhilauda curvirostris	Certhilauda brevirostris
Certhilauda semitorquata	Certhilauda semitorquata
Certhilauda subcoronata	Certhilauda subcoronata
Certhilauda subcoronata	Certhilauda benguelensis
Certhilauda subcoronata	Certhilauda damarensis
Certhionyx variegatus	Certhionyx variegatus
Cettia brunnifrons	Cettia brunnifrons
Cettia castaneocoronata	Cettia castaneocoronata
Cettia castaneocoronata	Oligura castaneocoronata
Cettia castaneocoronata	Tesia castaneocoronata
Cettia cetti	Cettia cetti
Cettia major	Cettia major
Chaetops aurantius	Chaetops aurantius
Chaetops frenatus	Chaetops frenatus
Chaetoptila angustipluma	Chaetoptila angustipluma
Chaetorhynchus papuensis	Chaetorhynchus papuensis
Chaetornis striata	Chaetornis striata
Chaetornis striata	Chaetornis striatus
Chaetornis striata	Schoenicola striatus
Chalcomitra adelberti	Chalcomitra adelberti
Chalcomitra adelberti	Nectarinia adelberti
Chalcomitra adelberti	Nectarinia adelbertii
Chalcomitra amethystina	Nectarinia amethystina
Chalcomitra amethystina	Chalcomitra amethystina
Chalcomitra balfouri	Chalcomitra balfouri
Chalcomitra balfouri	Nectarinia balfouri
Chalcomitra fuliginosa	Nectarinia fuliginosa
Chalcomitra fuliginosa	Chalcomitra fuliginosa
Chalcomitra hunteri	Chalcomitra hunteri
Chalcomitra hunteri	Nectarinia hunteri
Chalcomitra rubescens	Nectarinia rubescens
Chalcomitra rubescens	Chalcomitra rubescens
Chalcomitra senegalensis	Nectarinia cruentata
Chalcomitra senegalensis	Nectarinia senegalensis
Chalcomitra senegalensis	Chalcomitra senegalensis
Chalcoparia singalensis	Anthreptes singalensis
Chalcoparia singalensis	Chalcoparia singalensis
Chamaea fasciata	Chamaea fasciata
Chamaetylas choloensis	Alethe choloensis
Chamaetylas choloensis	Chamaetylas choloensis
Chamaetylas choloensis	Pseudalethe choloensis
Chamaetylas fuelleborni	Alethe fulleborni
Chamaetylas fuelleborni	Alethe fuelleborni
Chamaetylas fuelleborni	Chamaetylas fuelleborni
Chamaetylas fuelleborni	Pseudalethe fuelleborni
Chamaetylas poliocephala	Pseudalethe poliocephala
Chamaetylas poliocephala	Alethe poliocephala
Chamaetylas poliocephala	Chamaetylas poliocephala
Chamaetylas poliophrys	Chamaetylas poliophrys
Chamaetylas poliophrys	Pseudalethe poliophrys
Chamaetylas poliophrys	Alethe poliophrys
Chamaeza campanisona	Chamaeza campanisona
Chamaeza meruloides	Chamaeza meruloides
Chamaeza mollissima	Chamaeza millissima
Chamaeza mollissima	Chamaeza mollissima
Chamaeza nobilis	Chamaeza nobilis
Chamaeza ruficauda	Chamaeza ruficauda
Chamaeza turdina	Chamaeza turdina
Charitospiza eucosma	Charitospiza eucosma
Chasiempis ibidis	Chasiempis ibidis
Chasiempis sandwichensis	Chasiempis sandwichensis
Chasiempis sclateri	Chasiempis sclateri
Chatarrhaea gularis	Turdoides gularis
Chatarrhaea gularis	Argya gularis
Chatarrhaea gularis	Chatarrhaea gularis
Chatarrhaea longirostris	Turdoides longirostris
Chatarrhaea longirostris	Argya longirostris
Chatarrhaea longirostris	Chatarrhaea longirostris
Chelidorhynx hypoxanthus	Rhipidura hypoxantha
Chelidorhynx hypoxanthus	Chelidorhynx hypoxantha
Chelidorhynx hypoxanthus	Chelidorhynx hypoxanthus
Chenorhamphus grayi	Chenorhamphus campbelli
Chenorhamphus grayi	Chenorhamphus grayi
Chenorhamphus grayi	Malurus grayi
Chenorhamphus grayi	Malurus campbelli
Cheramoeca leucosterna	Cheramoeca leucosterna
Cheramoeca leucosterna	Cheramoeca leucosternus
Cheramoeca leucosterna	Cheramoeca leucosternum
Cheramoeca leucosterna	Hirundo leucosternus
Chersomanes albofasciata	Certhilauda albofasciata
Chersomanes albofasciata	Chersomanes albofasciata
Chersomanes albofasciata	Chersomanes beesleyi
Chersophilus duponti	Chersophilus duponti
Chionodacryon speculiferum	Diuca speculifera
Chionodacryon speculiferum	Idiopsar speculifera
Chionodacryon speculiferum	Idiopsar speculifer
Chionodacryon speculiferum	Chionodacryon speculiferum
Chionodacryon speculiferum	Idiopsar speculiferus
Chiroxiphia boliviana	Chiroxiphia boliviana
Chiroxiphia caudata	Chiroxiphia caudata
Chiroxiphia lanceolata	Chiroxiphia lanceolata
Chiroxiphia linearis	Chiroxiphia linearis
Chiroxiphia pareola	Chiroxiphia pareola
Chlamydera cerviniventris	Ptilonorhynchus cerviniventris
Chlamydera cerviniventris	Chlamydera cerviniventris
Chlamydera guttata	Chlamydera guttata
Chlamydera guttata	Ptilonorhynchus guttatus
Chlamydera lauterbachi	Chlamydera lauterbachi
Chlamydera maculata	Chlamydera maculata
Chlamydera maculata	Ptilonorhynchus maculatus
Chlamydera nuchalis	Ptilonorhynchus nuchalis
Chlamydera nuchalis	Chlamydera nuchalis
Chlamydochaera jefferyi	Chlamydochaera jefferyi
Chleuasicus atrosuperciliaris	Paradoxornis atrosuperciliaris
Chleuasicus atrosuperciliaris	Chleuasicus atrosuperciliaris
Chloebia gouldiae	Erythrura gouldiae
Chloebia gouldiae	Chloebia gouldiae
Chloridops kona	Loxioides kona
Chloridops kona	Chloridops kona
Chloridops kona	Psittirostra kona
Chloris ambigua	Chloris ambigua
Chloris ambigua	Carduelis ambigua
Chloris chloris	Carduelis chloris
Chloris chloris	Chloris chloris
Chloris monguilloti	Carduelis monguilloti
Chloris monguilloti	Chloris monguilloti
Chloris sinica	Chloris sinica
Chloris sinica	Carduelis sinica
Chloris spinoides	Chloris spinoides
Chloris spinoides	Carduelis spinoides
Chlorochrysa calliparaea	Chlorochrysa calliparaea
Chlorochrysa fulgentissima	Chlorochrysa fulgentissima
Chlorochrysa nitidissima	Chlorochrysa nitidissima
Chlorochrysa phoenicotis	Chlorochrysa phoenicotis
Chlorocichla falkensteini	Andropadus falkensteini
Chlorocichla falkensteini	Chlorocichla falkensteini
Chlorocichla flaviventris	Chlorocichla flaviventris
Chlorocichla laetissima	Chlorocichla laetissima
Chlorocichla prigoginei	Chlorocichla prigoginei
Chlorocichla simplex	Chlorocichla simplex
Chlorocichla simplex	Pyrrhurus simplex
Chlorodrepanis flava	Hemignathus flavus
Chlorodrepanis flava	Chlorodrepanis flava
Chlorodrepanis flava	Hemignathus chloris
Chlorodrepanis stejnegeri	Hemignathus kauaiensis
Chlorodrepanis stejnegeri	Viridonia stejnegeri
Chlorodrepanis stejnegeri	Chlorodrepanis stejnegeri
Chlorodrepanis virens	Viridonia virens
Chlorodrepanis virens	Chlorodrepanis virens
Chlorodrepanis virens	Hemignathus virens
Chlorophanes spiza	Chlorophanes spiza
Chlorophoneus bocagei	Telophorus bocagei
Chlorophoneus bocagei	Malaconotus bocagei
Chlorophoneus bocagei	Chlorophoneus bocagei
Chlorophoneus kupeensis	Malaconotus kupeensis
Chlorophoneus kupeensis	Telophorus kupeensis
Chlorophoneus kupeensis	Chlorophoneus kupeensis
Chlorophoneus multicolor	Malaconotus multicolor
Chlorophoneus multicolor	Chlorophoneus multicolor
Chlorophoneus multicolor	Telephorus multicolor
Chlorophoneus multicolor	Telophorus multicolor
Chlorophoneus nigrifrons	Chlorophoneus nigrifrons
Chlorophoneus nigrifrons	Telophorus nigrifrons
Chlorophoneus olivaceus	Chlorophoneus olivaceus
Chlorophoneus olivaceus	Malaconotus olivaceus
Chlorophoneus olivaceus	Telophorus olivaceus
Chlorophoneus sulfureopectus	Malaconotus sulfureopectus
Chlorophoneus sulfureopectus	Chlorophoneus sulfureopectus
Chlorophoneus sulfureopectus	Telophorus sulfureopectus
Chlorophonia callophrys	Chlorophonia callophrys
Chlorophonia cyanea	Chlorophonia cyanea
Chlorophonia flavirostris	Chlorophonia flavirostris
Chlorophonia occipitalis	Chlorophonia occipitalis
Chlorophonia pyrrhophrys	Chlorophonia pyrrhophrys
Chloropipo flavicapilla	Chloropipo flavicapilla
Chloropipo flavicapilla	Pipra flavicapilla
Chloropipo flavicapilla	Xenopipo flavicapilla
Chloropipo unicolor	Chloropipo unicolor
Chloropipo unicolor	Xenopipo unicolor
Chloropsis aurifrons	Chloropsis aurifrons
Chloropsis cochinchinensis	Chloropsis cochinchinensis
Chloropsis cyanopogon	Chloropsis cyanopogon
Chloropsis flavipennis	Chloropsis flavipennis
Chloropsis hardwickii	Chloropsis hardwickii
Chloropsis jerdoni	Chloropsis jerdoni
Chloropsis kinabaluensis	Chloropsis kinabaluensis
Chloropsis lazulina	Chloropsis lazulina
Chloropsis media	Chloropsis media
Chloropsis moluccensis	Chloropsis moluccensis
Chloropsis palawanensis	Chloropsis palawanensis
Chloropsis sonnerati	Chloropsis sonnerati
Chloropsis venusta	Chloropsis venusta
Chlorornis riefferii	Chlorornis riefferii
Chlorospingus canigularis	Chlorospingus canigularis
Chlorospingus flavigularis	Chlorospingus flavigularis
Chlorospingus flavopectus	Chlorospingus flavopectus
Chlorospingus flavopectus	Chlorospingus punctulatus
Chlorospingus flavopectus	Chlorospingus ophthalmicus
Chlorospingus hypophaeus	Chlorospingus hypophaeus
Chlorospingus inornatus	Chlorospingus inornatus
Chlorospingus parvirostris	Chlorospingus parvirostris
Chlorospingus pileatus	Chlorospingus pileatus
Chlorospingus pileatus	Chlorospingus zeledoni
Chlorospingus semifuscus	Chlorospingus semifuscus
Chlorospingus tacarcunae	Chlorospingus tacarcunae
Cholornis paradoxus	Paradoxornis paradoxus
Cholornis paradoxus	Cholornis paradoxus
Cholornis paradoxus	Cholornis paradoxa
Cholornis unicolor	Paradoxornis unicolor
Cholornis unicolor	Cholornis unicolor
Chondestes grammacus	Chondestes grammacus
Chrysocorypha delatrii	Chrysocorypha delatrii
Chrysocorypha delatrii	Tachyphonus delatrii
Chrysocorythus estherae	Chrysocorythus estherae
Chrysocorythus estherae	Serinus estherae
Chrysocorythus mindanensis	Chrysocorythus mindanensis
Chrysominla strigula	Minla strigula
Chrysominla strigula	Chrysominla strigula
Chrysominla strigula	Actinodura strigula
Chrysomma altirostre	Moupinia altirostris
Chrysomma altirostre	Chrysomma altirostre
Chrysomma sinense	Chrysomma sinense
Chrysomus icterocephalus	Chrysomus icterocephalus
Chrysomus icterocephalus	Agelaius icterocephalus
Chrysomus ruficapillus	Chrysomus ruficapillus
Chrysomus ruficapillus	Agelaius ruficapillus
Chrysothlypis chrysomelas	Chrysothlypis chrysomelas
Chrysothlypis chrysomelas	Chrysothlypis chrysomelaena
Chrysothlypis salmoni	Chrysothlypis salmoni
Chrysothlypis salmoni	Erythrothlypis salmoni
Cichladusa arquata	Cichladusa arquata
Cichladusa guttata	Cichladusa guttata
Cichladusa ruficauda	Cichladusa ruficauda
Cichlocolaptes holti	Cichlocolaptes holti
Cichlocolaptes leucophrus	Cichlocolaptes leucophrus
Cichlocolaptes mazarbarnetti	Cichlocolaptes mazarbarnetti
Cichlopsis chubbi	Cichlopsis chubbi
Cichlopsis gularis	Cichlopsis gularis
Cichlopsis leucogenys	Cichlopsis leucogenys
Cichlopsis peruviana	Cichlopsis peruviana
Cicinnurus magnificus	Diphyllodes magnificus
Cicinnurus magnificus	Diphyllodes magnifica
Cicinnurus magnificus	Cicinnurus magnificus
Cicinnurus regius	Cicinnurus regius
Cicinnurus respublica	Diphyllodes respublica
Cicinnurus respublica	Cicinnurus respublica
Cinclidium frontale	Cinclidium frontale
Cinclocerthia gutturalis	Cinclocerthia gutturalis
Cinclocerthia ruficauda	Cinclocerthia ruficauda
Cinclodes albidiventris	Cinclodes albidiventris
Cinclodes albiventris	Cinclodes albiventris
Cinclodes antarcticus	Cinclodes antarcticus
Cinclodes aricomae	Cinclodes aricomae
Cinclodes atacamensis	Cinclodes atacamensis
Cinclodes comechingonus	Cinclodes comechingonus
Cinclodes excelsior	Cinclodes excelsior
Cinclodes fuscus	Cinclodes fuscus
Cinclodes maculirostris	Cinclodes maculirostris
Cinclodes nigrofumosus	Cinclodes nigro-fumosus
Cinclodes nigrofumosus	Cinclodes nigrofumosus
Cinclodes olrogi	Cinclodes olrogi
Cinclodes oustaleti	Cinclodes oustaleti
Cinclodes pabsti	Cinclodes espinhacensis
Cinclodes pabsti	Cinclodes pabsti
Cinclodes palliatus	Cinclodes palliatus
Cinclodes patagonicus	Cinclodes patagonicus
Cinclodes taczanowskii	Cinclodes taczanowskii
Cincloramphus cruralis	Cinclorhamphus cruralis
Cincloramphus cruralis	Megalurus cruralis
Cincloramphus cruralis	Cincloramphus cruralis
Cincloramphus macrurus	Megalurus macrurus
Cincloramphus macrurus	Cincloramphus macrurus
Cincloramphus mathewsi	Cincloramphus mathewsi
Cincloramphus mathewsi	Megalurus mathewsi
Cincloramphus mathewsi	Cinclorhamphus mathewsi
Cincloramphus timoriensis	Megalurus timoriensis
Cincloramphus timoriensis	Cincloramphus timoriensis
Cinclosoma ajax	Cinclosoma ajax
Cinclosoma alisteri	Cinclosoma alisteri
Cinclosoma castaneothorax	Cinclosoma castaneothorax
Cinclosoma castanotum	Cinclosoma castanotum
Cinclosoma castanotum	Cinclosoma castanotus
Cinclosoma castanotum	Cinclosoma clarum
Cinclosoma cinnamomeum	Cinclosoma cinnamomeum
Cinclosoma marginatum	Cinclosoma marginatum
Cinclosoma punctatum	Cinclosoma punctatum
Cinclus cinclus	Cinclus cinclus
Cinclus leucocephalus	Cinclus leucocephalus
Cinclus mexicanus	Cinclus mexicanus
Cinclus pallasii	Cinclus pallasii
Cinclus schulzii	Cinclus schulzii
Cinclus schulzii	Cinclus schulzi
Cinnycerthia fulva	Cinnycerthia fulva
Cinnycerthia olivascens	Cinnycerthia olivascens
Cinnycerthia peruana	Cinnycerthia peruana
Cinnycerthia unirufa	Cinnycerthia unirufa
Cinnyricinclus leucogaster	Cinnyricinclus leucogaster
Cinnyris afer	Nectarinia afra
Cinnyris afer	Cinnyris afer
Cinnyris afer	Cinnyris afra
Cinnyris afer	Cinnyris afrea
Cinnyris asiaticus	Nectarinia asiatica
Cinnyris asiaticus	Cinnyris asiaticus
Cinnyris batesi	Cinnyris batesi
Cinnyris batesi	Nectarinia batesi
Cinnyris bifasciatus	Nectarinia bifasciata
Cinnyris bifasciatus	Cinnyris bifasciatus
Cinnyris bifasciatus	Cinnyris bifasciata
Cinnyris bouvieri	Nectarinia bouvieri
Cinnyris bouvieri	Cinnyris bouvieri
Cinnyris buettikoferi	Cinnyris buettikoferi
Cinnyris buettikoferi	Nectarinia buettikoferi
Cinnyris chalcomelas	Nectarinia chalcomela
Cinnyris chalcomelas	Nectarinia chalcomelas
Cinnyris chalcomelas	Cinnyris chacomelas
Cinnyris chalcomelas	Cinnyris chalcomelas
Cinnyris chalybeus	Anthobaphes chlybea
Cinnyris chalybeus	Cinnyris chalybeaus
Cinnyris chalybeus	Cinnyris chalybeus
Cinnyris chalybeus	Cinnyris chalybea
Cinnyris chalybeus	Nectarinia chalybea
Cinnyris chloropygius	Cinnyris chloropygia
Cinnyris chloropygius	Nectarinia chloropygia
Cinnyris chloropygius	Cinnyris chloropygius
Cinnyris coccinigastrus	Nectarinia coccinigastra
Cinnyris coccinigastrus	Cinnyris coccinigastrus
Cinnyris coccinigastrus	Nectarinia coccinigaster
Cinnyris coccinigastrus	Cinnyris coccinigastra
Cinnyris coccinigastrus	Cinnyris coccinigaster
Cinnyris comorensis	Nectarinia comorensis
Cinnyris comorensis	Cinnyris comorensis
Cinnyris congensis	Nectarinia congensis
Cinnyris congensis	Cinnyris congensis
Cinnyris coquerellii	Cinnyris coquerellii
Cinnyris coquerellii	Nectarinia coquerellii
Cinnyris cupreus	Cinnyris cuprea
Cinnyris cupreus	Nectarinia cuprea
Cinnyris cupreus	Cinnyris cupreus
Cinnyris dussumieri	Cinnyris dussumieri
Cinnyris dussumieri	Nectarinia dussumieri
Cinnyris erythrocercus	Nectarinia erythrocerca
Cinnyris erythrocercus	Cinnyris erythrocerca
Cinnyris erythrocercus	Cinnyris erythrocercus
Cinnyris fuelleborni	Cinnyris fuelleborni
Cinnyris fuelleborni	Nectarinia fuelleborni
Cinnyris fuscus	Nectarinia fusca
Cinnyris fuscus	Cinnyris fuscus
Cinnyris fuscus	Cinnyris fusca
Cinnyris gertrudis	Cinnyris gertrudis
Cinnyris habessinicus	Cinnyris habessinicus
Cinnyris habessinicus	Nectarinia habessinica
Cinnyris hellmayri	Cinnyris hellmayri
Cinnyris humbloti	Nectarinia humbloti
Cinnyris humbloti	Cinnyris humbloti
Cinnyris idenburgi	Cinnyris idenburgi
Cinnyris johannae	Nectarinia johannae
Cinnyris johannae	Cinnyris johannae
Cinnyris jugularis	Nectarinia jugularis
Cinnyris jugularis	Cinnyris jugularis
Cinnyris lotenius	Nectarinia lotenia
Cinnyris lotenius	Cinnyris lotenius
Cinnyris loveridgei	Cinnyris loveridgei
Cinnyris loveridgei	Nectarinia loveridgei
Cinnyris ludovicensis	Cinnyris ludovicensis
Cinnyris ludovicensis	Nectarinia ludovicensis
Cinnyris ludovicensis	Cinnyris whytei
Cinnyris manoensis	Cinnyris manoensis
Cinnyris manoensis	Nectarinia manoensis
Cinnyris mariquensis	Cinnyris mariquensis
Cinnyris mariquensis	Nectarinia mariquensis
Cinnyris mediocris	Cinnyris mediocris
Cinnyris mediocris	Nectarinia mediocris
Cinnyris melanogastrus	Cinnyris melanogastrus
Cinnyris minullus	Nectarinia minulla
Cinnyris minullus	Cinnyris minullus
Cinnyris minullus	Cinnyris minulla
Cinnyris moebii	Cinnyris moebii
Cinnyris moreaui	Nectarinia moreaui
Cinnyris moreaui	Cinnyris moreaui
Cinnyris nectarinioides	Cinnyris nectarinioides
Cinnyris nectarinioides	Nectarinia nectarinioides
Cinnyris neergaardi	Nectarinia neergaardi
Cinnyris neergaardi	Nectarinia neergardi
Cinnyris neergaardi	Cinnyris neergaardi
Cinnyris notatus	Cinnyris notatus
Cinnyris notatus	Nectarinia notata
Cinnyris osea	Nectarinia osea
Cinnyris osea	Cinnyris osea
Cinnyris osea	Cinnyris ostea
Cinnyris osea	Cinnyris oseus
Cinnyris oustaleti	Cinnyris oustaleti
Cinnyris oustaleti	Nectarinia oustaleti
Cinnyris pembae	Cinnyris pembae
Cinnyris pembae	Nectarinia pembae
Cinnyris prigoginei	Cinnyris prigoginei
Cinnyris prigoginei	Nectarinia prigoginei
Cinnyris pulchellus	Nectarinia pulchella
Cinnyris pulchellus	Cinnyris pulchellus
Cinnyris regius	Cinnyris regia
Cinnyris regius	Nectarinia regia
Cinnyris regius	Cinnyris regius
Cinnyris reichenowi	Nectarinia preussi
Cinnyris reichenowi	Cinnyris reichenowi
Cinnyris reichenowi	Cinnyris preussi
Cinnyris rockefelleri	Cinnyris rockefelleri
Cinnyris rockefelleri	Nectarinia rockefelleri
Cinnyris rufipennis	Nectarinia rufipennis
Cinnyris rufipennis	Cinnyris rufipennis
Cinnyris shelleyi	Nectarinia shelleyi
Cinnyris shelleyi	Cinnyris shelleyi
Cinnyris shelleyi	Cinnyris hofmanni
Cinnyris solaris	Nectarinia solaris
Cinnyris solaris	Cinnyris solaris
Cinnyris sovimanga	Cinnyris sovimanga
Cinnyris sovimanga	Nectarinia souimanga
Cinnyris sovimanga	Cinnyris abbotti
Cinnyris sovimanga	Cinnyris souimanga
Cinnyris sovimanga	Nectarinia sovimanga
Cinnyris stuhlmanni	Cinnyris stuhlmanni
Cinnyris stuhlmanni	Nectarinia stuhlmanni
Cinnyris superbus	Cinnyris superba
Cinnyris superbus	Cinnyris superbus
Cinnyris superbus	Nectarinia superba
Cinnyris talatala	Cinnyris talatala
Cinnyris talatala	Nectarinia talatala
Cinnyris tsavoensis	Cinnyris tsavoensis
Cinnyris tsavoensis	Nectarinia tsavoensis
Cinnyris ursulae	Nectarinia ursulae
Cinnyris ursulae	Cinnyris ursulae
Cinnyris usambaricus	Cinnyris usambaricus
Cinnyris venustus	Nectarinia venusta
Cinnyris venustus	Cinnyris venusta
Cinnyris venustus	Cinnyris venustus
Cinnyris voeltzkowi	Cinnyris voeltzkowi
Ciridops anna	Ciridops anna
Cissa chinensis	Cissa chinensis
[truncated: 9,028 more rows]
